# Supplementary material for: The GATA-like transcription factor Gat201 determines alkaline-restricted growth in Cryptococcus neoformans
Source: mSphere. 2025 Jun 4;10(6):e00191-25. doi: 10.1128/msphere.00191-25 (PMC12188746; doi:10.1128/msphere.00191-25)
Supplement: Table S2 — RNAseq data set 1 DGE analysis. [file msphere.00191-25-s0003.xlsx]

## Sheet: legend
Table S2: RNAseq dataset 1 DGE analysis.
Differential Gene Expression analysis of Cryptococcus Wakeup RNA-seq dataset
Edward Wallace Edward.Wallace@ed.ac.uk
Data analysis repository: https://github.com/ewallace/CryptoWakeupRNASeq/
For analysis code, see files Rmd/DGE_xxxx.Rmd

## Sheet: 37Cvs25C_RPMI1hr
gene	geneName	baseMean	log2FC	stderror	padj
CNAG_00002		34.981	-1.681	1.001	0.4217
CNAG_00003		52.566	-1.378	0.846	0.4453
CNAG_00004		207.485	-1.195	0.455	0.1054
CNAG_00005		7.422	0.51	1.845	0.952
CNAG_00006		193.845	-0.216	0.464	0.9004
CNAG_00007		118.275	-0.081	0.583	0.9758
CNAG_00008		346.927	0.833	0.398	0.2493
CNAG_00009		106.452	0.625	0.622	0.7253
CNAG_00010		685.153	-0.127	0.387	0.939
CNAG_00011		43.978	1.276	0.819	0.4743
CNAG_00012		155.661	0.271	0.559	0.8953
CNAG_00013		36.905	0.252	0.835	0.9467
CNAG_00014		35.189	-0.269	0.86	0.9429
CNAG_00015		122.943	-0.495	0.591	0.7903
CNAG_00016		37.281	1.139	0.986	0.6611
CNAG_00017		58.627	-0.719	0.804	0.7679
CNAG_00018	FZC6	242.374	1.312	0.452	0.05918
CNAG_00019		198.234	-1.16	0.495	0.1729
CNAG_00020		280.657	0.404	0.541	0.8158
CNAG_00021		205.22	-0.708	0.557	0.6064
CNAG_00022		58.773	-0.725	0.714	0.7196
CNAG_00023		181.414	-2.292	0.619	0.007527
CNAG_00024		3989.36	0.077	0.34	0.9635
CNAG_00025	VCX1	190.96	0.223	0.563	0.921
CNAG_00026		245.538	-1.095	0.486	0.1979
CNAG_00027		104.628	0.264	0.663	0.921
CNAG_00028		113.714	0.549	0.556	0.7347
CNAG_00029		11.091	-6.36	2.173	0.05615
CNAG_00030		6.845	1.083	1.795	0.8616
CNAG_00031	MLR1	84.304	-0.506	0.636	0.802
CNAG_00032		5.915	0.021	1.873	0.9975
CNAG_00034	RPL9B	1662.02	-0.569	0.354	0.4568
CNAG_00035		48.331	-0.489	0.804	0.8599
CNAG_00036	SEC14-2	66.099	1.246	0.793	0.4696
CNAG_00038		70.763	0.861	0.687	0.6137
CNAG_00039	ZFC6	299.896	0.093	0.485	0.9685
CNAG_00040	ERG11	642.551	-0.506	0.397	0.6034
CNAG_00043		200.708	-0.126	0.458	0.952
CNAG_00044		288.647	0.196	0.433	0.9052
CNAG_00045		57.206	1.072	0.699	0.4851
CNAG_00046		162.978	0.193	0.602	0.9402
CNAG_00047	PKP1	57.04	-0.54	2.902	0.9685
CNAG_00048		10.86	-0.749	1.78	0.9151
CNAG_00049		17.189	0.26	1.245	0.9667
CNAG_00050		57.932	-0.322	0.794	0.9199
CNAG_00051	SNT1	656.351	0.811	0.357	0.1929
CNAG_00052		55.977	3.84	1.037	0.007527
CNAG_00053		5.247	-1.226	2.294
CNAG_00054		14.685	1.808	1.26	0.5279
CNAG_00055		138.089	1.225	0.527	0.1776
CNAG_00056		82.575	0.774	0.606	0.6022
CNAG_00057	FPP1	354.928	1.293	0.587	0.2101
CNAG_00058		298.161	0.046	0.419	0.9816
CNAG_00059		35.468	-1.057	0.905	0.6573
CNAG_00060		86.631	0.236	0.606	0.9224
CNAG_00061	CIT1	966.654	-0.296	0.362	0.7974
CNAG_00062		243.43	0.53	0.432	0.6267
CNAG_00063	CSE4	27.141	-1.964	1.232	0.4599
CNAG_00064		104.611	0.882	0.576	0.4857
CNAG_00065		408.339	0.226	0.406	0.8735
CNAG_00066		596.353	-0.027	0.37	0.986
CNAG_00067	SSS1	238.679	-0.083	0.454	0.9689
CNAG_00068		475.439	-1.157	0.399	0.05995
CNAG_00069		2.406	-4.15	4.233
CNAG_00070		2688.3	-0.547	0.35	0.4728
CNAG_00072		285.194	0.745	0.534	0.5448
CNAG_00073		528.255	0.358	0.392	0.7606
CNAG_00074		792.85	1.05	0.463	0.1945
CNAG_00075		28.568	1.724	1.01	0.4092
CNAG_00076	NDX6	107.634	0.02	0.588	0.9941
CNAG_00077		2184.22	-0.071	0.361	0.9683
CNAG_00078		196.577	-0.933	0.524	0.3678
CNAG_00079		67.362	0.203	0.72	0.9507
CNAG_00080		18.871	-0.212	1.184	0.9697
CNAG_00081		273.2	0.119	0.437	0.9524
CNAG_00082		58.01	-1.424	0.76	0.3309
CNAG_00083	CCC1	184.888	0.586	0.487	0.6391
CNAG_00084		242.284	-0.654	0.439	0.5025
CNAG_00085		36.229	-0.782	1.345	0.8676
CNAG_00086		136.179	-0.629	0.557	0.668
CNAG_00087		130.927	0.104	0.572	0.9689
CNAG_00088		128.036	-0.772	0.53	0.5168
CNAG_00089		57.679	-0.833	0.855	0.7381
CNAG_00090		52.912	-1.008	0.804	0.6133
CNAG_00091		1289.39	3.882	1.322	0.05489
CNAG_00092		116.477	-0.489	0.547	0.7679
CNAG_00093		237.765	2.925	0.664	0.0006851
CNAG_00094		10.937	-2.046	1.802	0.6656
CNAG_00095		234.07	-0.602	0.457	0.5844
CNAG_00096		38.361	-2.643	0.969	0.08859
CNAG_00097	ITR1	110.1	0.625	0.582	0.6929
CNAG_00098		6.196	6.671	2.555	0.1077
CNAG_00099		214.542	-0.9	0.458	0.2942
CNAG_00100		697.711	1.912	0.566	0.01948
CNAG_00101	KEI1	74.964	0.23	0.64	0.9288
CNAG_00104		2157.57	-1.008	0.353	0.06631
CNAG_00106	TCO5	392.624	-0.562	0.472	0.6445
CNAG_00107		52.754	1.465	0.726	0.277
CNAG_00108		85.497	0.088	0.599	0.9742
CNAG_00109		239.872	-0.047	0.456	0.9824
CNAG_00110	HPI3	26.676	0.253	1.564	0.9718
CNAG_00111		246.445	0.52	0.463	0.6707
CNAG_00115		99.809	0.4	0.615	0.8446
CNAG_00116		2389.66	-0.641	0.334	0.3125
CNAG_00117	ERG24	265.034	0.172	0.477	0.9288
CNAG_00118		44.695	0.111	0.877	0.9778
CNAG_00119		41.064	-0.488	0.81	0.8616
CNAG_00120		27.69	-0.31	0.967	0.9402
CNAG_00121		259.649	-0.92	0.56	0.44
CNAG_00122		91.627	-0.961	0.674	0.5322
CNAG_00123		11.912	1.392	1.389	0.7261
CNAG_00124	CAS32	166.199	-0.095	0.501	0.9685
CNAG_00125	CRG1	32.164	-0.3	0.886	0.9349
CNAG_00126		200.695	-1.319	0.497	0.09924
CNAG_00127		83.16	-0.332	0.671	0.8925
CNAG_00128		64.364	-1.386	0.695	0.284
CNAG_00129		217.768	-1.445	0.476	0.0441
CNAG_00130	RCK2	1192.33	2.417	0.404	5.012e-07
CNAG_00131		6.453	-5.578	2.519	0.208
CNAG_00132		123.105	0.969	0.546	0.3719
CNAG_00133		52.586	-0.241	0.772	0.9429
CNAG_00134		134.776	0.862	0.523	0.4362
CNAG_00135		35.062	0.201	0.928	0.9653
CNAG_00136		750.358	1.045	0.421	0.1374
CNAG_00137		497.118	-0.07	0.467	0.9742
CNAG_00138		162.455	-0.407	0.502	0.7977
CNAG_00139		411.998	2.074	0.616	0.01986
CNAG_00140		216.559	-0.078	0.477	0.9717
CNAG_00141		86.264	0.912	0.606	0.4973
CNAG_00142		343.113	-0.838	0.513	0.443
CNAG_00143		309.042	-0.158	0.41	0.9229
CNAG_00144		18.693	-0.088	1.139	0.9856
CNAG_00145		36.448	-0.892	0.909	0.7374
CNAG_00146	PBY101	148.953	0.021	0.52	0.9936
CNAG_00147		3307.06	-0.217	0.323	0.841
CNAG_00148		552.659	0.953	0.366	0.1099
CNAG_00149		385.432	-1.353	0.412	0.02488
CNAG_00150	PQP1	314.761	-2.784	0.44	7.264e-08
CNAG_00151		188.583	0.716	0.472	0.4916
CNAG_00152		122.043	1.617	0.548	0.0533
CNAG_00153		90.117	-0.115	0.626	0.9687
CNAG_00154		107.95	1.078	0.597	0.3589
CNAG_00155		3.95	6.008	3.517
CNAG_00156	SP1	537.403	0.725	0.386	0.3294
CNAG_00157		48.298	-0.891	0.831	0.6943
CNAG_00158	HOC3	216.236	0.781	0.503	0.4753
CNAG_00159		39.128	0.299	0.87	0.9338
CNAG_00160		40.17	1.593	1.013	0.4696
CNAG_00161		21.033	0.794	1.124	0.8316
CNAG_00162	AOX1	686.249	1.875	0.393	0.0001471
CNAG_00163		163.902	-0.687	0.509	0.5669
CNAG_00164		402.061	-0.903	0.491	0.3461
CNAG_00165		1266.36	2.02	0.427	0.0001741
CNAG_00166		106.137	-0.829	0.58	0.5311
CNAG_00167		66.091	0.497	0.679	0.8226
CNAG_00171		25.485	-2.311	1.384	0.4254
CNAG_00172		37.576	-1.926	1.036	0.3379
CNAG_00173		60.36	0.121	0.685	0.9703
CNAG_00174		314.745	0.611	0.411	0.5047
CNAG_00175		136.121	1.033	0.513	0.2795
CNAG_00176		375.316	0.445	0.397	0.6707
CNAG_00177		16.199	-1.038	1.588	0.8438
CNAG_00178		405.013	-0.092	0.407	0.9635
CNAG_00179	GPA2	42.345	-3.063	0.897	0.01795
CNAG_00180		38.019	0.49	0.898	0.8776
CNAG_00181	FYV10	105.193	0.198	0.634	0.9429
CNAG_00182	VPS29	52.435	0.84	0.775	0.686
CNAG_00183		204.367	-0.769	0.487	0.4663
CNAG_00184		150.291	-0.03	0.498	0.9873
CNAG_00185		71.342	0.455	0.736	0.8557
CNAG_00186		23.847	0.184	1.499	0.9784
CNAG_00187	UBP16	128.319	-0.007	0.561	0.9975
CNAG_00188		66.205	-0.508	0.748	0.8402
CNAG_00189		58.452	-0.069	0.706	0.983
CNAG_00190		284.684	0.026	0.442	0.9873
CNAG_00191		82.841	-1.636	0.625	0.1068
CNAG_00192		318.336	-0.411	0.435	0.7477
CNAG_00193	GAT1	1030.64	0.195	0.345	0.8721
CNAG_00194		186.007	-0.095	0.484	0.9683
CNAG_00195		42.641	-0.805	0.8	0.724
CNAG_00229		19.66	0.35	1.229	0.9494
CNAG_00231		45.21	-0.38	0.831	0.9032
CNAG_00232	RPL30	1505.97	-0.886	0.335	0.1004
CNAG_00233		41.892	-0.925	0.815	0.6656
CNAG_00234		46.106	-0.241	0.771	0.9429
CNAG_00235	AMT1	220.532	-1.707	0.558	0.0415
CNAG_00236		64.379	-0.895	0.824	0.6858
CNAG_00237		323.55	-0.596	0.449	0.5794
CNAG_00238		1017.13	-0.618	0.348	0.37
CNAG_00239	YAP1	483.472	0.607	0.379	0.4589
CNAG_00240		245.146	0.404	0.449	0.7647
CNAG_00241		140.723	-0.967	0.522	0.3405
CNAG_00242		7.237	-0.985	1.758	0.8731
CNAG_00243		43.857	-0.871	0.819	0.6969
CNAG_00246		152.541	1.367	0.518	0.1023
CNAG_00247	LYS9	268.854	0.413	0.778	0.8826
CNAG_00248		55.73	0.03	0.733	0.9929
CNAG_00249		175.076	0.216	0.475	0.9046
CNAG_00250		156.713	-1.419	0.532	0.09677
CNAG_00251		13.652	0.864	1.358	0.8485
CNAG_00252		27.384	0.098	0.958	0.9824
CNAG_00253		100.37	0.717	0.648	0.6781
CNAG_00254		31.984	2.342	1.042	0.1993
CNAG_00255		206.908	0.125	0.535	0.9623
CNAG_00256		424.275	0.305	0.489	0.8523
CNAG_00257		395.612	-0.595	0.419	0.5346
CNAG_00258		163.998	0.044	0.515	0.9855
CNAG_00259		158.365	-0.988	0.492	0.2808
CNAG_00260		193.024	-1.262	0.469	0.09259
CNAG_00261		2276.7	-0.249	0.399	0.8523
CNAG_00262		14.157	-0.381	1.272	0.9471
CNAG_00263	PTP4	37.604	0.079	0.829	0.9831
CNAG_00264		451.662	2.192	0.458	0.0001402
CNAG_00265	IDI1	170.196	-1.427	0.485	0.05421
CNAG_00266	YFH7	21.772	-0.788	1.141	0.8377
CNAG_00267		73.539	-0.117	0.656	0.9703
CNAG_00268	ILV2	814.919	-0.963	0.366	0.1036
CNAG_00269		19.065	-1.76	1.155	0.4894
CNAG_00270		93.805	-0.416	0.602	0.8377
CNAG_00271		54.679	-0.403	0.712	0.8721
CNAG_00272		368.006	0.194	0.414	0.9001
CNAG_00273		47.609	1.244	0.806	0.4801
CNAG_00274		123.478	0.109	0.607	0.9696
CNAG_00275		15.103	-1.901	1.395	0.5589
CNAG_00276		40.85	-0.343	0.811	0.9146
CNAG_00277		29.153	-0.917	1.011	0.7616
CNAG_00278		24.851	-0.442	1.446	0.9457
CNAG_00279		66.594	-0.775	0.762	0.7196
CNAG_00280		218.831	-0.485	0.579	0.7903
CNAG_00283		146.913	0.085	0.652	0.9768
CNAG_00284		82.739	0.674	0.677	0.7301
CNAG_00285		161.023	-0.264	0.502	0.8835
CNAG_00286	NAB2	90.405	0.221	0.587	0.9244
CNAG_00287		141.824	2.198	0.517	0.001202
CNAG_00288		52.894	-0.277	0.801	0.9337
CNAG_00289		22.139	-0.738	1.237	0.863
CNAG_00290		158.093	0.162	0.512	0.9422
CNAG_00291		115.197	-0.348	0.543	0.8475
CNAG_00292		411.889	-0.825	0.468	0.3774
CNAG_00293	RAS1	168.83	0.477	0.511	0.7545
CNAG_00294		167.989	0.094	0.546	0.9711
CNAG_00295		4.391	2.284	2.528
CNAG_00299		395.134	0.858	0.606	0.5349
CNAG_00300		694.681	-0.14	0.362	0.9228
CNAG_00301		733.726	0.846	0.566	0.5024
CNAG_00302		257.494	-0.518	0.431	0.6397
CNAG_00303		21.303	0.841	1.084	0.806
CNAG_00304		19.196	0.465	1.139	0.9191
CNAG_00305		365.504	2.272	0.41	4.68e-06
CNAG_00306	MTN2	86.361	-0.149	0.745	0.9683
CNAG_00307		216.078	-0.644	0.454	0.5345
CNAG_00308		47.565	-0.007	0.794	0.9981
CNAG_00309		125.92	-0.503	0.593	0.7874
CNAG_00310		67.139	-0.359	0.718	0.8917
CNAG_00311		206338	0.785	0.553	0.5345
CNAG_00312		28.044	-0.474	0.956	0.8925
CNAG_00313		112.374	-0.51	0.619	0.7937
CNAG_00314		74.041	0.602	0.719	0.7903
CNAG_00315		141.078	-0.312	0.511	0.8585
CNAG_00316	HAM1	43.354	-1.243	0.825	0.4971
CNAG_00317		84.634	-0.023	0.627	0.9938
CNAG_00318		49.652	0.716	0.817	0.7763
CNAG_00319		222.702	0.059	0.467	0.9778
CNAG_00320		119.139	0.34	0.589	0.8687
CNAG_00321		45.514	-0.401	0.845	0.898
CNAG_00322		62.755	0.57	0.697	0.7968
CNAG_00323		9.262	1.686	1.592	0.6988
CNAG_00326		273.925	0.002	0.482	0.9994
CNAG_00327		24.975	0.269	1.046	0.9566
CNAG_00328		160.596	1.215	0.5	0.1497
CNAG_00329		171.757	0.603	0.634	0.7468
CNAG_00330		149.709	-0.249	0.506	0.8926
CNAG_00331		119.849	1.932	0.627	0.03983
CNAG_00332	SIP4	850.839	0.894	0.353	0.1255
CNAG_00333		43.18	-2.798	0.941	0.05028
CNAG_00334		6466.02	-0.871	0.32	0.08871
CNAG_00335		91.622	0.291	0.629	0.902
CNAG_00337		253.017	0.844	0.478	0.375
CNAG_00342		267.427	0.758	0.483	0.4696
CNAG_00343		53.86	0.319	0.739	0.9112
CNAG_00344		136.539	0.103	0.543	0.9685
CNAG_00345		158.452	-0.056	0.569	0.983
CNAG_00346		108.546	0.695	0.572	0.634
CNAG_00347		215.484	-0.313	0.451	0.8368
CNAG_00348		80.225	0.415	0.612	0.8402
CNAG_00349		26.94	-1.877	1.171	0.4577
CNAG_00351		45.842	-0.179	0.87	0.9673
CNAG_00352		53.625	1.002	0.814	0.6247
CNAG_00353	LPI16	43.337	0.688	0.87	0.8027
CNAG_00354		1015.47	0.981	0.35	0.07314
CNAG_00355		184.662	1.087	0.469	0.1804
CNAG_00356		404.665	-0.184	0.392	0.8992
CNAG_00357		89.419	0.879	0.601	0.515
CNAG_00358		96.926	-0.694	0.575	0.6379
CNAG_00359		123.537	1.698	0.748	0.1931
CNAG_00360		60.929	0.343	0.725	0.898
CNAG_00361	RVS167	287.21	0.097	0.42	0.9634
CNAG_00362		69.493	-0.214	0.653	0.9387
CNAG_00363	TCO6	1196.77	1.075	0.35	0.04059
CNAG_00364		69.536	0.081	0.717	0.9816
CNAG_00365		114.007	-0.279	0.552	0.8903
CNAG_00366		13.27	-0.286	1.397	0.9675
CNAG_00367	DYN5	32.017	-0.379	0.926	0.9186
CNAG_00368		126.776	0.243	0.612	0.921
CNAG_00369		113.823	0.133	0.546	0.9604
CNAG_00370	UBI1	1594.51	-0.527	0.363	0.5198
CNAG_00371		24.967	-0.16	1.513	0.9816
CNAG_00372		261.937	-0.307	0.434	0.8303
CNAG_00373		945.18	-1.727	0.387	0.0005582
CNAG_00374		151.2	1.338	0.515	0.1111
CNAG_00375	GCN5	131.012	0.037	0.52	0.9863
CNAG_00376		55.878	-0.558	0.716	0.806
CNAG_00377		679.222	-0.635	0.364	0.3865
CNAG_00378		62.515	-1.43	0.721	0.2884
CNAG_00383	APT3	567.316	0.402	0.377	0.6969
CNAG_00384		49.66	-1.725	0.878	0.2942
CNAG_00385		153.074	-0.504	0.577	0.7773
CNAG_00386		846.443	-0.615	0.353	0.3888
CNAG_00387	LPI13	99.126	0.238	0.591	0.9204
CNAG_00388		303.621	0.487	0.421	0.6611
CNAG_00389		137.264	0.35	0.507	0.8379
CNAG_00390	YMR1	139.335	0.581	0.508	0.6641
CNAG_00391		46.984	-1.194	0.883	0.5655
CNAG_00392		37.321	-1.209	0.874	0.5493
CNAG_00393		368.507	-1.482	0.493	0.04652
CNAG_00394		57.527	-0.781	0.775	0.724
CNAG_00395		165.439	-0.094	0.48	0.9683
CNAG_00396	PKA1	108.864	0.402	0.579	0.8368
CNAG_00397		22.907	-0.258	1.131	0.9634
CNAG_00398		224.105	0.625	0.468	0.573
CNAG_00399		221.135	0.035	0.595	0.9873
CNAG_00400		174.626	0.972	0.615	0.465
CNAG_00401		190.358	-0.254	0.479	0.8827
CNAG_00402		804.611	1.039	0.367	0.06927
CNAG_00403		5.878	-1.851	2.262	0.7965
CNAG_00404		212.618	0.957	0.496	0.3075
CNAG_00405	KIC1	362.126	0.698	0.452	0.48
CNAG_00406		71.756	0.229	0.73	0.9429
CNAG_00407		2246.06	-0.973	0.345	0.07213
CNAG_00408	PPH3	48.264	-0.909	0.887	0.7164
CNAG_00409		31.596	0.145	1.078	0.976
CNAG_00410		295.599	0.446	0.415	0.6935
CNAG_00411		108.27	-0.012	0.66	0.9965
CNAG_00412		26.375	0.405	1.005	0.9199
CNAG_00413	OFD1	191.764	-0.26	0.532	0.8941
CNAG_00414	MAK32	22.419	-0.195	1.066	0.9687
CNAG_00415	CDC2801	90.633	0.105	0.59	0.9703
CNAG_00416		50.61	-1.085	0.744	0.5159
CNAG_00417		1809.15	-0.333	0.333	0.7261
CNAG_00418		1873.64	-2.033	0.339	4.673e-07
CNAG_00419		17.975	-0.599	1.549	0.9228
CNAG_00420		42.319	-0.9	0.939	0.743
CNAG_00421		48.439	0.419	0.743	0.873
CNAG_00422		156.445	0.185	0.526	0.9328
CNAG_00423		29.189	-2.743	1.05	0.1077
CNAG_00424		104.67	-0.147	0.579	0.9576
CNAG_00425		13.197	1.49	1.361	0.6838
CNAG_00426		227.029	0.852	0.56	0.4899
CNAG_00427	PTC5	130.472	0.106	0.565	0.9685
CNAG_00428		72.487	0.617	0.901	0.8394
CNAG_00429		71.591	-1.328	0.669	0.2879
CNAG_00430		44.858	-0.062	0.798	0.9856
CNAG_00433		57.021	-3.185	0.79	0.002517
CNAG_00434		59.176	-0.356	0.729	0.8942
CNAG_00435		32.347	-1.444	0.905	0.4596
CNAG_00436		201.195	0.22	0.537	0.9186
CNAG_00437		40.344	0.699	0.816	0.7837
CNAG_00438		75.095	-0.449	0.833	0.8803
CNAG_00439		189.422	-0.392	0.521	0.8129
CNAG_00440	SSN801	23.311	0.413	1.067	0.9228
CNAG_00441	IMD1	1670.79	-0.779	0.33	0.1675
CNAG_00442		85.175	0.413	0.604	0.8396
CNAG_00443		8.417	-0.29	1.695	0.9713
CNAG_00444		12.576	-1.987	1.674	0.6463
CNAG_00445	NHP6B01	796.564	0.645	0.356	0.3558
CNAG_00446		4.348	-0.594	2.532
CNAG_00447		331.798	0.513	0.427	0.6403
CNAG_00448		100.615	0.355	0.588	0.8615
CNAG_00449		173.759	-0.714	0.539	0.5806
CNAG_00450	LEU2	86.688	0.018	0.597	0.9942
CNAG_00451		14.335	-1.516	1.306	0.6599
CNAG_00452		6.918	-2.872	2.138	0.5705
CNAG_00453		55.892	0.575	0.713	0.7984
CNAG_00454		7.022	6.839	2.952	0.1804
CNAG_00455	UBP16	290.202	-0.257	0.447	0.8696
CNAG_00456	ISP6	2142.16	0.317	0.33	0.743
CNAG_00457	GLN1	2618.82	-0.558	0.334	0.4257
CNAG_00458		451.27	-0.586	0.438	0.5724
CNAG_00460	LIV1	182.62	2.418	0.633	0.005193
CNAG_00461		163.062	1.287	0.502	0.1186
CNAG_00462		225.986	-0.515	0.512	0.7242
CNAG_00463		1.179	-0.814	4.804
CNAG_00464		532.933	-0.717	0.374	0.3135
CNAG_00465		201.15	1.573	0.695	0.1951
CNAG_00466		30.774	1.03	0.929	0.6766
CNAG_00467		61.409	0.478	0.697	0.8394
CNAG_00468		111.866	-0.316	0.578	0.8772
CNAG_00469		87.72	-0.361	0.634	0.8711
CNAG_00470		30.578	1.188	1.123	0.699
CNAG_00471		36.039	-0.454	0.858	0.8831
CNAG_00472		67.499	0.338	0.672	0.8911
CNAG_00473	OST2	101.426	0.099	0.601	0.9717
CNAG_00474		38.78	1.141	0.852	0.5724
CNAG_00475		68.895	-0.537	0.736	0.8229
CNAG_00476		13.512	-0.688	1.387	0.8925
CNAG_00480		178.979	-0.72	0.576	0.6147
CNAG_00481		0
CNAG_00482		113.051	0.073	0.562	0.977
CNAG_00483	ACT1	2172.36	0.198	0.449	0.9077
CNAG_00484		28.787	1.831	0.961	0.3161
CNAG_00485		603.827	1.69	0.491	0.01661
CNAG_00486		58.269	0.293	0.859	0.9345
CNAG_00487		20.487	0.643	1.094	0.8661
CNAG_00488		17.67	1.381	1.196	0.6611
CNAG_00490		67.562	-0.394	0.876	0.9058
CNAG_00491		38.31	-1.336	1.356	0.7358
CNAG_00492		23.533	-0.863	1.057	0.7974
CNAG_00493		417.498	0.721	0.425	0.4129
CNAG_00495		46.546	1.301	1.052	0.6207
CNAG_00496		69.669	1.363	0.666	0.2664
CNAG_00497		313.032	2.125	0.517	0.001884
CNAG_00498	CDC14	127.52	0.484	0.593	0.7974
CNAG_00499		45.517	-1.524	1.044	0.5159
CNAG_00500	PTC1	131.01	1.069	0.531	0.2795
CNAG_00501		14.951	0.157	1.262	0.9784
CNAG_00502		126.954	-0.01	0.542	0.9965
CNAG_00503		142.56	1.047	0.567	0.3424
CNAG_00504		84.488	0.612	0.601	0.7196
CNAG_00505	FZC28	57.463	1.014	0.78	0.5912
CNAG_00506		125.028	0.676	0.569	0.6463
CNAG_00508	VPS17	251.632	0.063	0.46	0.976
CNAG_00509		309.055	-0.674	0.433	0.4743
CNAG_00510		48.814	0.385	0.856	0.9058
CNAG_00511		24.147	0.739	1.229	0.8616
CNAG_00512		126.376	-0.163	0.547	0.9474
CNAG_00513		140.491	-1.3	0.602	0.2253
CNAG_00514		135.195	0.479	0.535	0.7673
CNAG_00515		32.769	2.078	0.995	0.2512
CNAG_00516	PEX7	10.25	1.434	1.616	0.7728
CNAG_00517		63.708	-1.294	0.68	0.3164
CNAG_00519	ERG3	305.86	-0.617	0.488	0.6094
CNAG_00520		583.774	0.181	0.428	0.9146
CNAG_00521		142.037	0.932	0.716	0.5908
CNAG_00522		341.591	2.535	0.557	0.0003796
CNAG_00523		45.852	0.863	0.812	0.6976
CNAG_00524		25.453	-1.61	1.075	0.5011
CNAG_00525		116.937	-0.457	0.617	0.8194
CNAG_00526		34.683	-2.127	0.938	0.1944
CNAG_00527		214.93	0.156	0.495	0.9422
CNAG_00528		60.75	-0.345	0.705	0.8941
CNAG_00529		79.434	-1.297	0.706	0.3466
CNAG_00531	ENA1	6836.43	-0.347	0.405	0.784
CNAG_00532		51.406	-0.4	0.799	0.8917
CNAG_00533	TIM50	182.165	-0.465	0.474	0.7374
CNAG_00534		224.885	-0.957	0.459	0.2526
CNAG_00535		124.302	-0.812	0.549	0.5077
CNAG_00536		83.365	-0.605	0.621	0.7381
CNAG_00537		108.928	-0.151	0.985	0.9742
CNAG_00538		116.64	-1.314	0.555	0.1666
CNAG_00539		129.171	0.366	0.932	0.9218
CNAG_00540		26.863	2.066	1.734	0.6443
CNAG_00541		55.402	-0.758	0.732	0.7109
CNAG_00542		21.815	-0.205	1.097	0.9685
CNAG_00543		58.134	1.042	0.802	0.5925
CNAG_00544		619.665	0.238	0.517	0.9021
CNAG_00545		396.183	-0.279	0.421	0.8424
CNAG_00546	CHS4	1026.79	0.2	0.342	0.8671
CNAG_00547		1209.22	-0.44	0.353	0.6174
CNAG_00549		0
CNAG_00550		121.114	-0.708	0.536	0.5819
CNAG_00551		438.798	-0.642	0.392	0.442
CNAG_00554	ISC1	87.145	-0.083	0.603	0.976
CNAG_00555		56.712	0.937	0.71	0.5832
CNAG_00556	CCK1	221.681	-0.056	0.461	0.9789
CNAG_00557		71.518	0.031	0.649	0.9901
CNAG_00558		584.633	0.051	0.385	0.9764
CNAG_00559	BZP3	214.342	-0.233	0.464	0.8917
CNAG_00560		126.663	-0.135	0.557	0.9606
CNAG_00561	HAT1	86.98	-1.54	0.609	0.1273
CNAG_00562		68.511	-1.23	0.698	0.3774
CNAG_00563		127.63	0.167	0.545	0.9454
CNAG_00564		261.162	-0.495	0.547	0.762
CNAG_00565	VPS1	535.472	0.491	0.379	0.5954
CNAG_00566		128.621	0.813	0.546	0.5035
CNAG_00567		37.274	-2.558	0.899	0.06771
CNAG_00568		30.825	0.67	0.99	0.8403
CNAG_00569		81.585	-0.584	0.663	0.7751
CNAG_00570	PKR1	175.051	0.431	0.515	0.7903
CNAG_00571		164.587	-0.257	0.541	0.8978
CNAG_00572		191.219	0.248	0.639	0.9227
CNAG_00573		115.985	-0.557	0.561	0.7305
CNAG_00574		176.016	-0.552	0.481	0.6636
CNAG_00576		47.998	0.364	0.763	0.8978
CNAG_00577		49.686	0.783	0.796	0.7369
CNAG_00580		277.371	-1.035	0.438	0.1675
CNAG_00581		992.784	0.945	0.386	0.1457
CNAG_00582		227.682	-0.29	0.469	0.8557
CNAG_00583		900.061	1.004	0.352	0.06631
CNAG_00584		308.917	0.548	0.483	0.6656
CNAG_00585		74.62	-2.464	0.678	0.0093
CNAG_00586		136.555	0.402	0.642	0.8523
CNAG_00587		34.596	0.424	0.888	0.8978
CNAG_00588		1814.07	-0.085	0.448	0.9685
CNAG_00589		68.743	-0.477	0.679	0.8329
CNAG_00590		172.426	-0.15	0.552	0.9521
CNAG_00591		1.188	-3.139	4.815
CNAG_00592		86.419	0.546	0.641	0.7862
CNAG_00593		60.622	-0.303	0.723	0.9154
CNAG_00594		608.758	0.384	0.361	0.6969
CNAG_00595		24.739	-0.145	0.997	0.9742
CNAG_00596		46.186	1.028	0.839	0.6269
CNAG_00597	DIP5	371.42	-2.534	0.464	6.646e-06
CNAG_00598		30.323	0.288	0.955	0.9468
CNAG_00599		87.057	-1.405	0.656	0.2312
CNAG_00600	CAP60	570.988	0.13	0.391	0.9374
CNAG_00601	CEL1	492.937	-0.148	0.462	0.9402
CNAG_00602		235.78	-0.759	0.5	0.4915
CNAG_00603		144.424	-1.009	0.518	0.3018
CNAG_00604		125.422	-0.878	0.537	0.442
CNAG_00605		73.131	1.137	0.865	0.5854
CNAG_00606		87.662	0.349	0.617	0.8721
CNAG_00607		137.806	-0.655	0.676	0.739
CNAG_00608		109.64	-0.156	0.557	0.9512
CNAG_00609		157.966	-0.969	0.519	0.3329
CNAG_00612		145.89	0.097	0.566	0.9711
CNAG_00613	FCY1	75.271	-1.493	0.706	0.2411
CNAG_00614		106.036	0.993	0.633	0.4696
CNAG_00615		83.133	0.562	0.635	0.7733
CNAG_00619		47.3	-0.606	0.927	0.844
CNAG_00622	ARG8	170.49	-0.158	0.512	0.9447
CNAG_00623	EGCrP1	50.863	-0.194	0.745	0.9557
CNAG_00624		52.754	0.44	0.851	0.8847
CNAG_00625		555.758	0.756	0.367	0.2609
CNAG_00626		565.141	1.175	0.385	0.04265
CNAG_00627		70.057	1.001	0.749	0.5729
CNAG_00628		39.06	-1.326	0.97	0.5573
CNAG_00632		221.056	-0.348	0.503	0.8377
CNAG_00633		400.153	-0.916	0.397	0.1839
CNAG_00634		385.918	-0.082	0.426	0.9685
CNAG_00635		754.935	0.011	0.357	0.9942
CNAG_00636	CDC7	89.947	-0.185	0.638	0.9484
CNAG_00637		37.317	1.931	0.888	0.2194
CNAG_00638		60.728	1.469	0.755	0.302
CNAG_00639	URO3	16.602	-1.744	1.247	0.5423
CNAG_00640		3100.12	-0.75	0.336	0.203
CNAG_00641		296.933	-0.063	0.434	0.9742
CNAG_00642		433.644	-0.244	0.386	0.8501
CNAG_00643		343.627	0.819	0.648	0.6094
CNAG_00644		327.386	-0.27	0.416	0.8446
CNAG_00645		120.934	0.736	0.676	0.6857
CNAG_00647		220.158	0.378	0.447	0.789
CNAG_00648		56.834	0.936	0.702	0.5746
CNAG_00649		291.452	-0.644	0.427	0.4962
CNAG_00650		2097.84	0.483	0.473	0.7185
CNAG_00651		60.639	-0.833	0.893	0.7545
CNAG_00652		129.655	0.472	0.545	0.781
CNAG_00653		90.522	-0.748	0.647	0.6609
CNAG_00654	SRX1	50.23	2.51	0.838	0.04794
CNAG_00655		1504.63	-0.581	0.363	0.4589
CNAG_00656		2490.68	-0.497	0.339	0.5149
CNAG_00657		0
CNAG_00658		85.022	0.038	0.643	0.9873
CNAG_00659		34.075	-0.096	0.913	0.9816
CNAG_00660		103.346	-0.661	0.578	0.6643
CNAG_00661		153.67	0.216	0.492	0.9089
CNAG_00662		210.848	-1.378	0.508	0.08908
CNAG_00663		234.791	-0.127	0.536	0.9622
CNAG_00664		12.825	-1.078	1.498	0.827
CNAG_00665		367.389	0.045	0.413	0.9816
CNAG_00666		790.484	0.109	0.373	0.9474
CNAG_00667		98.343	0.826	0.583	0.5348
CNAG_00668		1496.83	0.723	0.338	0.2325
CNAG_00669		92.332	-0.64	0.587	0.6853
CNAG_00670	FZC12	64.952	-0.836	0.701	0.6427
CNAG_00671		126.31	-0.345	0.559	0.8559
CNAG_00672		1613.51	-0.923	0.357	0.1143
CNAG_00673		200.309	0.683	0.458	0.5025
CNAG_00674		519.999	2.83	0.38	6.462e-11
CNAG_00675		57.481	0.247	0.739	0.9365
CNAG_00676		47.014	-0.149	0.844	0.9703
CNAG_00677		18.729	-1.362	1.356	0.7245
CNAG_00678	URE7	191.347	-0.59	0.54	0.6838
CNAG_00679		213.199	0.636	0.498	0.6022
CNAG_00680		89.694	-0.967	0.651	0.5048
CNAG_00681		90.685	-1.047	0.669	0.4721
CNAG_00682		490.655	0.39	0.382	0.7185
CNAG_00683		310.995	0.156	0.47	0.9374
CNAG_00684		127.38	0.515	0.557	0.7564
CNAG_00685		165.955	0.234	0.509	0.9023
CNAG_00686		625.283	1.881	0.452	0.001612
CNAG_00687		205.911	-0.261	0.526	0.8925
CNAG_00688		79.257	1.072	0.639	0.4225
CNAG_00689		65.59	0.538	0.667	0.7984
CNAG_00690		106.02	-0.622	0.658	0.7481
CNAG_00691		178.152	1.715	0.559	0.04106
CNAG_00692		131.839	2.123	0.536	0.003202
CNAG_00693		244.934	0.182	0.433	0.9151
CNAG_00694	CLF1	253.742	-0.208	0.434	0.8978
CNAG_00695		38.951	-1.625	0.856	0.3187
CNAG_00696		212.508	0.327	0.476	0.8388
CNAG_00697	UGE1	326.577	0.792	0.412	0.3104
CNAG_00698		293.49	0.574	0.432	0.5794
CNAG_00699	LPI15	800.876	1.89	0.429	0.0006851
CNAG_00700		764.19	-1.058	0.352	0.0468
CNAG_00701	CAS31	95.943	-1.919	0.698	0.08437
CNAG_00702		474.277	-0.185	0.381	0.8953
CNAG_00703		946.753	-0.498	0.354	0.5386
CNAG_00704		336.878	0.249	0.406	0.8581
CNAG_00705		143.838	-0.032	0.512	0.9873
CNAG_00706		139.093	-0.845	0.519	0.4457
CNAG_00707		227.87	-2.301	0.476	0.0001173
CNAG_00708		87.462	0.041	0.714	0.9873
CNAG_00709		118.244	0.356	0.555	0.8477
CNAG_00710		52.363	1.362	0.956	0.5322
CNAG_00711		44.207	1.047	0.917	0.6655
CNAG_00712		59.068	0.352	0.687	0.8871
CNAG_00713		138.821	0.064	0.549	0.9813
CNAG_00714		29.319	0.047	0.938	0.9894
CNAG_00715		86.393	-0.589	0.648	0.7615
CNAG_00716		1048.32	-0.03	0.351	0.9855
CNAG_00717		223.107	-0.001	0.47	0.9997
CNAG_00718	CAC2	156.814	-0.374	0.557	0.841
CNAG_00719		314.702	0.06	0.521	0.9813
CNAG_00720		112.908	-0.368	0.571	0.8474
CNAG_00721	CAP59	423.69	0.021	0.404	0.9888
CNAG_00722		46.911	0.113	0.796	0.9753
CNAG_00723		41.188	0.574	0.958	0.8623
CNAG_00726		14.695	-6.766	2.14	0.0332
CNAG_00727		28.97	0.622	1.296	0.8972
CNAG_00728		61.941	-0.404	0.692	0.8671
CNAG_00730	AFR1	1034.78	-0.803	0.392	0.2663
CNAG_00732	CCD3	161.294	0.272	0.519	0.8841
CNAG_00733		126.85	-1.873	0.614	0.04242
CNAG_00734		111.122	-0.619	0.603	0.7164
CNAG_00735		123.113	-0.173	0.715	0.9613
CNAG_00736	SEC5	107.976	0.016	0.554	0.9944
CNAG_00737		83.74	-0.659	0.694	0.7468
CNAG_00738		29.728	1.761	0.983	0.3639
CNAG_00739		109.819	-0.399	0.627	0.8481
CNAG_00740	SNF5	741.431	0.305	0.4	0.8088
CNAG_00741		894.336	-0.663	0.351	0.3248
CNAG_00742		222.939	0.021	0.448	0.9911
CNAG_00743		139.809	-1.468	0.544	0.09147
CNAG_00744	OCH1	113.384	0.744	0.55	0.5648
CNAG_00745	HRK1	888.107	-0.387	0.367	0.7003
CNAG_00746	CAS35	330.205	-0.044	0.467	0.9832
CNAG_00747		271.802	-0.801	0.435	0.3443
CNAG_00748		68.906	1.202	0.91	0.5824
CNAG_00749		282.678	-3.937	0.527	5.904e-11
CNAG_00750		53.775	0.455	0.743	0.8582
CNAG_00751		19.306	2.499	1.4	0.3661
CNAG_00752		78.59	1.643	0.751	0.2148
CNAG_00753		183.232	0.098	0.491	0.9683
CNAG_00754		434.724	-0.086	0.387	0.9645
CNAG_00755		72.352	0.691	0.682	0.7208
CNAG_00756		51.523	0.011	0.806	0.9971
CNAG_00757	DOA4	344.74	0.824	0.418	0.2917
CNAG_00758		257.273	-0.075	0.439	0.9716
CNAG_00759		42.013	-0.396	0.792	0.8917
CNAG_00760		256.655	0.256	0.445	0.8698
CNAG_00761		54.409	0.065	0.98	0.9873
CNAG_00762	DPH1	77.216	-0.819	0.671	0.6291
CNAG_00764		203.913	-0.221	0.59	0.9244
CNAG_00765		572.151	-0.697	0.422	0.4359
CNAG_00766		43.071	3.627	0.883	0.001912
CNAG_00768		165.117	1.08	0.483	0.2022
CNAG_00769	PBS2	592.439	0.731	0.374	0.2985
CNAG_00770	MSH2	206.869	-0.443	0.473	0.7523
CNAG_00771		1220.01	-0.797	0.351	0.1931
CNAG_00772	RAD23	121.926	0.789	0.589	0.5719
CNAG_00773		15.558	-2.215	1.37	0.4524
CNAG_00774		492.334	-0.754	0.391	0.3075
CNAG_00775		160.156	-1.521	0.531	0.06459
CNAG_00776	MP88	1174.36	0.316	0.351	0.7652
CNAG_00777		1181.67	1.129	0.415	0.08871
CNAG_00778		382	0.971	0.393	0.1405
CNAG_00779	RPL27	1547.6	-0.466	0.378	0.623
CNAG_00780		173.606	-0.292	0.508	0.8696
CNAG_00781		33.912	-0.179	0.965	0.9685
CNAG_00782	SPS1	86.162	0.806	0.725	0.6762
CNAG_00783		65.133	-0.528	0.741	0.8287
CNAG_00784		52.164	0.017	0.739	0.9956
CNAG_00785		2653.76	-1.096	0.33	0.02223
CNAG_00786		24.07	-0.541	1.024	0.8833
CNAG_00787		139.244	0.707	0.517	0.557
CNAG_00788	NDH1	1072.52	-0.249	0.353	0.8317
CNAG_00789		4.59	-2.132	2.998
CNAG_00790	DPP1	205.757	2.688	0.474	2.451e-06
CNAG_00791	HLH1	1367.07	-2.107	0.392	1.036e-05
CNAG_00792		514.725	-0.564	0.392	0.5273
CNAG_00793		132.52	-0.272	0.55	0.8925
CNAG_00794		133.793	1.024	0.537	0.3161
CNAG_00795	CFL1	1.295	-3.256	4.813
CNAG_00796	MDR1	322.71	-0.562	0.506	0.6762
CNAG_00797		793.722	-1.198	0.46	0.1099
CNAG_00798		47.149	-0.095	0.807	0.9804
CNAG_00799		3104.44	-0.22	0.461	0.8978
CNAG_00800		5.164	-0.995	2.358
CNAG_00802	CBP1	59.31	2.056	0.761	0.09107
CNAG_00803		284.968	0.048	0.445	0.9816
CNAG_00804		70.326	-0.831	0.659	0.6101
CNAG_00805		170.164	0.838	0.552	0.4916
CNAG_00806		404.703	0.319	0.448	0.8293
CNAG_00807		504.16	1.606	0.442	0.009262
CNAG_00808		98.227	-0.614	0.647	0.7468
CNAG_00809		1750.22	-0.345	0.374	0.7568
CNAG_00810	SSU72	109.702	0.398	0.636	0.8523
CNAG_00811		208.014	0.89	0.492	0.3562
CNAG_00812	IRR1	238.426	0.081	0.487	0.9717
CNAG_00813		589.535	2.381	4.193	0.8716
CNAG_00814		39.638	0.889	0.818	0.6857
CNAG_00815	SIT1	1257.88	-1.788	0.378	0.000176
CNAG_00816		278.823	0.489	0.527	0.7556
CNAG_00817		38.587	0.273	1.02	0.9533
CNAG_00818		230.134	-0.822	0.452	0.3544
CNAG_00819		886.497	-0.731	0.429	0.4115
CNAG_00820		43.103	-1.084	0.864	0.6133
CNAG_00821		898.127	-0.587	0.396	0.5058
CNAG_00822		261.673	-0.59	0.432	0.5582
CNAG_00823		86.561	-2.038	0.752	0.08917
CNAG_00824		135.982	0.473	0.609	0.806
CNAG_00825		113.941	0.321	0.572	0.8731
CNAG_00826	DAK101	42.154	-0.077	0.8	0.983
CNAG_00827		3.947	-0.608	2.581
CNAG_00828	SIP401	19.234	0.046	1.197	0.9938
CNAG_00829		237.646	0.448	0.452	0.733
CNAG_00830	FZC38	122.499	0.03	0.589	0.9894
CNAG_00831		110.687	0.215	0.585	0.9268
CNAG_00832		87.202	-0.691	0.599	0.6611
CNAG_00834		62.714	2.379	0.912	0.1079
CNAG_00835		69.938	-0.183	0.681	0.953
CNAG_00836		22.158	-1.269	1.505	0.7896
CNAG_00837		112.436	0.061	0.567	0.9816
CNAG_00838		22.03	1.259	1.085	0.6599
CNAG_00839		11.772	1.345	1.385	0.7384
CNAG_00840		8.45	-4.521	2.696	0.4225
CNAG_00841		73.87	-0.417	0.675	0.8557
CNAG_00843		5.451	-5.334	2.642	0.2773
CNAG_00844		4.319	-0.815	2.472
CNAG_00845		175.589	-1.503	0.56	0.09339
CNAG_00846		72.56	-0.839	0.646	0.5925
CNAG_00847		37.449	-0.311	0.907	0.9338
CNAG_00848		5729.46	3.282	0.478	3.382e-09
CNAG_00849		51.962	2.277	1.06	0.2288
CNAG_00850		3.95	6.008	3.517
CNAG_00851		9.098	7.227	2.289	0.03346
CNAG_00852		168.23	0.141	0.512	0.952
CNAG_00853		46.845	0.171	0.857	0.9683
CNAG_00854	ERG2	163.408	0.571	0.495	0.6611
CNAG_00855		128.888	0.941	0.536	0.3801
CNAG_00858		138.355	0.752	0.514	0.515
CNAG_00859		11.433	0.283	1.394	0.9675
CNAG_00860		68.154	0.007	0.797	0.9981
CNAG_00861		15.38	-0.649	1.333	0.8948
CNAG_00862		33.757	-0.221	0.895	0.9596
CNAG_00863		7.202	3.786	1.895	0.2832
CNAG_00864	ITR2	34.511	-0.198	0.897	0.9645
CNAG_00865	CAS92	0.185	-0.41	4.979
CNAG_00866		252.913	1.409	0.514	0.08532
CNAG_00867	ITR3A	27.15	-0.335	0.986	0.9347
CNAG_00869	PDR5	69.907	-1.123	0.712	0.4674
CNAG_00870		74.047	-1.978	0.886	0.2032
CNAG_00871	CLR3	455.814	0.346	0.43	0.7999
CNAG_00872		394.03	1.167	0.544	0.23
CNAG_00873		463.791	0.988	0.392	0.13
CNAG_00874		381.985	-1.081	0.403	0.09339
CNAG_00875		66.928	-0.061	0.687	0.9847
CNAG_00876	FRE7	185.946	-3.319	0.571	1.221e-06
CNAG_00877		116.571	0.716	0.555	0.5964
CNAG_00878		34.103	-0.357	1.11	0.9402
CNAG_00879		4079.79	-0.793	0.316	0.131
CNAG_00883	ECM2201	652.924	1.72	0.378	0.0003898
CNAG_00884		263.508	0.68	0.457	0.5035
CNAG_00885		6.668	0.561	2.245	0.9585
CNAG_00886	SAH1	2096.33	-2.331	0.356	2.234e-08
CNAG_00887		63.647	0.307	0.698	0.9084
CNAG_00888	CNB1	113.837	0.225	0.566	0.921
CNAG_00889		82.079	0.512	0.618	0.7915
CNAG_00890		176.12	0.18	0.556	0.9397
CNAG_00891		1093.22	-0.388	0.372	0.7078
CNAG_00892		30.075	-0.145	0.998	0.9742
CNAG_00893		65.26	0.151	0.741	0.9675
CNAG_00894		436.93	0.072	0.381	0.9685
CNAG_00895	ZIP1	118.273	0.955	0.641	0.5035
CNAG_00896	FZC34	147.806	0.825	0.525	0.4696
CNAG_00897	SKN1	2980.97	0.107	0.374	0.9491
CNAG_00898		7.882	-1.065	1.703	0.8523
CNAG_00899		216.201	-0.646	0.5	0.5962
CNAG_00900		3.491	0.699	3.188
CNAG_00901		47.121	0.994	0.752	0.5824
CNAG_00902		26.713	-1.493	0.992	0.4973
CNAG_00903		78.388	0.291	0.628	0.9008
CNAG_00904		12.932	-3.164	1.736	0.353
CNAG_00905		23.026	0.169	1.041	0.9717
CNAG_00906		837.302	-0.936	0.418	0.2017
CNAG_00907		33.972	0.654	0.974	0.8411
CNAG_00908		30.076	0.541	0.973	0.8738
CNAG_00909		45.029	-1.323	0.846	0.4722
CNAG_00911		5.168	-1.596	2.388
CNAG_00914	KRE6	462.08	0.311	0.392	0.802
CNAG_00915		61.724	0.248	0.909	0.9521
CNAG_00916		75.235	-0.322	0.633	0.8886
CNAG_00917		176.743	0.784	0.47	0.4261
CNAG_00919		324.033	0.411	0.625	0.8431
CNAG_00920		27.821	2.662	1.039	0.1184
CNAG_00921		79.025	1.989	0.675	0.05334
CNAG_00922		78.515	-0.26	0.654	0.921
CNAG_00923		74.394	-0.586	0.766	0.8087
CNAG_00925	ISP7	11.661	0.142	1.909	0.986
CNAG_00926		176.595	0.546	0.484	0.6682
CNAG_00927		54.213	-1.477	0.735	0.2803
CNAG_00928		250.084	-0.145	0.439	0.9378
CNAG_00929		43.679	0.493	0.899	0.8755
CNAG_00930		1158.93	-1.075	0.354	0.0441
CNAG_00931		28.584	-0.705	1.045	0.8409
CNAG_00932		53.746	2.983	0.952	0.0354
CNAG_00933		75.415	0.769	0.721	0.6969
CNAG_00934	DAL1	111.203	-0.146	0.576	0.9577
CNAG_00935		724.712	0.366	0.395	0.7559
CNAG_00936		197.652	2.144	0.491	0.0007821
CNAG_00937		6.268	1.707	2.223	0.8087
CNAG_00938		88.317	0.866	0.715	0.6346
CNAG_00939		0
CNAG_00940	RRP44	221.092	-0.746	0.445	0.4225
CNAG_00941		264.049	0.138	0.439	0.9428
CNAG_00960		442.961	0.303	0.453	0.8411
CNAG_00961		52.639	3.595	1.161	0.03925
CNAG_00964		68.338	-0.413	0.71	0.8676
CNAG_00966		48.889	-0.555	0.808	0.8388
CNAG_00967		84.637	0.53	0.881	0.8616
CNAG_00968		37.378	0.901	0.891	0.7211
CNAG_00969		23.665	-1.081	1.141	0.7474
CNAG_00970		297.74	0.44	0.441	0.7283
CNAG_00971		61.534	0.259	0.832	0.9435
CNAG_00972		281.775	0.572	0.435	0.5847
CNAG_00973		56.908	-0.847	0.796	0.6969
CNAG_00974		5.64	1.665	2.306	0.826
CNAG_00975		119.731	-0.221	0.626	0.9315
CNAG_00976		322.906	-1.34	0.431	0.03747
CNAG_00977		260.722	0.921	0.439	0.2461
CNAG_00978		438.621	0.421	0.407	0.711
CNAG_00979	CTR4	313.48	-0.446	0.489	0.7606
CNAG_00981		17.831	2.517	1.221	0.2608
CNAG_00982		55.11	-0.104	0.822	0.9778
CNAG_00983		158.12	0.151	0.502	0.9468
CNAG_00984		418.625	3.945	0.71	4.413e-06
CNAG_00985		26.729	0.503	1.017	0.8925
CNAG_00986	UBA4	37.242	-1.035	0.856	0.6361
CNAG_00987		43.124	-0.639	0.832	0.8087
CNAG_00988		685.673	0.341	0.437	0.806
CNAG_00989	UCH2	47.67	-0.076	0.922	0.9856
CNAG_00990		420.705	0.304	0.471	0.8463
CNAG_00991		34.668	-0.856	0.889	0.7427
CNAG_00992		983.516	-0.594	0.349	0.4118
CNAG_00993		41.902	-0.756	0.86	0.776
CNAG_00994		142.339	-0.947	0.519	0.3526
CNAG_00995		664.021	3.588	0.63	2.257e-06
CNAG_00996	PMT4	274.097	0.1	0.53	0.9685
CNAG_00997		147.39	0.319	0.641	0.8925
CNAG_00998		501.907	0.438	0.389	0.6682
CNAG_00999		49.517	0.311	0.814	0.9235
CNAG_01000		332.752	-0.4	0.412	0.7389
CNAG_01001		21.709	-0.706	1.155	0.8583
CNAG_01002		35.153	-2.119	0.921	0.1853
CNAG_01003	NCP1	258.068	-0.419	0.445	0.7508
CNAG_01004		120.069	-0.123	0.557	0.9645
CNAG_01005		315.592	-0.309	0.414	0.8158
CNAG_01006		82.704	-0.185	0.607	0.9457
CNAG_01007		34.899	1.457	0.922	0.465
CNAG_01008		47.734	0.057	0.765	0.986
CNAG_01009		364.967	0.23	0.405	0.8711
CNAG_01010		99.379	0.271	0.573	0.898
CNAG_01011		40.153	0.393	0.825	0.8978
CNAG_01012		46.343	0.946	0.819	0.6611
CNAG_01013		58.107	-1.268	0.71	0.3661
CNAG_01014	ZFC4	1826.21	0.526	0.335	0.4696
CNAG_01015		159.475	0.839	0.495	0.4141
CNAG_01016		467.665	0.436	0.434	0.7242
CNAG_01017		165.972	-0.078	0.512	0.9742
CNAG_01018		323.897	-0.19	0.408	0.9005
CNAG_01019	SOD1	1206.62	1.602	0.447	0.0107
CNAG_01020		70.607	-0.015	0.675	0.9956
CNAG_01021		154.991	-0.367	0.514	0.8284
CNAG_01022		84.237	0.241	0.618	0.9222
CNAG_01023		193.958	0.045	0.462	0.983
CNAG_01024		145.923	-0.004	0.629	0.9985
CNAG_01025		107.039	0.495	0.612	0.7984
CNAG_01026		133.571	-1.116	0.524	0.2348
CNAG_01027		77.51	0.023	0.709	0.9941
CNAG_01028		48.55	0.777	0.807	0.743
CNAG_01029		82.386	0.339	0.648	0.8841
CNAG_01030		38.209	0.154	0.845	0.9689
CNAG_01031		354.831	4.351	0.786	4.743e-06
CNAG_01032		76.778	0.82	0.702	0.6577
CNAG_01033		61.296	-0.693	0.682	0.7196
CNAG_01034		24.657	-1.381	1.129	0.6281
CNAG_01035		107.672	-0.979	0.589	0.4277
CNAG_01036		26.796	0.103	1.215	0.9855
CNAG_01037		80.823	0.363	0.617	0.866
CNAG_01038		127.941	-0.734	0.601	0.6291
CNAG_01039		488.385	0.398	0.39	0.7185
CNAG_01040		9.198	-1.722	1.897	0.7616
CNAG_01041		13.542	1.385	1.604	0.782
CNAG_01042		87.395	0.032	0.612	0.9888
CNAG_01043		245.429	2.247	0.677	0.02233
CNAG_01044		164.169	0.15	0.56	0.9536
CNAG_01045		168.512	-1.178	0.495	0.1639
CNAG_01046		95.736	-0.084	0.581	0.9743
CNAG_01047		104.214	2.954	2.218	0.5754
CNAG_01048		86.476	-0.919	0.651	0.5364
CNAG_01049		163.931	-0.621	0.49	0.6091
CNAG_01050		58.213	0.67	0.704	0.7468
CNAG_01051	NIP100	241.972	-0.984	0.49	0.2803
CNAG_01052		409.381	4.739	1.462	0.0276
CNAG_01053		409.526	0.074	0.391	0.9685
CNAG_01054		78.311	0.317	0.639	0.8925
CNAG_01055		504.897	-0.633	0.492	0.5985
CNAG_01056		135.191	-0.024	0.64	0.9938
CNAG_01057		139.289	0.355	0.514	0.8377
CNAG_01058		62.889	-0.352	0.701	0.8917
CNAG_01059		82.239	-0.31	0.628	0.8925
CNAG_01060		561.042	0.3	0.371	0.7984
CNAG_01061	FRK102	73.063	-0.167	0.65	0.9566
CNAG_01062	PSK201	768.885	-0.426	0.374	0.6655
CNAG_01063		212.07	-0.6	0.486	0.622
CNAG_01064		23.677	-0.357	1.091	0.9391
CNAG_01065		13.416	2.162	1.873	0.6611
CNAG_01069		42.918	-2.821	0.879	0.02978
CNAG_01070		8.653	1.571	2.045	0.8087
CNAG_01071		121.379	0.297	0.563	0.8834
CNAG_01072		27.196	0.737	0.997	0.82
CNAG_01073		40.551	-0.699	0.848	0.7938
CNAG_01074		27.696	-0.099	1.104	0.9845
CNAG_01075		10.035	-1.213	1.896	0.8477
CNAG_01076		2.221	-4.035	4.36
CNAG_01077		3.227	4.267	3.402
CNAG_01078		15.285	0.079	1.861	0.9927
CNAG_01079		10.141	3.329	2.336	0.5322
CNAG_01080		32.649	1.004	0.902	0.6761
CNAG_01081		58.856	0.603	0.725	0.7905
CNAG_01082		225.233	0.262	0.441	0.8643
CNAG_01083	RPN5	234.331	-0.298	0.497	0.8622
CNAG_01084	UBC4	53.616	-0.311	0.794	0.9222
CNAG_01085		14.416	-0.749	1.436	0.8845
CNAG_01086		26.128	-2.495	1.183	0.243
CNAG_01087		529.184	0.777	0.369	0.2443
CNAG_01088		87.354	-0.484	0.71	0.8396
CNAG_01089		39.654	-1.061	0.883	0.6397
CNAG_01090		110.195	1.418	0.696	0.2699
CNAG_01091		363.249	-0.32	0.409	0.806
CNAG_01092		75.894	-0.423	0.662	0.8479
CNAG_01093		2484.79	1.264	1.319	0.7431
CNAG_01094		121.961	-0.17	0.572	0.9474
CNAG_01095		54.663	0.437	0.785	0.8738
CNAG_01096		41.439	-0.048	0.797	0.9873
CNAG_01097		63.331	0.547	0.721	0.8092
CNAG_01098		179.861	-1.126	0.475	0.1651
CNAG_01099		254.629	-0.068	0.46	0.9742
CNAG_01100		254.268	0.329	0.426	0.8078
CNAG_01101		213.539	-0.492	0.48	0.7164
CNAG_01102		883.552	4.961	0.619	1.29e-12
CNAG_01103	PRP11	54.107	0.197	0.713	0.952
CNAG_01104		111.372	-0.926	0.55	0.4201
CNAG_01105		192.366	0.027	0.544	0.9894
CNAG_01106	VPH1	289.585	0.853	0.436	0.2973
CNAG_01107		96.189	-0.549	0.588	0.7545
CNAG_01108	DAL2	54.643	1.733	0.73	0.1651
CNAG_01109		200.383	0.134	0.547	0.9602
CNAG_01110		75.758	-0.559	0.646	0.781
CNAG_01111		119.079	-0.536	0.549	0.7374
CNAG_01112		165.523	0.901	0.563	0.4589
CNAG_01113		52.126	0.824	0.725	0.6656
CNAG_01114		37.062	0.681	0.881	0.8078
CNAG_01115		355.768	0.744	0.447	0.4268
CNAG_01116		72.324	0.464	0.684	0.8402
CNAG_01117	EF3	14711.5	-0.861	0.308	0.07445
CNAG_01118		30.828	-1.605	1.028	0.4723
CNAG_01119		155.11	0.196	0.629	0.9429
CNAG_01120		427.561	-0.595	0.467	0.6047
CNAG_01121		216.538	1.301	0.59	0.2099
CNAG_01122		10.944	-6.341	2.212	0.06445
CNAG_01123		122.258	-0.574	0.554	0.7104
CNAG_01124		37.299	0.304	0.903	0.9359
CNAG_01125		904.381	0.658	0.345	0.3161
CNAG_01126		867.059	0.089	0.363	0.9604
CNAG_01127		60.725	-0.396	0.761	0.8846
CNAG_01128		104.377	0.876	0.59	0.5055
CNAG_01129	ERG7	147.278	-0.228	0.559	0.9192
CNAG_01130		806.94	-0.423	0.379	0.6727
CNAG_01131		320.328	-1.629	0.436	0.006807
CNAG_01132		97.526	-1.593	0.693	0.1862
CNAG_01133		49.645	-0.257	0.788	0.9391
CNAG_01134		88.986	0.634	0.642	0.7352
CNAG_01135		112.456	0.595	0.677	0.776
CNAG_01136		146.569	-0.306	0.501	0.8585
CNAG_01137		1656.34	0.485	0.353	0.5535
CNAG_01138	CCP1	926.665	1.728	0.398	0.0008652
CNAG_01139		5.665	-5.386	2.667	0.277
CNAG_01140		421.084	-0.26	0.439	0.8647
CNAG_01141	RRP40	35.663	-1.125	0.937	0.6405
CNAG_01142		151.505	0.351	0.512	0.8394
CNAG_01143		96.736	-0.758	0.587	0.5965
CNAG_01144	RPA70	171.254	-0.896	0.589	0.4906
CNAG_01145		43.207	0.929	0.824	0.6682
CNAG_01146		358.455	-0.448	0.4	0.6713
CNAG_01147		121.257	0.783	0.656	0.6427
CNAG_01148	FPR3	623.819	-0.931	0.397	0.173
CNAG_01149		506.99	0.05	0.458	0.9816
CNAG_01150		3118.97	-0.363	0.348	0.7071
CNAG_01151	UBC5	98.985	-0.469	0.585	0.8006
CNAG_01152		2185.3	-0.285	0.414	0.8388
CNAG_01153		1491.27	-0.833	0.338	0.1433
CNAG_01154		48.977	-1.707	0.972	0.3801
CNAG_01155	GUT1	324.227	-0.442	0.414	0.6968
CNAG_01156	CAP2	243.089	-0.071	0.452	0.9738
CNAG_01157		94.499	-0.136	0.622	0.9651
CNAG_01158		358.863	0.01	0.397	0.9949
CNAG_01159		219.893	-0.198	0.455	0.9107
CNAG_01161		44.699	-0.258	0.918	0.9507
CNAG_01162	MAK3201	52.073	-0.087	0.914	0.9831
CNAG_01163	RAD54	214.492	-0.1	0.513	0.9685
CNAG_01164		1684.2	0.621	0.369	0.4201
CNAG_01165	LCB5	105.117	0.726	0.621	0.6564
CNAG_01166	URE4	89.22	2.141	0.674	0.03209
CNAG_01167	URE2	377.914	0.042	0.427	0.983
CNAG_01168		695.38	-0.993	0.357	0.07696
CNAG_01169		108.627	-0.595	0.592	0.7242
CNAG_01170		1379.62	-0.123	0.381	0.9395
CNAG_01171		62.769	-0.585	0.711	0.7939
CNAG_01172	PBX1	93.21	-1.309	0.812	0.4536
CNAG_01173	LAG1	296.072	-0.239	0.415	0.8697
CNAG_01174		1528.64	1.043	0.407	0.1181
CNAG_01175		75.933	-0.313	0.629	0.8925
CNAG_01177	NEM1	123.773	0.489	0.658	0.8178
CNAG_01178		146.335	0.071	0.62	0.9814
CNAG_01179		176.449	-0.329	0.52	0.8501
CNAG_01180		90.974	-0.692	0.633	0.6838
CNAG_01181		2642.63	-0.255	0.449	0.8717
CNAG_01182		395.602	-0.03	0.394	0.9856
CNAG_01183	LSB1	129.503	0.004	0.533	0.9982
CNAG_01184		86.821	-0.44	0.597	0.8204
CNAG_01185		342.903	1.129	0.655	0.3982
CNAG_01186		283.458	1.063	0.417	0.1213
CNAG_01187		282.625	-0.287	0.426	0.841
CNAG_01188		16.126	-0.178	1.225	0.9742
CNAG_01189		1338.79	-0.812	0.336	0.153
CNAG_01190		50.189	0.028	0.749	0.9938
CNAG_01191		78.362	0.351	0.616	0.8709
CNAG_01192		43.513	-0.184	0.78	0.9623
CNAG_01193		78.78	-0.071	0.65	0.9816
CNAG_01194		2.594	5.42	3.559
CNAG_01195		443.416	-0.122	0.385	0.9422
CNAG_01196		84.178	-0.06	0.664	0.9845
CNAG_01197		142.311	-0.259	0.508	0.8882
CNAG_01198		80.013	-0.534	0.616	0.7804
CNAG_01199		216.595	-0.038	0.487	0.9856
CNAG_01200		21.236	-0.555	1.172	0.898
CNAG_01201		31.63	-1.328	1.073	0.6204
CNAG_01202		94.767	0.286	0.584	0.8941
CNAG_01203	YVH1	160.518	-0.448	0.523	0.7837
CNAG_01204		982.58	0.23	0.383	0.8622
CNAG_01207		339.819	1.057	0.402	0.1042
CNAG_01208	CCH1	750.479	0.221	0.367	0.8616
CNAG_01209	FAB1	350.433	0.536	0.426	0.6124
CNAG_01210		3.95	6.008	3.517
CNAG_01211		219.623	-0.308	0.455	0.8402
CNAG_01212		141.801	0.075	0.56	0.9763
CNAG_01213		156.17	0.09	0.489	0.9687
CNAG_01214	HOC2	65.829	0.615	0.661	0.7556
CNAG_01215		84.225	0.796	0.656	0.6343
CNAG_01216		476.033	0.501	0.384	0.5898
CNAG_01217		224.566	0.082	0.477	0.9712
CNAG_01220		47.897	0.348	0.872	0.921
CNAG_01221		93.144	0.108	0.649	0.9717
CNAG_01222		85.289	0.851	0.689	0.622
CNAG_01223		61.277	0.65	0.767	0.7886
CNAG_01224		1525.5	-0.948	0.365	0.1099
CNAG_01228		57.464	0.22	0.735	0.9471
CNAG_01229		75.738	-1.195	0.739	0.4519
CNAG_01230	MP98	1482.59	0.321	0.366	0.776
CNAG_01231		78.123	0.198	0.678	0.9481
CNAG_01232	PMC1	3774.37	0.259	0.319	0.7977
CNAG_01233		445.254	-0.04	0.445	0.9844
CNAG_01234		194.173	1.328	0.472	0.07248
CNAG_01235		687.243	-0.381	0.356	0.6965
CNAG_01236		242.58	-2.064	0.568	0.009324
CNAG_01237		135.746	-0.181	0.511	0.9309
CNAG_01238		177.867	-0.552	0.566	0.7374
CNAG_01239	CDA3	459.142	-0.586	0.387	0.4933
CNAG_01240		83.212	-0.414	0.62	0.8411
CNAG_01241		60.363	-0.495	0.731	0.8402
CNAG_01242	HAPX	294.671	-0.24	0.429	0.8731
CNAG_01243	SET101	388.81	-0.142	0.394	0.9288
CNAG_01244		73.101	-0.25	0.703	0.9307
CNAG_01245		188.629	-0.213	0.56	0.9235
CNAG_01246		75.568	-1.638	0.704	0.1777
CNAG_01247		54.895	0.308	0.727	0.9146
CNAG_01248		234.937	-0.819	0.444	0.3437
CNAG_01249		122.904	-0.107	0.636	0.9716
CNAG_01250	TRL1	227.691	-0.242	0.476	0.8887
CNAG_01251	UFD4	1212.9	0.603	0.338	0.3661
CNAG_01252		32.38	-0.281	1.112	0.9577
CNAG_01253		173.551	-0.909	0.479	0.3192
CNAG_01254	OCA101	41.089	0.488	1.108	0.9082
CNAG_01255		926.29	0.742	0.353	0.2461
CNAG_01256		2.371	-4.131	3.586
CNAG_01257		258.528	-1.22	0.571	0.2342
CNAG_01258		706.567	-0.032	0.361	0.9852
CNAG_01261		955.502	2.09	0.394	1.554e-05
CNAG_01262	GPB1	42.642	-1.26	0.845	0.5035
CNAG_01263		1087.56	-0.473	0.385	0.6252
CNAG_01264		114.284	-0.472	0.566	0.7903
CNAG_01265		38.847	1.948	0.846	0.1849
CNAG_01266		300.982	0.375	0.45	0.7903
CNAG_01267		10.555	0.334	1.845	0.9695
CNAG_01268		5.061	-1.56	2.364
CNAG_01270		369.976	0.162	0.393	0.9176
CNAG_01271		95.615	-0.069	0.574	0.9794
CNAG_01272		3111.37	0.483	0.582	0.7915
CNAG_01273		205.3	-1.194	0.522	0.189
CNAG_01274		661.32	0.02	0.379	0.9888
CNAG_01275		167.76	-1.338	0.623	0.2299
CNAG_01276		459.845	-0.529	0.44	0.6403
CNAG_01277		1146.72	-0.377	0.357	0.6999
CNAG_01278	APT2	1451.61	0.111	0.354	0.9429
CNAG_01279		82.412	1.238	0.638	0.303
CNAG_01281		74.375	-0.852	0.662	0.5983
CNAG_01282		300.641	0.014	0.414	0.9941
CNAG_01283	CAP5	273.725	-0.179	0.455	0.9214
CNAG_01284		154.585	-0.434	0.508	0.7845
CNAG_01285		47.759	-2.11	0.926	0.1915
CNAG_01286		28.48	-0.471	1.049	0.9059
CNAG_01287		449.53	-0.4	0.396	0.7213
CNAG_01288		92.027	-0.279	0.603	0.9016
CNAG_01289		44.785	0.217	0.826	0.9557
CNAG_01290		33.519	-0.02	0.891	0.9956
CNAG_01291		66.783	0.438	0.847	0.8847
CNAG_01292		209.154	0.188	0.473	0.921
CNAG_01293		362.657	-0.183	0.407	0.9057
CNAG_01294	IPK1	59.44	-0.97	0.707	0.5552
CNAG_01295		127.59	-0.443	0.552	0.7999
CNAG_01296		210.872	-0.352	0.497	0.8303
CNAG_01297		96.257	-0.408	0.654	0.8525
CNAG_01298		639.535	0.284	0.407	0.8354
CNAG_01299		5.705	6.539	3.132	0.2512
CNAG_01300		716.745	-0.942	0.38	0.1391
CNAG_01301		162.396	0.405	0.563	0.8274
CNAG_01302		80.108	0.05	0.676	0.986
CNAG_01303		98.762	-0.755	0.591	0.6031
CNAG_01304		138.554	-0.969	0.517	0.3309
CNAG_01305		234.916	-0.15	0.448	0.9362
CNAG_01306		91.025	0.39	0.628	0.8539
CNAG_01307		225.178	0.476	0.483	0.7356
CNAG_01308		183.909	-0.303	0.629	0.8966
CNAG_01309		62.975	-1.127	0.723	0.4734
CNAG_01310		117.777	-0.618	0.575	0.6929
CNAG_01313		156.917	0.53	0.509	0.7078
CNAG_01314	PPP1	197.732	1.251	0.461	0.08917
CNAG_01315		237.281	0.169	0.437	0.9229
CNAG_01316	RPA32	86.023	-0.725	0.746	0.7381
CNAG_01317		105.606	0.694	0.602	0.6617
CNAG_01318		330.998	0.617	0.516	0.6424
CNAG_01319	PAC2	49.353	0.014	0.778	0.9965
CNAG_01320		165.954	-0.854	0.507	0.4201
CNAG_01321		597.306	0.347	0.362	0.7432
CNAG_01322		237.328	0.419	0.465	0.7647
CNAG_01323		399.258	-0.109	0.403	0.953
CNAG_01324		60.203	-0.184	0.734	0.9585
CNAG_01325		27.628	-0.452	0.963	0.8993
CNAG_01330		163.2	-0.314	0.598	0.8836
CNAG_01331		139.215	-0.938	0.551	0.4115
CNAG_01332		1944.47	-0.601	0.358	0.4219
CNAG_01333	ALK1	35.179	-1.746	1.091	0.4589
CNAG_01334		176.742	-1.531	0.543	0.0719
CNAG_01335		177.708	-0.206	0.562	0.928
CNAG_01336		22.47	0.717	1.175	0.8588
CNAG_01337		96.203	-0.17	0.611	0.9512
CNAG_01338		191.129	1.359	0.6	0.195
CNAG_01339		329.835	0.007	0.442	0.9968
CNAG_01340		603.845	-0.102	0.364	0.9507
CNAG_01341	ISP3	124.981	2.611	0.628	0.001634
CNAG_01342		109.205	-0.326	0.566	0.8696
CNAG_01343		76.733	-0.066	0.687	0.9831
CNAG_01344		85.225	0.506	0.635	0.802
CNAG_01345		84.555	-0.975	0.607	0.4566
CNAG_01346	HPP2	40.946	-0.737	0.807	0.7602
CNAG_01347		231.992	1.153	0.464	0.1374
CNAG_01348		74.649	1.294	1.028	0.6116
CNAG_01349		9.946	0.323	1.482	0.9651
CNAG_01350	RMD5	61.452	0.103	0.686	0.9742
CNAG_01351		84.222	0.064	0.623	0.9824
CNAG_01352		231.723	0.499	0.496	0.7242
CNAG_01353		73.279	-1.511	0.679	0.2046
CNAG_01354		200.431	-1.77	0.587	0.04617
CNAG_01355		104.626	0.011	0.839	0.9973
CNAG_01356		236.46	0.925	0.445	0.2548
CNAG_01357	SDP101	106.075	0.97	0.581	0.4253
CNAG_01358		45.826	-1.524	1.03	0.5077
CNAG_01359		390.438	-0.037	0.398	0.9839
CNAG_01360		946.111	0.629	0.383	0.44
CNAG_01361		848.083	0.099	0.347	0.9491
CNAG_01362		243.385	0.508	0.436	0.6594
CNAG_01363		148.209	-0.833	0.512	0.4457
CNAG_01364		103.129	0.202	0.606	0.9365
CNAG_01365		193.144	0.056	0.543	0.9824
CNAG_01367		24.743	-0.119	1.286	0.9839
CNAG_01368		512.117	1.958	4.336	0.9053
CNAG_01369		1067.89	1.526	1.351	0.6682
CNAG_01370		60.003	1.417	0.841	0.4201
CNAG_01371	CRG2	88.734	-0.341	0.596	0.8702
CNAG_01372		135.164	-0.173	0.607	0.9491
CNAG_01373	CDC10	200.922	-0.138	0.496	0.9512
CNAG_01375	ABP1	374.495	1.456	0.403	0.009707
CNAG_01376		1288.56	0.654	0.419	0.4722
CNAG_01377	UBP13	244.497	0.414	0.458	0.762
CNAG_01378	STE24	209.564	0.253	0.459	0.8747
CNAG_01379		46.633	-1.9	0.83	0.189
CNAG_01380		87.344	0.184	0.716	0.9566
CNAG_01381		50.8	-0.397	0.736	0.8803
CNAG_01382		74.863	-0.315	0.632	0.8925
CNAG_01384		21.758	-0.364	1.058	0.9338
CNAG_01385	GGT1	511.012	0.484	0.426	0.6656
CNAG_01386		24.844	0.334	1.044	0.9405
CNAG_01387		91.058	2.052	0.618	0.02233
CNAG_01388		90.354	0.347	0.632	0.8755
CNAG_01389		28.037	-1.895	1.435	0.5824
CNAG_01390		199.306	-1.526	0.49	0.03673
CNAG_01391		241.163	0.936	0.511	0.3495
CNAG_01392		52.252	0.205	0.742	0.952
CNAG_01395		122.687	-0.989	0.55	0.3599
CNAG_01396		78.833	-0.256	0.674	0.9235
CNAG_01397		128.49	-0.815	0.532	0.4851
CNAG_01398		367.075	-0.922	0.406	0.1931
CNAG_01399		71.177	0.2	0.681	0.9474
CNAG_01400		350.332	-0.555	0.505	0.6817
CNAG_01401		26.285	1.818	1.011	0.3599
CNAG_01402		235.931	0.301	0.468	0.8475
CNAG_01403		67.847	-0.121	0.865	0.9756
CNAG_01404		757.289	-0.845	0.357	0.1667
CNAG_01405		285.12	-0.42	0.458	0.7589
CNAG_01406		45.902	-0.492	0.765	0.8475
CNAG_01408		276.76	0.186	0.445	0.9152
CNAG_01411		59.906	-0.988	0.758	0.5898
CNAG_01412	PAH1	539.494	0.839	0.368	0.1901
CNAG_01413	PUB1	697.63	0.06	0.357	0.9717
CNAG_01414		115.077	0.488	0.565	0.782
CNAG_01415		182.284	0.58	0.493	0.6522
CNAG_01416		41.172	-0.564	0.858	0.8433
CNAG_01417		151.66	2.339	0.622	0.006261
CNAG_01418		98.037	1.696	0.705	0.1562
CNAG_01419		226.166	1.006	0.5	0.2803
CNAG_01420		165.236	1.063	0.534	0.2862
CNAG_01421		1283.03	-0.612	0.363	0.4201
CNAG_01422		117.087	0.521	0.634	0.7946
CNAG_01423		189.078	0.469	0.483	0.7381
CNAG_01424		148.393	0.897	0.588	0.4884
CNAG_01425		11.016	-3.362	1.878	0.3639
CNAG_01426		105.917	-0.012	0.561	0.996
CNAG_01428		2743.5	-0.361	0.34	0.6983
CNAG_01429		115.694	0.122	0.552	0.9645
CNAG_01430		74.758	0.432	0.628	0.8388
CNAG_01431	HOB1	57.015	0.009	0.716	0.9975
CNAG_01432		108.524	-1.302	0.64	0.2702
CNAG_01435		336.535	-0.195	0.453	0.912
CNAG_01436	SIT4	64.624	-0.13	0.689	0.9685
CNAG_01437		210.78	-0.633	0.529	0.642
CNAG_01438	SWI6	344.536	-0.182	0.411	0.9076
CNAG_01439		87.023	-0.284	0.634	0.9059
CNAG_01440		153.576	0.793	0.504	0.4696
CNAG_01441		207.309	0.131	0.579	0.9634
CNAG_01442		163.901	-0.373	0.571	0.844
CNAG_01443		31.87	0.87	0.939	0.7556
CNAG_01444	RPB4	24.722	-0.45	1.01	0.9061
CNAG_01445	APG9	88.17	0.162	0.688	0.9623
CNAG_01446	HSP12	1478.93	2.304	0.546	0.001309
CNAG_01448		112.103	1.026	0.57	0.3599
CNAG_01451		84.394	0.002	0.675	0.9997
CNAG_01452	MAT3	47.063	0.982	0.753	0.5898
CNAG_01454	STE12alpha	151.451	-0.402	0.561	0.8284
CNAG_01455	RPL39alpha	1041.02	-0.956	0.357	0.09484
CNAG_01456		10.854	1.506	1.451	0.7098
CNAG_01461		79.449	-1.204	0.627	0.3112
CNAG_01463		61.238	0.121	0.802	0.9742
CNAG_01464	FHB1	114.45	-0.345	0.861	0.9204
CNAG_01465		83.314	0.044	0.626	0.9864
CNAG_01466		138.723	0.561	0.605	0.7556
CNAG_01467		181.556	0.337	0.484	0.8361
CNAG_01468		79.331	0.095	0.654	0.9742
CNAG_01469		139.688	-0.103	0.51	0.968
CNAG_01470		357.296	0.383	0.446	0.7837
CNAG_01471		128.562	0.179	0.59	0.9467
CNAG_01472		239.18	-0.898	0.471	0.3161
CNAG_01473		41.505	-1.062	0.85	0.616
CNAG_01474		88.006	0.389	0.59	0.8431
CNAG_01475	SMT1	457.432	-0.349	0.46	0.8099
CNAG_01476		556.57	1.122	0.41	0.08605
CNAG_01477		376.388	-0.497	0.436	0.6655
CNAG_01478		32.847	0.626	0.887	0.8316
CNAG_01479		15.337	-0.312	1.255	0.9585
CNAG_01480		1648.86	-0.693	0.335	0.2591
CNAG_01481		60.378	0.447	0.697	0.8475
CNAG_01482		111.709	-0.914	0.625	0.515
CNAG_01483	HPI1	77.036	0.116	0.659	0.9703
CNAG_01485		264.266	-0.681	0.442	0.4819
CNAG_01486		1563.24	-0.798	0.362	0.2098
CNAG_01487		6.077	-5.489	2.546	0.227
CNAG_01489	CAS9	14.444	-0.255	1.438	0.9703
CNAG_01490		37.89	-0.538	0.923	0.8673
CNAG_01491		43.233	-0.161	0.914	0.9703
CNAG_01492		187.808	0.786	0.492	0.4596
CNAG_01493		77.154	1.276	0.797	0.4589
CNAG_01494		59.538	-0.18	0.712	0.9577
CNAG_01495		75.039	-1.614	0.783	0.2608
CNAG_01496	PPT1	117.561	-0.001	0.609	0.9997
CNAG_01497		81.08	-2.046	0.704	0.05908
CNAG_01498	AKP2	113.218	-2.254	0.684	0.02415
CNAG_01499		42.889	-2.705	0.888	0.04289
CNAG_01500		65.113	-4.678	1.096	0.001139
CNAG_01501		18.484	-0.013	1.185	0.9975
CNAG_01502		211.98	0.677	0.468	0.5217
CNAG_01504		66.396	0.243	0.686	0.9315
CNAG_01506		148.667	1.284	0.539	0.1624
CNAG_01507		70.475	0.184	0.712	0.9565
CNAG_01508		375.488	1.137	0.418	0.08871
CNAG_01509		42.586	0.036	0.786	0.9915
CNAG_01510		341.293	0.086	0.4	0.966
CNAG_01511		4.258	-3.278	2.675
CNAG_01512		47.838	0.634	0.759	0.7903
CNAG_01513		51.653	-0.136	0.74	0.9687
CNAG_01514		0
CNAG_01518	PMU1	24.444	-0.272	1.026	0.9547
CNAG_01519	EEP1	48.61	-0.202	0.804	0.9585
CNAG_01520		95.624	-1.243	0.63	0.2908
CNAG_01521		57.754	0.522	0.766	0.84
CNAG_01522		261.793	0.526	0.535	0.7369
CNAG_01523	HOG1	391.247	0.134	0.451	0.9474
CNAG_01524		109.232	-0.094	0.576	0.9717
CNAG_01525		45.517	-2.679	0.83	0.02849
CNAG_01526		611.853	1.013	0.371	0.08727
CNAG_01527		4.253	-0.354	3.016
CNAG_01528		58.118	-0.636	0.742	0.7837
CNAG_01529		20.966	1.545	1.123	0.5531
CNAG_01530	MGA2	789.734	0.131	0.351	0.9247
CNAG_01531		27.364	-0.961	1.008	0.7466
CNAG_01532	INP52	195.413	0.922	0.46	0.281
CNAG_01533		276.79	-0.006	0.473	0.9975
CNAG_01534		68.148	0.498	1.241	0.9204
CNAG_01535		385.095	-0.448	0.468	0.7436
CNAG_01536		354.264	-0.227	0.427	0.882
CNAG_01537	VAD1	664.951	-0.03	0.362	0.9855
CNAG_01538		39.065	-1.486	0.857	0.3925
CNAG_01539		1594.48	0.144	0.412	0.9331
CNAG_01540		27.53	-4.295	1.334	0.02909
CNAG_01541		6.057	-1.901	2.26	0.7901
CNAG_01542		15.81	-1.219	1.424	0.7837
CNAG_01543		70.86	0.34	0.643	0.8833
CNAG_01544		202.579	-0.047	0.456	0.9824
CNAG_01545		89.988	-0.482	0.623	0.8078
CNAG_01546		17.301	-1.44	1.211	0.6449
CNAG_01547		120.969	0.253	0.54	0.9002
CNAG_01548		153.913	-0.301	0.508	0.8646
CNAG_01549		113.253	-1.151	0.555	0.2557
CNAG_01550		33.374	0.28	0.931	0.9468
CNAG_01551	GAT201	1819.44	1.759	0.335	1.951e-05
CNAG_01552		320.217	0.955	0.411	0.1778
CNAG_01553		584.964	1.608	0.381	0.001315
CNAG_01554		119.213	0.037	0.636	0.9873
CNAG_01555		32.706	-0.296	1.02	0.9484
CNAG_01556		74.364	0.495	0.63	0.8056
CNAG_01557	CAM1	338.617	0.476	0.42	0.6656
CNAG_01558		1100.66	2.05	0.632	0.02757
CNAG_01559		167.25	0.048	0.574	0.9855
CNAG_01560		39.311	0.085	0.865	0.983
CNAG_01561		207.325	1.057	0.484	0.2151
CNAG_01562	BLP4	28179.9	-1.528	1.34	0.6655
CNAG_01563	HDA1	203.289	0.378	0.475	0.802
CNAG_01564		265.514	-0.83	0.481	0.3982
CNAG_01565		597.996	0.319	0.39	0.7968
CNAG_01566		45.707	-0.048	0.808	0.9873
CNAG_01567		44.57	-0.177	0.848	0.9667
CNAG_01568		324.572	0.407	0.458	0.7727
CNAG_01569		56.654	0.396	0.711	0.8738
CNAG_01570		17.449	0.238	1.201	0.9683
CNAG_01571		144.198	0.721	0.502	0.528
CNAG_01572	CDC25	110.559	-0.509	0.749	0.8402
CNAG_01573	RIF2	436.219	-0.226	0.404	0.8731
CNAG_01574		701.444	-1.459	0.361	0.002461
CNAG_01575		599.618	0.644	0.398	0.4514
CNAG_01576		272.281	0.064	0.428	0.9742
CNAG_01577		3033.97	-2.06	0.347	5.928e-07
CNAG_01578		55.864	0.389	0.766	0.8891
CNAG_01579		429.582	0.203	0.42	0.8963
CNAG_01580	SCP1	501.681	-0.387	0.384	0.7233
CNAG_01581		15.204	1.365	1.28	0.6969
CNAG_01582		9.675	0.238	1.942	0.9784
CNAG_01583		106.503	-0.068	0.558	0.9784
CNAG_01584		41.795	2.922	0.945	0.03925
CNAG_01585		55.09	2.19	0.892	0.1451
CNAG_01586		625.596	-0.313	0.375	0.7903
CNAG_01587		79.841	-0.594	0.616	0.7408
CNAG_01588		1049.08	0.949	0.535	0.372
CNAG_01590		131.542	-0.053	0.522	0.9826
CNAG_01591		307.221	0.319	0.416	0.8087
CNAG_01592	STE14	11.666	-0.716	1.509	0.898
CNAG_01593		111.743	-0.845	0.584	0.5217
CNAG_01594		451.733	-1.981	0.409	0.0001131
CNAG_01595		120.717	0.501	0.57	0.7763
CNAG_01596		152.867	-0.171	0.625	0.9521
CNAG_01597		45.691	0.896	0.823	0.6854
CNAG_01598		165.236	-0.605	0.494	0.6276
CNAG_01599		61.052	0.627	0.796	0.8052
CNAG_01600		292.259	-0.673	0.433	0.4753
CNAG_01601		197.561	2.06	0.509	0.002424
CNAG_01602		143.077	0.58	0.606	0.7434
CNAG_01603		645.7	-1.072	0.387	0.07986
CNAG_01604		130.848	0.705	0.546	0.5966
CNAG_01605		101.042	0.234	0.676	0.9337
CNAG_01606		2.144	2.628	3.829
CNAG_01607	TRX2	24.738	-1.569	1.08	0.5186
CNAG_01608		159.987	-0.291	0.498	0.8671
CNAG_01609		57.598	0.09	0.731	0.9784
CNAG_01610		242.718	1.144	0.482	0.1651
CNAG_01611	LIV8	366.398	-1.087	0.438	0.138
CNAG_01612	PSK202	2.406	-2.284	3.363
CNAG_01613		503.357	-0.435	0.372	0.6573
CNAG_01614	UBP10	138.898	0.682	0.584	0.6573
CNAG_01615		21.64	1.445	1.29	0.671
CNAG_01616		294.749	0.046	0.432	0.9816
CNAG_01619		87.214	-1.045	0.606	0.3979
CNAG_01620		80.887	0.008	0.623	0.9975
CNAG_01621		1001.86	0.519	0.407	0.6031
CNAG_01622		45.745	0.352	0.774	0.9047
CNAG_01623		109.207	-1.123	0.583	0.3085
CNAG_01624		53.129	0.083	0.725	0.9814
CNAG_01625		37.582	-2.181	0.943	0.1811
CNAG_01626	ADA2	447.93	0.762	0.456	0.4237
CNAG_01627		87.485	-1.256	0.682	0.3446
CNAG_01628		1368.38	-0.924	0.428	0.2262
CNAG_01629		67.239	-0.884	0.689	0.5996
CNAG_01630		151.191	0.202	0.51	0.921
CNAG_01631		186.168	-0.258	0.518	0.8925
CNAG_01632		62.284	0.797	0.694	0.6634
CNAG_01633		76.937	-0.433	0.835	0.8846
CNAG_01634		236.33	-0.734	0.456	0.4547
CNAG_01635		40.722	0.689	0.849	0.7977
CNAG_01636		69.115	-0.1	0.664	0.9742
CNAG_01637		158.036	-0.763	0.492	0.4773
CNAG_01638		31.8	-0.104	0.931	0.9816
CNAG_01639		438.385	-0.633	0.415	0.4884
CNAG_01640	CSF1	1308.6	0.34	0.346	0.7367
CNAG_01641		729.338	-0.681	0.368	0.3405
CNAG_01642		306.442	-0.348	0.431	0.7987
CNAG_01643		40.865	0.309	0.823	0.9244
CNAG_01644	MLN4	79.397	-0.506	0.624	0.7977
CNAG_01645		25.308	0.286	0.999	0.9491
CNAG_01646		65.084	-0.792	0.695	0.6655
CNAG_01647		104.126	-0.382	0.59	0.8462
CNAG_01648	H4	210.016	-0.063	0.531	0.9804
CNAG_01649		266.277	-0.184	0.43	0.9136
CNAG_01650	MRPL7	88.149	-0.805	0.659	0.6288
CNAG_01651		17.058	1.04	1.344	0.8078
CNAG_01652	PNG1	192.574	-0.13	0.482	0.953
CNAG_01653	CIG1	2535.35	-1.505	0.479	0.03448
CNAG_01654	CAS34	139.952	-0.364	0.508	0.8283
CNAG_01655		441.168	0.05	0.45	0.9816
CNAG_01656		6.716	-4.17	2.341	0.3678
CNAG_01657		326.44	-0.187	0.439	0.914
CNAG_01658		168.415	0.294	0.484	0.8603
CNAG_01659		84.444	0.304	0.642	0.898
CNAG_01660	GCN3	92.838	-0.253	0.618	0.9186
CNAG_01663		64.98	0.34	0.728	0.9004
CNAG_01664		277.479	-0.276	0.496	0.8738
CNAG_01665		58.287	-0.417	0.768	0.8792
CNAG_01666		56.588	-0.375	0.826	0.9047
CNAG_01667	COQ2	78.318	0.083	0.662	0.9778
CNAG_01668		14.107	-1.01	1.631	0.8552
CNAG_01669		77.278	-0.152	0.644	0.9623
CNAG_01670		74.953	0.901	0.766	0.6526
CNAG_01671		5.525	-0.62	2.813	0.9645
CNAG_01672		2.408	-4.153	3.574
CNAG_01673		221.775	-0.277	0.478	0.8686
CNAG_01674		2.34	3.618	3.794
CNAG_01675		43.594	-0.046	0.802	0.9873
CNAG_01676		180.599	-1.007	0.484	0.2538
CNAG_01677		85.304	0.185	0.633	0.9483
CNAG_01678	NHA1	564.556	-0.109	0.384	0.9499
CNAG_01679		592.743	-0.59	0.386	0.4863
CNAG_01680		9.934	-1.864	1.906	0.7374
CNAG_01681	FCY2	415.949	0.187	0.498	0.9244
CNAG_01682		395.935	-0.553	0.411	0.5683
CNAG_01683	STL1	635.681	-1.002	0.437	0.1879
CNAG_01686		165.733	1.261	0.606	0.2538
CNAG_01687		129.428	-0.386	0.57	0.8403
CNAG_01688		363.598	-0.416	0.425	0.7374
CNAG_01689		3.234	1.052	3.3
CNAG_01690		74.336	0.7	0.774	0.7627
CNAG_01691		109.173	0.291	0.611	0.8978
CNAG_01692	UBA3	65.17	1.69	0.72	0.1716
CNAG_01693		72.63	0.211	0.668	0.9422
CNAG_01694		386.751	0.043	0.425	0.9826
CNAG_01695		57.574	1.499	0.785	0.3154
CNAG_01696		676.616	1.736	1.378	0.6116
CNAG_01697	CSN1201	61.266	-0.977	0.69	0.5351
CNAG_01698		205.845	-0.931	0.494	0.3267
CNAG_01699		50.135	0.606	0.733	0.7929
CNAG_01701		105.276	-1.087	0.571	0.3164
CNAG_01702		115.101	0.142	0.681	0.9667
CNAG_01703		88.812	0.5	0.631	0.802
CNAG_01704	IRK6	2120.5	0.231	0.365	0.8493
CNAG_01706		15.468	0.592	1.31	0.9053
CNAG_01707	CRG3	375.226	0.09	0.402	0.9645
CNAG_01708	GAT7	311.004	0.613	0.457	0.5721
CNAG_01709		430.382	-0.843	0.395	0.2348
CNAG_01710		41.261	-0.809	0.827	0.7374
CNAG_01711		311.668	0.163	0.413	0.9214
CNAG_01712		100.701	-1.475	0.593	0.1367
CNAG_01713		1557.92	0.677	0.337	0.2803
CNAG_01714		18.725	-1.724	1.177	0.515
CNAG_01715		450.001	-0.97	0.419	0.1813
CNAG_01716		186.185	0.157	0.479	0.9391
CNAG_01717		259.109	0.26	0.449	0.8686
CNAG_01718		85.125	-0.169	0.676	0.9585
CNAG_01719		38.37	0.372	0.871	0.914
CNAG_01720	VPS23	101.844	1.026	0.588	0.3869
CNAG_01721	HEM3	431.399	0.018	0.506	0.9941
CNAG_01722		1789.63	1.651	0.411	0.002665
CNAG_01723		213.91	0.47	0.502	0.7523
CNAG_01725		18.242	0.99	1.182	0.7903
CNAG_01726		467.92	-1.023	0.4	0.1191
CNAG_01727		6550.94	1.899	0.414	0.0003311
CNAG_01728		160.334	-0.156	0.512	0.9457
CNAG_01729		476.98	0.046	0.628	0.986
CNAG_01730	STE7	88.633	-0.41	0.647	0.8495
CNAG_01731		228.822	-0.325	0.455	0.8286
CNAG_01732		211.151	1.06	0.495	0.2323
CNAG_01733		403.906	0.22	0.483	0.9046
CNAG_01734		365.637	0.463	0.397	0.6577
CNAG_01735		833.224	0.233	0.489	0.8978
CNAG_01736		60.199	-0.587	0.697	0.7901
CNAG_01737	ERG25	566.808	-0.177	0.397	0.906
CNAG_01738		120.301	0.843	0.553	0.4893
CNAG_01739		138.657	1.052	0.523	0.2803
CNAG_01740	CDC12	257.81	-0.404	0.501	0.7984
CNAG_01741		66.064	0.778	0.838	0.7556
CNAG_01742	AQY1	182.269	1.434	0.577	0.1373
CNAG_01743		167.712	2.15	0.61	0.01278
CNAG_01744	HAD1	2016.6	-0.458	0.332	0.5523
CNAG_01745		1378.01	-0.745	0.449	0.429
CNAG_01746		91.603	0.182	0.775	0.9623
CNAG_01749		72.832	-1.046	0.69	0.4936
CNAG_01750		4883.77	1.519	1.343	0.6677
CNAG_01751		316.013	3.443	0.57	4.019e-07
CNAG_01752		86.687	-1.066	0.654	0.4442
CNAG_01753		177.306	1.771	0.659	0.09339
CNAG_01754		287.062	0.35	0.433	0.7984
CNAG_01755		282.937	-0.929	0.518	0.3636
CNAG_01756		56.702	-1.877	0.978	0.3112
CNAG_01758	PGU1	30.277	-0.68	0.926	0.8213
CNAG_01759		16.464	-1.117	1.62	0.838
CNAG_01760		29.833	-0.479	0.957	0.8918
CNAG_01761		265.216	-0.359	0.462	0.806
CNAG_01763		24.875	-0.135	1.018	0.9764
CNAG_01764		63.794	-0.57	0.683	0.7903
CNAG_01765		180.661	-0.11	0.478	0.9634
CNAG_01768		365.077	-1.303	0.402	0.0276
CNAG_01769		95.712	-0.934	0.676	0.5493
CNAG_01770		333.437	0.858	0.445	0.3075
CNAG_01771		56.179	-0.484	0.823	0.866
CNAG_01772		99.468	-1.64	0.704	0.1771
CNAG_01773		67.267	0.22	0.8	0.952
CNAG_01776		4.246	-0.78	2.502
CNAG_01777		65.702	0.101	0.734	0.9759
CNAG_01778		204.537	-0.239	0.455	0.8835
CNAG_01779		243.072	0.988	0.447	0.2089
CNAG_01780		188.168	-1.248	0.565	0.2089
CNAG_01781		111.596	-0.708	0.564	0.6128
CNAG_01787		85.756	-0.503	0.648	0.806
CNAG_01788		107.85	-0.971	0.584	0.4277
CNAG_01789		91.781	-0.554	0.597	0.7556
CNAG_01790		69.824	-0.786	0.681	0.6611
CNAG_01791		255.576	-1.214	0.432	0.07238
CNAG_01792		188.883	-0.851	0.49	0.391
CNAG_01793		116.785	0.832	0.563	0.5081
CNAG_01794		102.071	-3.921	0.708	4.743e-06
CNAG_01795		191.631	1.556	0.621	0.1316
CNAG_01796		548.173	2.146	0.416	3.04e-05
CNAG_01797		80.877	-0.129	0.632	0.9675
CNAG_01798		104.007	0.13	0.575	0.9635
CNAG_01799		253.284	-0.088	0.446	0.9683
CNAG_01800		126.352	-0.536	0.65	0.7937
CNAG_01801		8.475	1.17	1.774	0.843
CNAG_01802		376.786	0.364	0.45	0.798
CNAG_01803		52.316	-0.104	0.731	0.9751
CNAG_01806		0.74	-2.446	4.834
CNAG_01807	UPF1	248.66	-0.481	0.501	0.743
CNAG_01808		247.027	0.83	0.462	0.3609
CNAG_01809		143.958	1.04	0.553	0.3272
CNAG_01810		66.5	-1.719	0.799	0.2283
CNAG_01811		116.162	-0.149	0.572	0.9557
CNAG_01812		242.815	-0.842	0.533	0.465
CNAG_01813		639.379	0.258	0.36	0.8283
CNAG_01814		659.704	-0.277	0.397	0.8354
CNAG_01815		202.018	0.041	0.526	0.9856
CNAG_01816		10.214	-0.694	1.865	0.9249
CNAG_01817		68.715	-0.449	0.672	0.8411
CNAG_01818		45.311	0.425	0.764	0.8738
CNAG_01819		203.611	-0.354	0.472	0.8156
CNAG_01820	PYK1	2782.24	-0.658	0.373	0.3774
CNAG_01821		128.853	1.528	0.529	0.06101
CNAG_01822		81.648	-0.302	0.649	0.9005
CNAG_01823	INM1	121.165	-0.165	0.648	0.9576
CNAG_01824		408.938	0.104	0.403	0.9566
CNAG_01825		74.047	0.034	0.649	0.9888
CNAG_01826		63.498	0.017	0.938	0.9965
CNAG_01827		3.948	0.739	3.057
CNAG_01828		86.911	-0.912	0.609	0.5011
CNAG_01832		51.71	0.219	0.788	0.9512
CNAG_01833		374.653	-0.665	0.397	0.4228
CNAG_01834		133.997	1.036	0.526	0.2937
CNAG_01835		347.577	-0.083	0.437	0.9685
CNAG_01837		259.246	-0.092	0.472	0.9685
CNAG_01839	ESS1	147.287	0.396	0.564	0.8331
CNAG_01840	TUB1	1551.92	-0.047	0.391	0.9801
CNAG_01841	GLN3	38.849	0.883	0.833	0.6988
CNAG_01842		758.828	0.217	0.446	0.8947
CNAG_01843		242.222	0.082	0.623	0.9768
CNAG_01844		17.787	-1.272	1.195	0.6969
CNAG_01845	PKC1	786.609	0.144	0.38	0.9235
CNAG_01846		321.928	1.738	0.578	0.04667
CNAG_01847		25.576	0.076	1.044	0.986
CNAG_01848		520.107	0.583	0.394	0.5077
CNAG_01849		21.836	-1.102	1.148	0.743
CNAG_01850	TCO1	597.166	0.509	0.389	0.5873
CNAG_01851		0.439	2.781	4.969
CNAG_01852		269.012	0.189	0.428	0.9076
CNAG_01853		79.12	0.399	0.622	0.8475
CNAG_01854		3156.4	0.543	0.381	0.5333
CNAG_01855		102.965	0.033	0.594	0.9878
CNAG_01856		75.568	-1.274	0.707	0.3599
CNAG_01857		7.234	1.405	2.121	0.8424
CNAG_01858	HOB2	32.916	0.245	0.933	0.9557
CNAG_01859		261.965	-0.128	0.441	0.9484
CNAG_01860		59.268	0.414	0.766	0.8799
CNAG_01861		60.824	-0.747	0.756	0.7345
CNAG_01862		31.211	0.366	1.12	0.9391
CNAG_01863	SNF2	550.93	0.715	0.375	0.3161
CNAG_01864	NDX5	118.681	-0.008	0.671	0.9975
CNAG_01865		29.761	1.275	0.936	0.5593
CNAG_01866		270.615	-0.026	0.493	0.9888
CNAG_01867		127.368	0.198	0.545	0.9288
CNAG_01868		65.449	-0.99	0.728	0.5613
CNAG_01869		66.408	-0.422	0.763	0.8747
CNAG_01870		63.45	-1.037	0.879	0.6509
CNAG_01871		81.293	-0.04	0.654	0.9873
CNAG_01872	CTR2	24.441	0.034	1.502	0.9956
CNAG_01873		0.308	2.521	4.985
CNAG_01874		22.752	0.482	1.135	0.9145
CNAG_01875		141.621	0.016	0.513	0.9942
CNAG_01876		111.551	-0.092	0.627	0.9742
CNAG_01877	GUA1	570.437	-1.15	0.396	0.05912
CNAG_01878		49.157	0.368	0.876	0.9151
CNAG_01879		151.833	0.962	0.587	0.4413
CNAG_01880		176.327	0.874	0.518	0.4184
CNAG_01881		171.24	-0.054	0.607	0.9845
CNAG_01882		53.746	0.49	0.74	0.8424
CNAG_01883	GAT8	57.679	-0.122	0.818	0.9742
CNAG_01884		4106.69	-0.639	0.352	0.3558
CNAG_01885	CID14	138.404	-0.17	0.551	0.9446
CNAG_01886		68.837	0.533	0.729	0.8226
CNAG_01889		36.411	0.366	0.845	0.911
CNAG_01890	MET6	5167.25	-1.175	0.347	0.01933
CNAG_01891		40.317	0.335	0.813	0.9176
CNAG_01892		242.014	1.683	0.494	0.01838
CNAG_01893		297.882	1.225	0.516	0.1651
CNAG_01894		172.131	-0.338	0.494	0.8393
CNAG_01895		96.255	0.396	0.649	0.8588
CNAG_01896		1115.9	1.047	0.538	0.3011
CNAG_01897	BDF1	783.809	-0.151	0.398	0.9235
CNAG_01898		106.101	-1.7	0.584	0.05838
CNAG_01899		36.776	-1.019	0.885	0.6617
CNAG_01900	NDX1	46.915	0.65	0.853	0.8088
CNAG_01902		694.696	0.879	0.419	0.247
CNAG_01903		83.682	-0.206	0.676	0.9462
CNAG_01904		138.504	-0.387	0.535	0.826
CNAG_01905	KSP1	601.318	0.438	0.386	0.6656
CNAG_01906		79.138	0.718	0.647	0.6764
CNAG_01907		42.245	-0.818	0.86	0.7468
CNAG_01908	HEM4	46.87	-0.596	0.789	0.8107
CNAG_01909		93.815	-0.096	0.779	0.9784
CNAG_01910		70.503	1.236	0.751	0.4379
CNAG_01911	SEC6	82.634	0.275	0.683	0.9199
CNAG_01912		196.141	1.871	0.536	0.01422
CNAG_01913		74.239	0.443	0.657	0.841
CNAG_01914		61.703	-0.176	0.708	0.9585
CNAG_01915		191.613	-2.074	0.482	0.001001
CNAG_01916		596.086	-0.337	0.396	0.7862
CNAG_01917		70.898	1.454	0.708	0.2647
CNAG_01918		228.217	0.603	0.459	0.5858
CNAG_01919		164.985	0.566	0.49	0.6609
CNAG_01920	UBI4	2610.87	1.05	0.33	0.03205
CNAG_01921		7.666	-0.609	2.06	0.9474
CNAG_01922		165.812	0.845	0.569	0.5055
CNAG_01923		130.998	0.298	0.575	0.8846
CNAG_01924		42.723	1.193	0.836	0.5318
CNAG_01925		38.283	-1.346	0.953	0.5364
CNAG_01926	PEX5	25.234	-0.068	1.159	0.9873
CNAG_01927		29.473	0.095	0.922	0.9824
CNAG_01928		77.437	0.333	0.623	0.8807
CNAG_01929		63.342	-0.785	0.686	0.6641
CNAG_01930		349.347	-0.658	0.419	0.4696
CNAG_01931		3.659	4.431	3.3
CNAG_01933		0
CNAG_01934		59.632	-0.107	0.702	0.9742
CNAG_01936		49.285	-2.449	1.018	0.1564
CNAG_01937		28.948	-0.875	0.986	0.7727
CNAG_01938	KIN1	465.65	0.574	0.387	0.5058
CNAG_01939		183.644	0.522	0.493	0.699
CNAG_01940		118.274	-0.653	0.539	0.6346
CNAG_01941		218.355	-0.084	0.447	0.9685
CNAG_01942		93.407	1.508	0.641	0.1696
CNAG_01943		97.151	-0.036	0.574	0.9873
CNAG_01944		2.924	-4.431	3.48
CNAG_01945		34.166	1.632	0.915	0.3661
CNAG_01946		67.096	-0.064	0.675	0.9831
CNAG_01947		16.368	-1.309	1.408	0.7556
CNAG_01948	FZC36	190.89	-0.278	0.468	0.8643
CNAG_01949		71.183	-1.223	0.742	0.4362
CNAG_01950		154.524	-0.426	0.524	0.7976
CNAG_01951		1577.56	-0.618	0.393	0.4696
CNAG_01952		30.462	-0.753	0.987	0.8088
CNAG_01953		48.779	-0.785	0.792	0.733
CNAG_01954		9.984	-0.375	1.872	0.9683
CNAG_01955		0
CNAG_01956		79.879	-0.223	0.622	0.9288
CNAG_01957		227.242	-0.181	0.476	0.9235
CNAG_01958		185.571	-0.213	0.481	0.9072
CNAG_01959		164.008	-1.136	0.554	0.2647
CNAG_01960		53.676	0.976	0.718	0.5609
CNAG_01961		617.002	0.601	0.383	0.4696
CNAG_01962		37.29	0.811	0.84	0.7408
CNAG_01963		11.798	-2.804	1.526	0.3463
CNAG_01964	OPT1	40.194	-0.329	0.903	0.9288
CNAG_01965		19.48	-7.169	1.938	0.007547
CNAG_01969		38.738	-0.001	0.899	0.9998
CNAG_01970		180.023	0.268	0.517	0.8846
CNAG_01971		0
CNAG_01972	TAF10	291.672	-0.102	0.465	0.9645
CNAG_01973	ZFC2	659.297	0.036	0.371	0.983
CNAG_01974		97.751	0.413	0.708	0.8674
CNAG_01975		178.199	-0.393	0.484	0.7976
CNAG_01976		773.628	-0.986	0.446	0.2095
CNAG_01977		33.627	2.715	0.941	0.06159
CNAG_01978	RCE1	31.978	-0.547	0.902	0.8603
CNAG_01979		84.573	-0.363	0.667	0.879
CNAG_01980		22.1	8.503	1.838	0.0002791
CNAG_01981		1010.64	-0.456	0.36	0.6087
CNAG_01982		475.969	1.327	0.392	0.01924
CNAG_01983	RCV1	825.962	0.814	0.4	0.2704
CNAG_01984	TAL1	4122.41	-0.405	0.464	0.7774
CNAG_01985		2189.58	0.968	0.335	0.06138
CNAG_01986		156.61	1.038	0.536	0.305
CNAG_01987		145.928	1.03	0.514	0.2817
CNAG_01988	PHY1	587.964	0.497	0.369	0.5693
CNAG_01989		34.983	-0.472	0.858	0.8754
CNAG_01990		1745.55	-0.61	0.341	0.3637
CNAG_01991		572.102	-0.215	0.407	0.8833
CNAG_01992		94.483	0.655	0.626	0.7047
CNAG_01993		122.403	-0.19	0.559	0.9347
CNAG_01994		33.553	-1.361	1.244	0.6838
CNAG_01995		39.414	-3.828	1.24	0.03937
CNAG_01996		71.856	-2.185	0.719	0.04382
CNAG_01997		45.332	-1.04	0.823	0.6095
CNAG_01999		51.83	-0.54	0.768	0.832
CNAG_02000		56.867	2.616	0.738	0.01194
CNAG_02001	INP5203	393.676	0.74	0.46	0.4547
CNAG_02002		265.603	-0.108	0.562	0.9685
CNAG_02004		338.576	0.856	0.405	0.2402
CNAG_02005		28.649	4.437	1.369	0.0276
CNAG_02006		59.666	0.798	0.773	0.7125
CNAG_02007	ADK1	328.5	-0.407	0.512	0.802
CNAG_02008	OVA1	684.843	-0.615	0.435	0.5351
CNAG_02009		77.834	1.017	0.632	0.4547
CNAG_02010		33.185	-1.902	0.939	0.2741
CNAG_02011		59.017	-1.742	0.852	0.2681
CNAG_02012		58.156	-0.154	0.694	0.9645
CNAG_02013		24.078	-1.008	1.069	0.7501
CNAG_02016		0.891	-2.726	4.825
CNAG_02018		0.79	-0.464	4.846
CNAG_02020		86.994	0.25	0.619	0.9199
CNAG_02021		63.243	0.254	0.68	0.9244
CNAG_02022		85.69	-0.462	0.609	0.8092
CNAG_02023		17.796	0.526	1.209	0.9107
CNAG_02024		125.821	-0.155	0.557	0.9518
CNAG_02025		217.036	0.17	0.474	0.9288
CNAG_02026		17.941	0.196	1.32	0.9742
CNAG_02027		314.988	-0.139	0.479	0.9484
CNAG_02028		333.86	0.526	0.405	0.5926
CNAG_02029	WSP1	60.328	1.27	0.826	0.4833
CNAG_02030		4098.47	0.522	0.377	0.5492
CNAG_02031		0
CNAG_02032		388.271	0.064	0.423	0.9742
CNAG_02033		76.202	0.483	0.695	0.8367
CNAG_02034	BUR6	33.279	-1.228	0.892	0.5531
CNAG_02035		698.087	-0.032	0.437	0.986
CNAG_02036	CAS4	292.288	-1.223	0.516	0.1651
CNAG_02037		127.653	0.051	0.545	0.9839
CNAG_02038		77.795	0.577	0.667	0.7813
CNAG_02039		12.355	-0.668	1.774	0.9244
CNAG_02040		49.35	0.102	0.76	0.976
CNAG_02041		173.412	-0.016	0.541	0.9942
CNAG_02043		4.619	2.024	2.908
CNAG_02044		1042.32	0.501	0.382	0.5873
CNAG_02045		23.379	-0.19	1.572	0.9794
CNAG_02046	PBP1	697.628	0.258	0.386	0.8411
CNAG_02047		11.088	-0.002	1.555	0.9997
CNAG_02048	PUT5	159.735	-1.766	0.513	0.01655
CNAG_02049	PUT1	23.46	-1.823	1.439	0.609
CNAG_02050	QDR1	58.714	-1.274	0.974	0.5885
CNAG_02051		65.949	-1.143	0.715	0.4589
CNAG_02052		10.286	-2.44	1.768	0.5509
CNAG_02053		1.444	-3.413	4.476
CNAG_02054		69.198	-0.94	0.666	0.5365
CNAG_02055		67.393	-0.003	0.676	0.9994
CNAG_02056		5.19	-5.263	2.68
CNAG_02057	URE6	11.388	-1.112	1.427	0.806
CNAG_02058		45.893	0.718	0.781	0.7575
CNAG_02059		65.559	-0.892	0.721	0.6204
CNAG_02060		19.099	-1.879	1.513	0.6191
CNAG_02062		46.65	0.243	0.758	0.9403
CNAG_02063		771.527	1.316	0.363	0.009548
CNAG_02064		829.554	-0.463	0.388	0.6427
CNAG_02065		19.759	-1.346	1.247	0.6894
CNAG_02066	FZC13	54.649	0.584	0.721	0.7977
CNAG_02067		99.045	-0.934	0.621	0.4973
CNAG_02068		135.616	0.119	0.519	0.9634
CNAG_02069		41.351	3.897	0.885	0.0006851
CNAG_02070		521.773	3.988	0.67	5.46e-07
CNAG_02071	BNI4	656.48	0.099	0.384	0.9566
CNAG_02072		77.035	0.783	0.658	0.6445
CNAG_02073		113.523	0.29	0.564	0.885
CNAG_02074		136.549	-0.137	0.628	0.9651
CNAG_02075		40.455	-0.77	0.849	0.7616
CNAG_02076		65.733	1.205	0.665	0.3558
CNAG_02077		54.704	-0.419	0.722	0.868
CNAG_02078		690.964	2.071	0.507	0.002062
CNAG_02079		728.841	0.215	0.373	0.8692
CNAG_02080		70.432	-0.212	0.667	0.9417
CNAG_02081		174.171	-0.604	0.513	0.6522
CNAG_02082		29.898	-1.581	1.341	0.6516
CNAG_02083	SIT2	141.146	-2.058	0.53	0.004204
CNAG_02084	ERG20	150.869	-0.174	0.54	0.9402
CNAG_02085	HST302	108.554	-0.224	0.642	0.9331
CNAG_02086		125.014	-0.397	0.656	0.861
CNAG_02087		4.273	0.053	3.017
CNAG_02088		125.795	0.246	0.575	0.914
CNAG_02089		233.454	0.82	0.454	0.3589
CNAG_02090	GPA3	78.755	-0.369	0.647	0.8706
CNAG_02091	NAP1	1133.12	-0.125	0.348	0.9288
CNAG_02092		130.024	0.318	0.609	0.8845
CNAG_02093		232.024	0.094	0.559	0.9716
CNAG_02094		215.713	0.66	0.465	0.5345
CNAG_02095		240.532	0.297	0.657	0.9053
CNAG_02096		4.645	-0.754	2.454
CNAG_02097		54.455	-0.383	0.757	0.8897
CNAG_02099	FAS1	19017	-0.207	0.311	0.8411
CNAG_02100	FAS2	7592.92	-0.712	0.312	0.1893
CNAG_02101		50.833	-0.755	0.756	0.7281
CNAG_02102		20.486	0.717	1.072	0.8411
CNAG_02103		166.75	-0.154	0.694	0.9645
CNAG_02104	SFH5	23.321	-1.295	1.095	0.6495
CNAG_02105		8.159	2.144	2.016	0.6969
CNAG_02106		68.619	-0.554	0.757	0.8226
CNAG_02107		119.788	1.321	0.542	0.1486
CNAG_02108		81.641	0.955	0.654	0.5159
CNAG_02109	INP5201	387.93	0.26	0.391	0.842
CNAG_02110		315.76	-0.164	0.416	0.921
CNAG_02111		58.124	0.105	0.708	0.9742
CNAG_02112		23.649	-1.756	1.086	0.4524
CNAG_02113		43.809	-0.235	0.78	0.9468
CNAG_02114		685.193	0.339	0.4	0.7874
CNAG_02115	NHP6B02	88.466	0.184	0.624	0.9474
CNAG_02116		35.331	0.78	0.907	0.7837
CNAG_02117		106.732	-0.014	0.666	0.996
CNAG_02118		647.571	1.479	0.462	0.02989
CNAG_02119		163.657	0.755	0.685	0.6807
CNAG_02120		111.39	-0.933	0.601	0.4753
CNAG_02121		92.584	1.046	0.678	0.4803
CNAG_02122		102.013	1.184	0.613	0.306
CNAG_02123		118.211	0.311	0.602	0.8847
CNAG_02124		171.164	0.592	0.498	0.6446
CNAG_02125		41.349	1.691	0.959	0.3774
CNAG_02126		92.919	0.744	0.819	0.7616
CNAG_02127		84.21	-0.507	0.668	0.8092
CNAG_02128		214.783	-0.108	0.471	0.9634
CNAG_02129		1898.78	4.154	0.624	1.183e-08
CNAG_02130	NSR1	365.733	-0.158	0.417	0.9235
CNAG_02131	ISA1	131.379	-0.286	0.602	0.898
CNAG_02132		18.035	-0.017	1.355	0.9975
CNAG_02133	SOL3	498.646	1.385	0.437	0.03275
CNAG_02134	RSC8	330.103	0.478	0.423	0.6677
CNAG_02135		33.382	-0.484	0.877	0.8747
CNAG_02136		73.615	-0.758	0.715	0.6988
CNAG_02137		187.397	0.346	0.525	0.8431
CNAG_02138		244.175	-0.418	0.462	0.762
CNAG_02139		267.469	0.052	0.46	0.9816
CNAG_02140		147.144	0.088	0.529	0.9717
CNAG_02141		67.966	0.242	0.68	0.9309
CNAG_02143		46.74	0.819	1.02	0.8
CNAG_02144		3377.18	-0.609	0.373	0.443
CNAG_02145		128.946	0.053	0.569	0.9837
CNAG_02146		0
CNAG_02147		25.541	-1.29	1.008	0.6013
CNAG_02148		75.001	0.13	0.638	0.9675
CNAG_02149		19.861	0.054	1.154	0.991
CNAG_02150		26.568	0.493	1.068	0.9021
CNAG_02151		99.176	-1.634	0.625	0.107
CNAG_02152		237.42	-0.111	0.52	0.966
CNAG_02153	TUP1	227.032	0.44	0.56	0.8056
CNAG_02154		102.253	0.691	0.597	0.6609
CNAG_02155		4.105	-0.632	2.343
CNAG_02156		481.687	0.71	0.407	0.3865
CNAG_02157		89.745	0.584	0.701	0.7903
CNAG_02159		113.216	-0.354	0.587	0.8616
CNAG_02160		6.6	0.653	1.789	0.9288
CNAG_02161	ASP1	251.369	-0.575	0.455	0.6094
CNAG_02162		65.162	-0.912	0.685	0.5766
CNAG_02163		63.068	0.894	0.718	0.6175
CNAG_02164		1158.69	0.802	0.355	0.1962
CNAG_02165		352.38	0.671	0.416	0.4534
CNAG_02166		1237.95	0.084	0.338	0.9585
CNAG_02167		155.582	-0.005	0.543	0.9981
CNAG_02168		539.447	0.439	0.374	0.6546
CNAG_02169		47.473	2.263	0.832	0.08871
CNAG_02170		29.522	0.64	1.013	0.8501
CNAG_02171		103.497	-0.344	0.674	0.8882
CNAG_02172		306.357	-0.069	0.426	0.9717
CNAG_02173		42.567	0.277	0.882	0.9428
CNAG_02174		120.117	0.181	0.554	0.939
CNAG_02175		399.597	-0.335	0.388	0.782
CNAG_02176		818.927	0.225	0.375	0.8623
CNAG_02177	PPH22	485.058	-0.212	0.408	0.8846
CNAG_02178		170.745	-0.033	0.523	0.9873
CNAG_02179		206.316	0.918	0.472	0.3022
CNAG_02180		468.22	-0.676	0.403	0.4225
CNAG_02181		65.83	-1.082	0.795	0.5599
CNAG_02182	GRE2	384.02	1.551	0.519	0.04863
CNAG_02183		329.232	0.249	0.444	0.8731
CNAG_02184		4.007	-4.891	2.995
CNAG_02185		182.503	-1.716	0.486	0.01237
CNAG_02186		42.823	0.071	0.79	0.9845
CNAG_02187		95.963	0.712	0.605	0.6522
CNAG_02188		225.216	1.978	0.468	0.001285
CNAG_02189		2374.46	0.73	0.339	0.2272
CNAG_02190		49.743	0.676	0.773	0.7773
CNAG_02191		40.003	-0.06	0.859	0.9864
CNAG_02192		9.244	0.603	1.988	0.9465
CNAG_02193		44.618	-1.302	0.824	0.465
CNAG_02194		140.556	0.089	0.708	0.9778
CNAG_02195		71.185	0.548	0.659	0.7903
CNAG_02196	CDC11	257.242	-0.791	0.487	0.4475
CNAG_02197		197.178	0.175	0.505	0.9337
CNAG_02198		31.936	-0.081	0.898	0.9845
CNAG_02199		75.356	-0.093	0.802	0.9814
CNAG_02200		194.463	0.831	0.554	0.5004
CNAG_02201		91.918	1.476	0.64	0.1839
CNAG_02202		316.341	-0.96	0.425	0.1959
CNAG_02203		142.557	0.422	0.615	0.8388
CNAG_02204		105.206	-0.627	0.649	0.7405
CNAG_02205		163.674	0.015	0.519	0.9946
CNAG_02206		2.961	-4.45	3.93
CNAG_02207		38.968	0.37	0.898	0.9176
CNAG_02208		679.298	-0.59	0.392	0.4965
CNAG_02209	NOP56	691.497	-0.714	0.452	0.465
CNAG_02210		84.499	1.285	0.608	0.2412
CNAG_02211		67.24	2.271	0.749	0.0443
CNAG_02212		1170.97	-0.327	0.369	0.7733
CNAG_02213		187.794	0.826	0.467	0.375
CNAG_02214	UBC6-2	58.364	-0.166	0.779	0.966
CNAG_02215	HAP3	37.668	-1.113	0.85	0.5873
CNAG_02216		547.904	0.806	0.437	0.3437
CNAG_02217	CHS7	197.195	-0.169	0.592	0.9494
CNAG_02218		151.947	-0.217	0.494	0.9084
CNAG_02219		38.242	0.682	0.927	0.8207
CNAG_02220		518.82	-0.452	0.441	0.7164
CNAG_02221	ZIP3	78.969	1.07	0.715	0.5011
CNAG_02222		70.241	0.077	0.726	0.9816
CNAG_02223		352.675	0.355	0.422	0.7901
CNAG_02224		5.818	-5.427	2.577	0.2439
CNAG_02225	EXG104	131.235	-0.442	0.621	0.8293
CNAG_02226		121.411	0.907	0.673	0.5683
CNAG_02227		42.195	-0.242	0.801	0.9467
CNAG_02228		51.448	-0.233	0.754	0.9446
CNAG_02229	PFT1	34.764	0.342	0.899	0.9235
CNAG_02230		1299.38	2.743	0.622	0.0006851
CNAG_02231		72.741	0.692	0.668	0.7111
CNAG_02232		152.668	-0.185	0.499	0.926
CNAG_02233	MEC1	628.484	-0.265	0.385	0.8388
CNAG_02234		1991.42	-0.53	0.344	0.4827
CNAG_02235		84.34	-3.099	0.836	0.007409
[truncated: 6,195 more rows]

## Sheet: 37Cvs25C_YPD1hr
gene	geneName	baseMean	log2FC	stderror	padj
CNAG_00002		17.426	0.218	1.42	0.9499
CNAG_00003		55.492	0.047	0.791	0.9836
CNAG_00004		212.129	-0.51	0.475	0.5667
CNAG_00005		120.943	2.204	0.721	0.0217
CNAG_00006		251.806	0.037	0.404	0.9716
CNAG_00007		310.243	0.209	0.379	0.806
CNAG_00008		549.751	0.806	0.331	0.08794
CNAG_00009		205.272	-0.096	0.455	0.9318
CNAG_00010		1335.07	-1.044	0.256	0.0009933
CNAG_00011		76.02	0.041	0.762	0.9852
CNAG_00012		68.881	0.658	0.785	0.676
CNAG_00013		91.965	1.182	0.649	0.2443
CNAG_00014		51.522	-1.152	1.186	0.6143
CNAG_00015		55.88	0.155	0.776	0.9358
CNAG_00016		85.616	0.959	0.651	0.3826
CNAG_00017		33.808	-0.383	1.038	0.8761
CNAG_00018	FZC6	329.074	0.683	0.37	0.2371
CNAG_00019		474.594	-0.093	0.329	0.9075
CNAG_00020		342.222	-0.135	0.362	0.8742
CNAG_00021		726.653	-0.726	0.288	0.07424
CNAG_00022		303.303	-0.078	0.388	0.9358
CNAG_00023		19.127	-0.452	1.833	0.9187
CNAG_00024		9082.22	-0.685	0.21	0.01267
CNAG_00025	VCX1	700.606	-0.078	0.315	0.9185
CNAG_00026		899.337	-0.068	0.278	0.9187
CNAG_00027		113.698	0.887	0.618	0.3984
CNAG_00028		265.87	0.524	0.395	0.4455
CNAG_00029		41.891	0.001	0.88	0.9995
CNAG_00030		26.684	-0.132	1.082	0.9616
CNAG_00031	MLR1	185.047	-0.633	0.485	0.4569
CNAG_00032		13.559	0.837	1.699
CNAG_00034	RPL9B	5462.3	-0.468	0.226	0.1668
CNAG_00035		100.491	0.575	0.618	0.6332
CNAG_00036	SEC14-2	37.516	1.233	0.949	0.4604
CNAG_00038		77.692	2.695	0.755	0.005255
CNAG_00039	ZFC6	601.625	-0.647	0.343	0.2243
CNAG_00040	ERG11	1621.58	-0.84	0.26	0.01373
CNAG_00043		152.915	0.189	0.518	0.8776
CNAG_00044		344.873	0.834	0.391	0.1513
CNAG_00045		27.572	1.38	1.125	0.4968
CNAG_00046		183.409	1.012	0.499	0.1796
CNAG_00047	PKP1	28.639	-1.004	1.218	0.6823
CNAG_00048		26.845	2.091	1.205	0.2746
CNAG_00049		18.105	0.307	1.314	0.9225
CNAG_00050		115.433	-0.085	0.559	0.9507
CNAG_00051	SNT1	1362.54	-0.087	0.295	0.9034
CNAG_00052		13.363	2.286	1.84
CNAG_00053		26.068	-2.656	1.172	0.1194
CNAG_00054		12.236	1.045	1.904
CNAG_00055		219.861	0.893	0.474	0.2254
CNAG_00056		161.63	0.749	0.501	0.3738
CNAG_00057	FPP1	291.905	3.897	0.52	1.793e-11
CNAG_00058		1070.81	0.346	0.306	0.5418
CNAG_00059		122.893	-0.23	0.562	0.8593
CNAG_00060		203.741	-0.073	0.442	0.9451
CNAG_00061	CIT1	1158.41	1.159	0.283	0.0009471
CNAG_00062		368.691	0.32	0.383	0.678
CNAG_00063	CSE4	72.369	-0.831	0.701	0.5137
CNAG_00064		193.785	0.632	0.518	0.4994
CNAG_00065		1165.03	0.479	0.273	0.2688
CNAG_00066		812.204	-0.152	0.304	0.8278
CNAG_00067	SSS1	287.507	0.509	0.453	0.5442
CNAG_00068		999.718	-0.772	0.28	0.04517
CNAG_00069		7.751	-0.705	2.189
CNAG_00070		530.4	-0.738	0.326	0.1194
CNAG_00072		343.686	0.968	0.37	0.06048
CNAG_00073		669.244	0.546	0.32	0.2846
CNAG_00074		485.166	0.974	0.392	0.07949
CNAG_00075		42.671	3.405	0.997	0.008219
CNAG_00076	NDX6	219.197	-0.324	0.459	0.7338
CNAG_00077		1118.7	-0.259	0.277	0.6314
CNAG_00078		306.938	-1.23	0.387	0.01557
CNAG_00079		21.731	0.315	1.239	0.9168
CNAG_00080		13.333	0.549	1.518
CNAG_00081		503.478	0.665	0.347	0.2134
CNAG_00082		95.617	0.298	0.614	0.8325
CNAG_00083	CCC1	354.225	0.476	0.361	0.4507
CNAG_00084		1303.07	-0.092	0.304	0.9011
CNAG_00085		113.724	-0.26	0.576	0.844
CNAG_00086		690.164	-0.524	0.323	0.3167
CNAG_00087		132.183	0.76	0.571	0.4436
CNAG_00088		298.095	-0.114	0.442	0.9159
CNAG_00089		248.267	-0.322	0.442	0.7226
CNAG_00090		130.647	0.431	0.527	0.6855
CNAG_00091		76.338	3.729	0.908	0.0009099
CNAG_00092		235.412	-0.549	0.447	0.4965
CNAG_00093		143.281	3.123	0.743	0.0006463
CNAG_00094		21.889	2.358	1.347	0.2694
CNAG_00095		747.815	-0.959	0.294	0.01265
CNAG_00096		63.524	-0.092	0.777	0.9627
CNAG_00097	ITR1	187.933	0.259	0.458	0.7978
CNAG_00098		9.703	2.058	2.142
CNAG_00099		690.849	-0.633	0.303	0.1617
CNAG_00100		1704.18	3.537	0.905	0.00181
CNAG_00101	KEI1	196.531	-0.263	0.469	0.8009
CNAG_00104		7560.83	-0.93	0.213	0.0003425
CNAG_00106	TCO5	2080.15	-0.653	0.238	0.046
CNAG_00107		87.12	4.727	0.764	6.28e-08
CNAG_00108		243.12	0.561	0.439	0.4708
CNAG_00109		385.083	0.739	0.386	0.2154
CNAG_00110	HPI3	96.337	-1.788	0.801	0.1272
CNAG_00111		702.509	0.312	0.297	0.5787
CNAG_00115		190.094	2.447	0.488	2.295e-05
CNAG_00116		7804.03	-0.107	0.285	0.8731
CNAG_00117	ERG24	554.811	-0.054	0.355	0.9508
CNAG_00118		66.471	0.188	0.709	0.9125
CNAG_00119		52.056	1.039	0.8	0.4595
CNAG_00120		69.949	0.15	0.754	0.9358
CNAG_00121		88.915	1.709	0.625	0.0471
CNAG_00122		239.243	-1.396	0.556	0.0749
CNAG_00123		22.825	2.042	1.187	0.2806
CNAG_00124	CAS32	347.584	-0.577	0.375	0.3539
CNAG_00125	CRG1	89.296	-1.374	0.862	0.3296
CNAG_00126		312.887	0.283	0.458	0.7762
CNAG_00127		187.392	-0.533	0.468	0.537
CNAG_00128		189.183	-1.304	0.486	0.05293
CNAG_00129		198.741	-0.435	0.445	0.6116
CNAG_00130	RCK2	578.283	2.674	0.356	1.717e-11
CNAG_00131		8.218	-2.893	2.165
CNAG_00132		102.498	1.496	0.624	0.09471
CNAG_00133		59.088	0.971	0.804	0.5044
CNAG_00134		201.773	0.323	0.486	0.7519
CNAG_00135		102.258	0.606	0.584	0.5842
CNAG_00136		947.13	2.446	0.33	3.282e-11
CNAG_00137		911.011	-0.549	0.303	0.2481
CNAG_00138		426.992	-0.502	0.349	0.3958
CNAG_00139		67.959	2.43	0.712	0.008257
CNAG_00140		377.565	0.264	0.39	0.7479
CNAG_00141		40.825	-0.894	0.944	0.6247
CNAG_00142		1052.53	-0.735	0.265	0.04276
CNAG_00143		1356.29	-0.207	0.291	0.7307
CNAG_00144		14.87	0.692	1.455
CNAG_00145		126.635	-0.849	0.624	0.4313
CNAG_00146	PBY101	109.797	0.48	0.583	0.6831
CNAG_00147		7980.61	0.061	0.217	0.9075
CNAG_00148		811.865	0.943	0.306	0.02016
CNAG_00149		2192.71	-0.493	0.24	0.1716
CNAG_00150	PQP1	1206.97	-1.438	0.274	7.673e-06
CNAG_00151		460.889	0.848	0.338	0.07614
CNAG_00152		177.461	-0.279	0.471	0.786
CNAG_00153		79.644	-0.387	0.67	0.7933
CNAG_00154		115.892	1.527	0.571	0.05397
CNAG_00155		0
CNAG_00156	SP1	713.045	-0.141	0.292	0.8343
CNAG_00157		115.61	0.692	0.597	0.5257
CNAG_00158	HOC3	394.211	0.609	0.362	0.2946
CNAG_00159		52.638	0.331	0.795	0.8575
CNAG_00160		56.915	0.835	0.767	0.562
CNAG_00161		5.455	-5.454	2.901
CNAG_00162	AOX1	543.325	1.44	0.358	0.001229
CNAG_00163		199.63	0.407	0.459	0.6538
CNAG_00164		175.782	0.843	0.562	0.3717
CNAG_00165		479.552	-0.661	0.381	0.2748
CNAG_00166		354.612	-0.886	0.378	0.1041
CNAG_00167		113.248	1.328	0.598	0.1299
CNAG_00171		38.427	-1.072	1.299	0.6823
CNAG_00172		195.146	-2.464	0.557	0.0002874
CNAG_00173		80.441	0.547	0.67	0.6863
CNAG_00174		344.887	0.509	0.402	0.4769
CNAG_00175		60.041	1.32	0.775	0.2864
CNAG_00176		424.88	-0.258	0.349	0.7178
CNAG_00177		29.754	-1.925	1.083	0.2599
CNAG_00178		706.51	0.18	0.295	0.7789
CNAG_00179	GPA2	69.597	-1.9	0.831	0.116
CNAG_00180		57.908	1.217	0.774	0.3389
CNAG_00181	FYV10	138.924	1.069	0.521	0.1727
CNAG_00182	VPS29	125.659	0.722	0.549	0.4515
CNAG_00183		1205.17	-1.209	0.262	0.0001305
CNAG_00184		473.804	-0.311	0.335	0.634
CNAG_00185		133.402	1.401	0.526	0.05472
CNAG_00186		45.559	-1.044	0.96	0.562
CNAG_00187	UBP16	330.102	-0.337	0.431	0.6984
CNAG_00188		109.516	0.373	0.64	0.7905
CNAG_00189		49.724	-0.597	0.927	0.7613
CNAG_00190		187.953	0.558	0.474	0.5175
CNAG_00191		332.856	-1.924	0.384	2.295e-05
CNAG_00192		358.352	-1.47	0.515	0.0359
CNAG_00193	GAT1	2048.78	-0.517	0.236	0.1383
CNAG_00194		390.237	-0.277	0.399	0.7403
CNAG_00195		89.896	-1.024	0.809	0.4769
CNAG_00229		51.664	2.098	0.807	0.06277
CNAG_00231		108.545	0.311	0.674	0.841
CNAG_00232	RPL30	4466.72	-0.253	0.227	0.5484
CNAG_00233		182.5	-0.129	0.501	0.9161
CNAG_00234		130.954	0.151	0.568	0.9119
CNAG_00235	AMT1	530.371	-1.652	0.379	0.0003599
CNAG_00236		272.235	-0.677	0.457	0.3796
CNAG_00237		1311.12	0.154	0.278	0.8058
CNAG_00238		3607.68	-0.636	0.225	0.03784
CNAG_00239	YAP1	541.382	-0.255	0.333	0.7032
CNAG_00240		431.456	-0.661	0.341	0.2076
CNAG_00241		321.342	-0.686	0.372	0.2378
CNAG_00242		22.985	0.171	1.285	0.958
CNAG_00243		124.682	-0.197	0.565	0.8833
CNAG_00246		172.827	0.41	0.467	0.6572
CNAG_00247	LYS9	106.789	-0.469	0.861	0.8085
CNAG_00248		157.455	0.599	0.511	0.5204
CNAG_00249		209.247	-0.484	0.443	0.5599
CNAG_00250		401.578	-1.272	0.426	0.02574
CNAG_00251		4.539	2.235	2.797
CNAG_00252		77.916	0.371	0.674	0.806
CNAG_00253		159.633	0.811	0.487	0.3018
CNAG_00254		47.17	1.853	1.066	0.2737
CNAG_00255		207.148	-0.657	0.483	0.4313
CNAG_00256		978.949	0.158	0.315	0.8271
CNAG_00257		1430.74	-0.304	0.248	0.4975
CNAG_00258		384.999	-0.67	0.36	0.2331
CNAG_00259		600.769	-0.968	0.306	0.01629
CNAG_00260		372.687	-0.916	0.382	0.09419
CNAG_00261		6026.66	-0.408	0.283	0.3943
CNAG_00262		34.125	1.066	0.99	0.5659
CNAG_00263	PTP4	87.366	0.173	0.625	0.9094
CNAG_00264		203.697	2.076	0.469	0.0002872
CNAG_00265	IDI1	709.83	-0.71	0.326	0.1396
CNAG_00266	YFH7	60.075	-0.357	0.771	0.8409
CNAG_00267		61.645	0.593	0.767	0.7014
CNAG_00268	ILV2	2534.86	-0.904	0.263	0.007621
CNAG_00269		15.475	-3.014	1.651
CNAG_00270		141.595	-0.346	0.528	0.756
CNAG_00271		154.865	0.393	0.537	0.7207
CNAG_00272		408.491	-1.016	0.379	0.05266
CNAG_00273		101.915	-0.677	0.702	0.6164
CNAG_00274		176.21	0.164	0.468	0.883
CNAG_00275		63.104	1.373	0.891	0.3524
CNAG_00276		33.831	-0.546	1.106	0.8295
CNAG_00277		90.453	-1.9	0.653	0.03157
CNAG_00278		84.864	-0.574	0.641	0.6485
CNAG_00279		118.419	0.559	0.63	0.6524
CNAG_00280		435.036	0.41	0.334	0.4965
CNAG_00283		26.677	-0.659	1.113	0.786
CNAG_00284		35.675	0.16	1.296	0.9607
CNAG_00285		239.196	-0.089	0.417	0.9314
CNAG_00286	NAB2	355.574	0.011	0.38	0.9897
CNAG_00287		390.196	2.527	0.399	2.833e-08
CNAG_00288		66.281	0.318	0.733	0.8509
CNAG_00289		49.732	0.851	0.864	0.6083
CNAG_00290		225.086	0.065	0.432	0.951
CNAG_00291		272.308	-0.177	0.395	0.8453
CNAG_00292		1508.84	-0.662	0.253	0.06142
CNAG_00293	RAS1	147.757	-0.497	0.574	0.6625
CNAG_00294		194.917	0.658	0.462	0.4012
CNAG_00295		10.895	-0.511	2.375
CNAG_00299		747.023	-0.776	0.289	0.05266
CNAG_00300		901.612	-0.605	0.286	0.1551
CNAG_00301		461.093	-0.161	0.4	0.8617
CNAG_00302		247.692	-0.45	0.409	0.5561
CNAG_00303		9.304	0.297	1.807
CNAG_00304		57.547	-0.003	0.798	0.9988
CNAG_00305		838.422	2.498	0.281	3.116e-16
CNAG_00306	MTN2	110.724	-0.322	0.606	0.8137
CNAG_00307		572.787	-0.364	0.398	0.6414
CNAG_00308		93.4	0.702	0.673	0.5812
CNAG_00309		275.061	-0.073	0.419	0.942
CNAG_00310		169.435	-0.196	0.474	0.858
CNAG_00311		215498	-0.238	0.248	0.619
CNAG_00312		92.012	0.834	0.638	0.4563
CNAG_00313		168.674	-0.271	0.509	0.8134
CNAG_00314		94.327	-0.532	0.642	0.6818
CNAG_00315		145.978	1.916	0.886	0.144
CNAG_00316	HAM1	103.106	0.212	0.61	0.8833
CNAG_00317		138.428	-0.026	0.518	0.9858
CNAG_00318		75.75	0.309	0.687	0.845
CNAG_00319		304.776	0.354	0.398	0.6513
CNAG_00320		283.104	-0.583	0.419	0.4167
CNAG_00321		35.92	-2.62	1.018	0.06589
CNAG_00322		54.955	1.471	0.839	0.2688
CNAG_00323		6.02	2.42	2.451
CNAG_00326		558.199	-0.137	0.311	0.8477
CNAG_00327		73.258	-0.717	0.769	0.6324
CNAG_00328		276	0.751	0.427	0.2664
CNAG_00329		303.254	0.687	0.438	0.3409
CNAG_00330		319.35	-0.349	0.383	0.6418
CNAG_00331		38.078	1.384	0.997	0.4176
CNAG_00332	SIP4	539.831	-0.262	0.337	0.6996
CNAG_00333		154.937	-1.097	0.541	0.1796
CNAG_00334		21223.8	-0.266	0.259	0.5906
CNAG_00335		291.997	-0.524	0.383	0.4277
CNAG_00337		559.128	1.378	0.335	0.0008916
CNAG_00342		222.489	0.762	0.427	0.2566
CNAG_00343		91.245	-0.834	0.668	0.4849
CNAG_00344		180.973	-0.827	0.506	0.3111
CNAG_00345		425.014	-0.061	0.335	0.9402
CNAG_00346		161.622	0.701	0.573	0.4976
CNAG_00347		520.216	0.15	0.335	0.8452
CNAG_00348		78.077	0.934	0.691	0.4338
CNAG_00349		24.039	-1.533	1.429	0.5674
CNAG_00351		144.73	-1.181	0.646	0.2417
CNAG_00352		83.124	0.376	0.662	0.7969
CNAG_00353	LPI16	30.735	0.198	1.088	0.9403
CNAG_00354		707.207	0.738	0.34	0.1412
CNAG_00355		224.692	0.648	0.453	0.3997
CNAG_00356		853.877	-0.613	0.279	0.1368
CNAG_00357		112.41	0.494	0.57	0.6625
CNAG_00358		248.845	0.386	0.406	0.6229
CNAG_00359		442.033	0.054	0.368	0.9528
CNAG_00360		68.175	1.095	0.734	0.3747
CNAG_00361	RVS167	264.744	0.233	0.481	0.8325
CNAG_00362		215.368	-0.114	0.464	0.9187
CNAG_00363	TCO6	1448.1	1.085	0.265	0.0009599
CNAG_00364		268.766	-0.484	0.406	0.5112
CNAG_00365		199.63	0.834	0.469	0.2599
CNAG_00366		13.292	-0.03	1.553
CNAG_00367	DYN5	27.433	-0.541	1.186	0.8428
CNAG_00368		122.225	0.12	0.58	0.9339
CNAG_00369		189.007	-0.708	0.528	0.4387
CNAG_00370	UBI1	5263.73	-0.103	0.238	0.8522
CNAG_00371		34.167	-0.988	1.044	0.6252
CNAG_00372		492.769	-0.214	0.343	0.7736
CNAG_00373		742.023	-1.684	0.3	1.276e-06
CNAG_00374		53.923	1.209	0.804	0.3688
CNAG_00375	GCN5	343.437	0.411	0.411	0.602
CNAG_00376		54.1	0.313	0.777	0.8617
CNAG_00377		2068.15	-1.125	0.264	0.0005184
CNAG_00378		37.405	-1.878	1.282	0.3861
CNAG_00383	APT3	663.553	-0.139	0.299	0.8409
CNAG_00384		44.816	-1.856	0.898	0.1685
CNAG_00385		132.621	-0.381	0.57	0.7497
CNAG_00386		3871.55	-0.572	0.244	0.1055
CNAG_00387	LPI13	149.589	0.363	0.634	0.796
CNAG_00388		646.79	-0.18	0.332	0.8091
CNAG_00389		148.438	-0.019	0.501	0.9873
CNAG_00390	YMR1	286.709	0.308	0.437	0.7338
CNAG_00391		168.777	-0.24	0.476	0.8259
CNAG_00392		115.483	-0.649	0.58	0.5452
CNAG_00393		19.92	0.907	1.344	0.7485
CNAG_00394		250.317	-0.946	0.452	0.1621
CNAG_00395		154.919	-0.671	0.503	0.4424
CNAG_00396	PKA1	115.168	0.298	0.706	0.8557
CNAG_00397		22.206	1.333	1.202	0.5503
CNAG_00398		254.344	-0.617	0.405	0.3614
CNAG_00399		376.212	0.996	0.355	0.03965
CNAG_00400		275.525	1.497	0.404	0.003537
CNAG_00401		237.252	-0.791	0.418	0.2222
CNAG_00402		1218.21	0.958	0.262	0.004054
CNAG_00403		36.036	0.84	0.941	0.6498
CNAG_00404		125.067	1.763	0.579	0.02245
CNAG_00405	KIC1	328.339	0.123	0.379	0.8929
CNAG_00406		204.567	-1.308	0.496	0.05813
CNAG_00407		3425.86	-0.257	0.246	0.5795
CNAG_00408	PPH3	106.479	-0.358	0.589	0.7791
CNAG_00409		84.372	2.902	0.699	0.0007726
CNAG_00410		450.883	0.903	0.331	0.04765
CNAG_00411		423.816	0.428	0.351	0.4992
CNAG_00412		18.74	-0.11	1.297	0.9742
CNAG_00413	OFD1	747.339	0.177	0.291	0.7791
CNAG_00414	MAK32	40.119	1.805	0.915	0.1959
CNAG_00415	CDC2801	183.753	0.209	0.468	0.8455
CNAG_00416		115.021	-0.896	0.571	0.3409
CNAG_00417		6528.2	0.011	0.25	0.9873
CNAG_00418		6417.03	-1.782	0.222	3.815e-13
CNAG_00419		50.261	1.205	0.874	0.4221
CNAG_00420		47.211	-0.051	0.854	0.9836
CNAG_00421		118.161	0.827	0.562	0.3826
CNAG_00422		443.8	-0.341	0.337	0.5962
CNAG_00423		98.268	0.18	0.633	0.9066
CNAG_00424		104.089	0.505	0.616	0.6849
CNAG_00425		16.843	-0.497	1.674	0.9027
CNAG_00426		186.914	1.332	0.491	0.0498
CNAG_00427	PTC5	323.562	0.394	0.394	0.602
CNAG_00428		137.18	0.092	0.518	0.9413
CNAG_00429		368.625	-0.406	0.368	0.5547
CNAG_00430		127.405	-0.278	0.546	0.8232
CNAG_00433		242.252	-1.164	0.422	0.04499
CNAG_00434		62.114	-0.081	0.761	0.9675
CNAG_00435		59.781	-0.052	0.879	0.9836
CNAG_00436		218.864	0.591	0.46	0.4678
CNAG_00437		69.12	0.833	0.712	0.5213
CNAG_00438		72.395	-0.691	0.693	0.6027
CNAG_00439		503.884	-0.067	0.32	0.9337
CNAG_00440	SSN801	55.855	1.053	0.871	0.5037
CNAG_00441	IMD1	6092.29	-0.723	0.216	0.01014
CNAG_00442		188.626	0.536	0.458	0.5212
CNAG_00443		33.129	-1.188	1.024	0.5257
CNAG_00444		62.075	-0.961	2.651	0.8787
CNAG_00445	NHP6B01	546.269	-0.465	0.311	0.3732
CNAG_00446		20.056	0.804	1.337	0.7817
CNAG_00447		1000.27	0.447	0.27	0.3048
CNAG_00448		233.016	0.737	0.444	0.3036
CNAG_00449		666.603	-1.249	0.344	0.004377
CNAG_00450	LEU2	291.451	-0.097	0.382	0.9171
CNAG_00451		90.893	1.276	0.618	0.1684
CNAG_00452		3.427	-0.229	3.519
CNAG_00453		112.268	0.538	0.56	0.6189
CNAG_00454		6.294	1.007	2.487
CNAG_00455	UBP16	822.874	-0.795	0.305	0.06225
CNAG_00456	ISP6	760.697	0.722	0.303	0.09708
CNAG_00457	GLN1	4515.32	-0.195	0.216	0.6455
CNAG_00458		860.526	-1.147	0.287	0.001327
CNAG_00460	LIV1	261.831	1.831	0.415	0.0002976
CNAG_00461		306.553	1.259	0.406	0.01928
CNAG_00462		628.899	-0.223	0.323	0.7424
CNAG_00463		3.218	-0.06	3.603
CNAG_00464		1144.91	-0.664	0.269	0.08256
CNAG_00465		91.686	3.029	2.788	0.5623
CNAG_00466		54.075	-0.349	0.794	0.8477
CNAG_00467		89.008	-0.676	0.659	0.5906
CNAG_00468		155.397	0.172	0.494	0.8831
CNAG_00469		135.373	0.2	0.519	0.869
CNAG_00470		86.462	0.657	0.67	0.6105
CNAG_00471		125.634	0.75	0.552	0.4313
CNAG_00472		171.771	0.081	0.488	0.9449
CNAG_00473	OST2	126.977	-0.449	0.534	0.6747
CNAG_00474		41.638	1.561	0.899	0.2746
CNAG_00475		201.42	-0.87	0.463	0.2267
CNAG_00476		7.329	0.111	2.313
CNAG_00480		321.722	-0.834	0.373	0.1268
CNAG_00481		0
CNAG_00482		202.257	1.639	0.486	0.009268
CNAG_00483	ACT1	2202.04	0.752	0.231	0.01289
CNAG_00484		51.992	2.731	0.842	0.0133
CNAG_00485		121.513	5.015	0.737	1.785e-09
CNAG_00486		169.277	0.844	0.471	0.2546
CNAG_00487		16.084	-3.88	1.667	0.1078
CNAG_00488		43.744	0.641	0.883	0.7233
CNAG_00490		34.997	0.917	1.325	0.7407
CNAG_00491		71.418	-0.633	0.698	0.6426
CNAG_00492		25.446	-1.572	1.402	0.5448
CNAG_00493		423.149	0.673	0.357	0.2254
CNAG_00495		58.201	0.316	0.781	0.8611
CNAG_00496		121.938	0.341	0.565	0.7805
CNAG_00497		123.181	2.926	0.576	1.638e-05
CNAG_00498	CDC14	218.581	-0.776	0.547	0.4037
CNAG_00499		48.004	1.278	0.968	0.4498
CNAG_00500	PTC1	96.162	0.923	0.624	0.38
CNAG_00501		16.594	-3.179	1.481	0.1484
CNAG_00502		291.17	0.225	0.41	0.8071
CNAG_00503		189.79	0.101	0.471	0.9306
CNAG_00504		204.139	0.107	0.446	0.9212
CNAG_00505	FZC28	152.955	0.314	0.616	0.8232
CNAG_00506		181.822	0.012	0.544	0.9929
CNAG_00508	VPS17	269.567	0.684	0.4	0.2833
CNAG_00509		1181.07	-0.143	0.267	0.8121
CNAG_00510		164.908	0.722	0.536	0.4362
CNAG_00511		40.036	-0.369	1.032	0.881
CNAG_00512		552.525	-0.574	0.312	0.239
CNAG_00513		706.888	-0.9	0.314	0.03496
CNAG_00514		478.334	0.336	0.333	0.5972
CNAG_00515		38.014	2.118	0.932	0.1182
CNAG_00516	PEX7	10.303	0.906	1.694
CNAG_00517		199.239	-0.416	0.521	0.6926
CNAG_00519	ERG3	771.692	-1.054	0.347	0.02279
CNAG_00520		1890.08	0.563	0.317	0.2611
CNAG_00521		73.077	0.8	0.822	0.6136
CNAG_00522		160.698	1.566	0.662	0.1004
CNAG_00523		114.632	0.171	0.627	0.9111
CNAG_00524		14.4	0.194	1.62
CNAG_00525		275.437	-0.011	0.409	0.9906
CNAG_00526		24.125	-1.829	1.416	0.4635
CNAG_00527		784.217	-0.441	0.294	0.3712
CNAG_00528		59.194	1.14	0.746	0.3587
CNAG_00529		188.113	-1.309	0.464	0.03822
CNAG_00531	ENA1	1375.94	1.518	0.294	1.122e-05
CNAG_00532		138.256	-0.398	0.575	0.7411
CNAG_00533	TIM50	739.078	0.452	0.344	0.4515
CNAG_00534		707.039	0.167	0.297	0.8011
CNAG_00535		406.78	-0.625	0.347	0.2509
CNAG_00536		246.994	0.175	0.436	0.8619
CNAG_00537		23.065	-1.657	4.58	0.8787
CNAG_00538		350.403	-0.127	0.408	0.8983
CNAG_00539		850.148	0.362	0.29	0.4853
CNAG_00540		8.182	6.967	2.911
CNAG_00541		94.629	-1.926	0.674	0.03565
CNAG_00542		10.818	-0.814	1.836
CNAG_00543		56.159	0.621	0.782	0.6937
CNAG_00544		745.083	-1.367	0.445	0.02101
CNAG_00545		960.808	-0.336	0.289	0.5246
CNAG_00546	CHS4	594.057	0.16	0.358	0.8454
CNAG_00547		1741.52	-0.152	0.257	0.786
CNAG_00549		0
CNAG_00550		194.501	-0.113	0.476	0.9218
CNAG_00551		819.408	-0.383	0.289	0.4483
CNAG_00554	ISC1	131.294	0.85	0.712	0.5112
CNAG_00555		119.636	-0.635	0.591	0.5666
CNAG_00556	CCK1	509.637	0.098	0.32	0.9002
CNAG_00557		120.099	0.096	0.557	0.9426
CNAG_00558		1579	-0.547	0.261	0.1603
CNAG_00559	BZP3	771.97	-0.381	0.303	0.4823
CNAG_00560		227.397	1.109	0.441	0.0749
CNAG_00561	HAT1	252.716	-0.682	0.425	0.3251
CNAG_00562		191.603	0.153	0.509	0.9013
CNAG_00563		142.233	1.149	0.536	0.1489
CNAG_00564		120.735	-0.2	0.598	0.8892
CNAG_00565	VPS1	826.681	1.048	0.294	0.005271
CNAG_00566		114.748	1.083	0.558	0.2068
CNAG_00567		142.384	-0.691	0.6	0.5321
CNAG_00568		16.871	0.163	1.423	0.965
CNAG_00569		243.786	-0.002	0.425	0.9987
CNAG_00570	PKR1	216.645	0.579	0.487	0.5116
CNAG_00571		378.294	-0.555	0.396	0.4128
CNAG_00572		335.835	-0.064	0.413	0.9499
CNAG_00573		278.19	-0.065	0.394	0.9451
CNAG_00574		391.883	-0.674	0.363	0.2343
CNAG_00576		273.259	-0.124	0.429	0.9058
CNAG_00577		166.923	-0.039	0.495	0.9768
CNAG_00580		950.712	-0.761	0.322	0.1006
CNAG_00581		476.931	2.162	0.396	2.682e-06
CNAG_00582		170.417	0.239	0.513	0.8402
CNAG_00583		869.135	0.987	0.276	0.005229
CNAG_00584		346.018	1.243	0.383	0.01302
CNAG_00585		339.858	0.473	0.374	0.4772
CNAG_00586		79.973	1.23	0.662	0.2333
CNAG_00587		31.687	-0.201	1.014	0.9364
CNAG_00588		190.521	0.703	0.636	0.5518
CNAG_00589		105.119	0.751	0.609	0.4937
CNAG_00590		635.714	-0.056	0.306	0.9403
CNAG_00591		0.209	-0.69	4.973
CNAG_00592		49.753	0.479	0.901	0.8137
CNAG_00593		182.761	-0.075	0.537	0.956
CNAG_00594		557.996	-0.32	0.342	0.6313
CNAG_00595		28.011	-0.44	1.42	0.8987
CNAG_00596		31.344	0.052	1.085	0.9862
CNAG_00597	DIP5	721.99	-2.402	0.346	7.442e-10
CNAG_00598		4.952	-2.088	2.752
CNAG_00599		199.843	-0.759	0.444	0.284
CNAG_00600	CAP60	1090.03	-0.457	0.277	0.3059
CNAG_00601	CEL1	128.846	0.112	0.597	0.9399
CNAG_00602		823.521	-0.706	0.286	0.08253
CNAG_00603		660.475	-1.208	0.302	0.001355
CNAG_00604		287.603	-1.892	0.455	0.00077
CNAG_00605		126.221	3.427	0.579	2.839e-07
CNAG_00606		205.016	0.448	0.467	0.6189
CNAG_00607		429.647	-0.764	0.384	0.1903
CNAG_00608		440.815	-0.446	0.351	0.4748
CNAG_00609		478.32	-0.341	0.364	0.6298
CNAG_00612		236.343	0.122	0.453	0.9119
CNAG_00613	FCY1	199.349	-1.635	0.51	0.01477
CNAG_00614		181.142	0.727	0.47	0.35
CNAG_00615		41.909	0.562	0.879	0.7637
CNAG_00619		130.693	-0.761	0.543	0.4117
CNAG_00622	ARG8	476.312	-0.012	0.404	0.99
CNAG_00623	EGCrP1	92.608	0.058	0.677	0.9737
CNAG_00624		116.055	0.413	0.582	0.7325
CNAG_00625		808.035	0.636	0.308	0.1684
CNAG_00626		445.706	2.576	0.398	1.297e-08
CNAG_00627		19.581	2.732	1.299	0.1594
CNAG_00628		54.713	-1.611	0.803	0.1856
CNAG_00632		324.479	0.338	0.402	0.6744
CNAG_00633		1367.67	-0.944	0.265	0.005428
CNAG_00634		661.248	-0.654	0.305	0.1489
CNAG_00635		1384.09	-0.444	0.255	0.2737
CNAG_00636	CDC7	313.492	-0.869	0.44	0.194
CNAG_00637		12.908	-0.39	1.681
CNAG_00638		75.315	2.302	0.695	0.01084
CNAG_00639	URO3	62.759	-0.498	0.769	0.7597
CNAG_00640		12402	-0.181	0.249	0.7233
CNAG_00641		803.862	-0.327	0.288	0.537
CNAG_00642		751.786	0.007	0.296	0.9926
CNAG_00643		748.092	-0.54	0.328	0.3075
CNAG_00644		304.733	-0.334	0.387	0.6637
CNAG_00645		88.775	0.134	0.767	0.942
CNAG_00647		466.42	-0.631	0.369	0.284
CNAG_00648		63.786	2.267	0.774	0.03023
CNAG_00649		1003.5	-0.026	0.282	0.9714
CNAG_00650		1377.17	-1.204	0.889	0.4321
CNAG_00651		25.854	0.285	1.604	0.9413
CNAG_00652		150.879	0.539	0.512	0.5766
CNAG_00653		35.224	-0.69	1.122	0.7775
CNAG_00654	SRX1	59.858	0.145	0.785	0.9402
CNAG_00655		5590.14	0.106	0.277	0.871
CNAG_00656		8560.59	-0.119	0.241	0.8291
CNAG_00657		0
CNAG_00658		111.258	0.174	0.697	0.9181
CNAG_00659		32.477	-0.732	0.994	0.7192
CNAG_00660		139.243	-0.515	0.515	0.602
CNAG_00661		238.09	-0.073	0.427	0.9434
CNAG_00662		175.212	-0.191	0.521	0.8776
CNAG_00663		238.193	0.382	0.471	0.6872
CNAG_00664		3.105	-4.644	3.64
CNAG_00665		762.083	-0.012	0.292	0.9873
CNAG_00666		2661.66	-0.203	0.249	0.6863
CNAG_00667		108.426	-0.711	0.596	0.5111
CNAG_00668		1240.97	0.024	0.262	0.9712
CNAG_00669		422.488	-0.216	0.337	0.7626
CNAG_00670	FZC12	229.183	-0.645	0.439	0.3835
CNAG_00671		329.687	0.497	0.377	0.4507
CNAG_00672		5564.15	-0.218	0.242	0.6464
CNAG_00673		328.093	0.975	0.373	0.06053
CNAG_00674		543.8	1.828	0.365	2.375e-05
CNAG_00675		104.695	-0.203	0.681	0.9024
CNAG_00676		72.513	-0.328	0.882	0.8743
CNAG_00677		87.829	-1.21	0.696	0.2739
CNAG_00678	URE7	241.877	1.017	0.41	0.07974
CNAG_00679		21.476	-1.7	1.251	0.4313
CNAG_00680		454.644	-1.347	0.386	0.00682
CNAG_00681		432.662	-1.186	0.362	0.01237
CNAG_00682		655.556	1.138	0.295	0.002193
CNAG_00683		186.257	-0.019	0.523	0.9878
CNAG_00684		172.765	1.949	0.552	0.005912
CNAG_00685		320.593	0.816	0.391	0.1635
CNAG_00686		355.375	4.122	0.57	1.145e-10
CNAG_00687		457.871	-1.087	0.332	0.01236
CNAG_00688		49.242	0.048	0.821	0.984
CNAG_00689		84.356	1.36	0.648	0.1603
CNAG_00690		247.267	-0.754	0.418	0.2504
CNAG_00691		90.544	1.944	0.752	0.06421
CNAG_00692		132.496	2.081	0.556	0.003098
CNAG_00693		364.07	-0.237	0.363	0.7573
CNAG_00694	CLF1	515.724	-0.006	0.336	0.9935
CNAG_00695		98.572	1.183	0.594	0.1899
CNAG_00696		150.062	1.878	0.547	0.007838
CNAG_00697	UGE1	496.687	0.442	0.345	0.4684
CNAG_00698		389.833	0.089	0.347	0.9161
CNAG_00699	LPI15	926.611	2.757	0.296	9.487e-18
CNAG_00700		2453.61	-0.674	0.25	0.0515
CNAG_00701	CAS31	705.781	-0.236	0.291	0.6872
CNAG_00702		809.249	-1.12	0.293	0.002381
CNAG_00703		3330.79	-0.015	0.269	0.9841
CNAG_00704		617.126	-0.321	0.303	0.5734
CNAG_00705		331.644	-0.061	0.364	0.9442
CNAG_00706		439.941	-0.823	0.416	0.1933
CNAG_00707		598.243	-0.03	0.306	0.9697
CNAG_00708		227.093	-0.39	0.426	0.6397
CNAG_00709		120.172	0.007	0.625	0.9974
CNAG_00710		88.985	0.264	0.631	0.8569
CNAG_00711		7.756	4.533	2.37
CNAG_00712		140.634	0.392	0.556	0.7338
CNAG_00713		198.427	0.311	0.462	0.7488
CNAG_00714		58.27	-0.354	0.785	0.844
CNAG_00715		207.261	0.081	0.44	0.9402
CNAG_00716		2820.3	0.393	0.241	0.3156
CNAG_00717		141.743	0.873	0.519	0.2949
CNAG_00718	CAC2	214.983	-0.169	0.441	0.8703
CNAG_00719		904.958	-0.062	0.328	0.9389
CNAG_00720		280.528	-0.981	0.399	0.0841
CNAG_00721	CAP59	784.345	-0.832	0.291	0.03554
CNAG_00722		193.935	-0.047	0.467	0.9689
CNAG_00723		58.404	0.48	0.765	0.7708
CNAG_00726		14.049	-3.422	2.242
CNAG_00727		67.656	-0.28	0.741	0.8731
CNAG_00728		85.971	-0.556	0.648	0.6657
CNAG_00730	AFR1	5439.41	-0.697	0.228	0.02184
CNAG_00732	CCD3	413.925	0.288	0.371	0.6996
CNAG_00733		520.682	-1.552	0.337	0.0001428
CNAG_00734		337.423	-0.513	0.405	0.4767
CNAG_00735		169.009	-2.028	0.592	0.007993
CNAG_00736	SEC5	213.89	-0.177	0.455	0.8678
CNAG_00737		395.738	-0.489	0.366	0.4404
CNAG_00738		29.138	0.984	1.037	0.6244
CNAG_00739		109.324	-0.047	0.622	0.9785
CNAG_00740	SNF5	1050.64	-0.479	0.288	0.302
CNAG_00741		2298.68	0.068	0.233	0.9036
CNAG_00742		520.372	0.007	0.363	0.9932
CNAG_00743		970.179	-0.527	0.279	0.2254
CNAG_00744	OCH1	395.487	0.086	0.35	0.9187
CNAG_00745	HRK1	656.079	0.892	0.37	0.09258
CNAG_00746	CAS35	599.886	-0.198	0.302	0.756
CNAG_00747		438.165	-0.064	0.34	0.9389
CNAG_00748		52.937	1.134	0.786	0.3945
CNAG_00749		5.816	0.455	2.506
CNAG_00750		217.533	0.365	0.451	0.6878
CNAG_00751		18.845	-0.14	1.274	0.9664
CNAG_00752		432.058	2.647	0.361	6.052e-11
CNAG_00753		268.587	0.252	0.414	0.7791
CNAG_00754		2121.34	-0.289	0.247	0.5231
CNAG_00755		109.429	0.389	0.618	0.7704
CNAG_00756		37.483	0.518	0.991	0.8171
CNAG_00757	DOA4	341.824	0.29	0.382	0.7065
CNAG_00758		825.187	0.646	0.344	0.2283
CNAG_00759		36.526	0.298	0.967	0.8992
CNAG_00760		359.852	-0.055	0.375	0.9528
CNAG_00761		108.062	0.215	0.598	0.8796
CNAG_00762	DPH1	298.272	-0.758	0.387	0.2005
CNAG_00764		977.238	-0.409	0.326	0.4824
CNAG_00765		718.689	0.022	0.339	0.9826
CNAG_00766		15.602	2.894	1.722	0.295
CNAG_00768		191.611	1.134	0.476	0.09708
CNAG_00769	PBS2	726.311	0.359	0.302	0.513
CNAG_00770	MSH2	435.77	-0.028	0.347	0.9764
CNAG_00771		3917.11	-0.288	0.233	0.4937
CNAG_00772	RAD23	209.395	1.18	0.454	0.06312
CNAG_00773		26.464	-0.453	1.132	0.8619
CNAG_00774		1442.93	-0.442	0.276	0.3275
CNAG_00775		584.872	-1.048	0.33	0.01568
CNAG_00776	MP88	5913.82	0.662	0.244	0.0498
CNAG_00777		1246.6	0.213	0.284	0.7128
CNAG_00778		331.216	1.14	0.432	0.05726
CNAG_00779	RPL27	4628.27	-0.279	0.244	0.5346
CNAG_00780		506.189	-1.325	0.322	0.0008785
CNAG_00781		58.624	-0.446	0.874	0.823
CNAG_00782	SPS1	94.968	0.199	0.62	0.894
CNAG_00783		136.089	-0.532	0.531	0.602
CNAG_00784		66.301	-0.109	0.726	0.9513
CNAG_00785		8070.41	-0.68	0.215	0.01632
CNAG_00786		147.525	0.437	0.499	0.6584
CNAG_00787		177.6	1.227	0.462	0.05583
CNAG_00788	NDH1	3337.24	-0.095	0.269	0.883
CNAG_00789		26.326	0.956	1.279	0.7139
CNAG_00790	DPP1	99.825	1.678	0.604	0.04282
CNAG_00791	HLH1	805.086	-0.963	0.289	0.01026
CNAG_00792		1210.97	-0.576	0.269	0.1495
CNAG_00793		429.022	-0.77	0.338	0.118
CNAG_00794		198.608	0.357	0.452	0.6953
CNAG_00795	CFL1	0
CNAG_00796	MDR1	687.622	-0.149	0.402	0.8751
CNAG_00797		290.77	0.634	0.445	0.4012
CNAG_00798		60.345	0.371	0.86	0.852
CNAG_00799		6062.36	-0.43	0.291	0.3803
CNAG_00800		29.721	0.433	1.035	0.8571
CNAG_00802	CBP1	54.948	1.24	0.849	0.3885
CNAG_00803		365.196	0.42	0.359	0.5204
CNAG_00804		172.46	-0.181	0.496	0.8781
CNAG_00805		200.403	0.808	0.472	0.2831
CNAG_00806		382.344	1.631	0.387	0.0006161
CNAG_00807		237.824	2.901	0.569	1.535e-05
CNAG_00808		354.298	0.128	0.404	0.8949
CNAG_00809		5490.07	-0.943	0.226	0.0007139
CNAG_00810	SSU72	230.358	0.114	0.43	0.9119
CNAG_00811		480.92	0.759	0.377	0.1841
CNAG_00812	IRR1	632.889	-0.765	0.31	0.08168
CNAG_00813		357.063	0.615	2.583	0.9217
CNAG_00814		82.48	0.895	0.693	0.464
CNAG_00815	SIT1	874.835	-1.557	0.299	9.172e-06
CNAG_00816		229.682	1.283	0.44	0.0314
CNAG_00817		130.572	-0.907	0.544	0.3006
CNAG_00818		541.636	-1.63	0.362	0.0002156
CNAG_00819		2113.61	-0.634	0.244	0.06255
CNAG_00820		101.247	-0.333	0.605	0.8062
CNAG_00821		2655.5	-0.234	0.295	0.6941
CNAG_00822		1107.28	-0.561	0.305	0.2387
CNAG_00823		142.096	-1.068	0.522	0.1747
CNAG_00824		155.07	1.045	0.488	0.1489
CNAG_00825		107.454	-0.754	0.619	0.5011
CNAG_00826	DAK101	19.696	0.639	1.256	0.8232
CNAG_00827		4.423	6.081	3.574
CNAG_00828	SIP401	27.363	-0.915	1.406	0.758
CNAG_00829		384.997	0.73	0.362	0.1825
CNAG_00830	FZC38	154.936	-0.022	0.549	0.9873
CNAG_00831		224.851	0.287	0.431	0.7506
CNAG_00832		32.295	0.549	1.007	0.8085
CNAG_00834		53.695	7.152	1.329	3.944e-06
CNAG_00835		108.66	-0.189	0.604	0.898
CNAG_00836		101.077	-0.912	0.601	0.364
CNAG_00837		201.574	0.091	0.441	0.9337
CNAG_00838		33.327	2.619	1.237	0.1551
CNAG_00839		26.25	1.573	1.148	0.4266
CNAG_00840		15.169	3.048	1.733
CNAG_00841		275.092	-0.11	0.411	0.9119
CNAG_00843		56.05	1.054	0.799	0.4506
CNAG_00844		2.654	5.345	4.348
CNAG_00845		552.254	-0.612	0.327	0.2298
CNAG_00846		147.029	-0.943	0.512	0.2386
CNAG_00847		94.76	0.431	0.637	0.7475
CNAG_00848		1029.55	3.067	1.394	0.1351
CNAG_00849		45.254	-0.042	1.378	0.9893
CNAG_00850		3.096	5.567	4.09
CNAG_00851		19.847	1.439	1.356	0.5722
CNAG_00852		428.564	-0.053	0.341	0.9495
CNAG_00853		188.702	-0.543	0.486	0.5452
CNAG_00854	ERG2	327.07	0.555	0.392	0.4051
CNAG_00855		202.34	1.065	0.529	0.1834
CNAG_00858		161.526	-0.053	0.526	0.9686
CNAG_00859		1.593	-0.439	4.724
CNAG_00860		73.018	0.043	0.721	0.9836
CNAG_00861		12.67	1.285	1.645
CNAG_00862		39.47	-0.165	0.941	0.942
CNAG_00863		28.622	1.12	1.136	0.6082
CNAG_00864	ITR2	14.486	-1.727	1.539
CNAG_00865	CAS92	0
CNAG_00866		133.485	2.325	0.621	0.003098
CNAG_00867	ITR3A	77.318	-0.633	0.688	0.6381
CNAG_00869	PDR5	1181.39	-2.227	0.381	4.245e-07
CNAG_00870		42.442	0.272	0.903	0.9013
CNAG_00871	CLR3	83.062	-1.079	0.704	0.3571
CNAG_00872		635.082	1.021	0.317	0.01419
CNAG_00873		743.983	-0.634	0.311	0.1769
CNAG_00874		1433.36	-1.103	0.25	0.000299
CNAG_00875		146.047	-0.492	0.54	0.6418
CNAG_00876	FRE7	331.138	-3.822	0.562	1.919e-09
CNAG_00877		118.361	1.213	0.558	0.141
CNAG_00878		32.115	-0.932	1.029	0.6432
CNAG_00879		662.967	0.84	0.391	0.1483
CNAG_00883	ECM2201	126.849	0.887	0.535	0.3048
CNAG_00884		345.76	0.528	0.405	0.457
CNAG_00885		0
CNAG_00886	SAH1	5930.11	-2.238	0.224	1.829e-20
CNAG_00887		38.004	0.332	1.181	0.9075
CNAG_00888	CNB1	161.257	-0.264	0.524	0.8254
CNAG_00889		69.619	1.355	0.7	0.2077
CNAG_00890		327.761	-1.328	0.423	0.01725
CNAG_00891		3680.98	-0.515	0.228	0.1209
CNAG_00892		37.952	0.004	0.93	0.9988
CNAG_00893		141.096	-0.365	0.513	0.7314
CNAG_00894		845.134	0.498	0.284	0.2688
CNAG_00895	ZIP1	710.882	1.712	0.293	4.419e-07
CNAG_00896	FZC34	286.615	0.814	0.394	0.1686
CNAG_00897	SKN1	1788.98	0.246	0.239	0.5899
CNAG_00898		17.02	0.051	1.371	0.9873
CNAG_00899		995.96	-0.587	0.282	0.1635
CNAG_00900		34.346	0.754	1.058	0.7302
CNAG_00901		110.62	1.932	0.593	0.01281
CNAG_00902		34.866	0.388	0.968	0.8619
CNAG_00903		176.605	0.353	0.502	0.7347
CNAG_00904		87.356	-0.805	0.655	0.4959
CNAG_00905		8.65	0.692	2.228
CNAG_00906		3088.78	-0.319	0.229	0.4142
CNAG_00907		47.847	-0.44	0.991	0.8466
CNAG_00908		36.743	0.598	0.949	0.7696
CNAG_00909		81.597	-0.824	0.746	0.5524
CNAG_00911		2.629	2.456	3.916
CNAG_00914	KRE6	3134.17	-0.313	0.285	0.5562
CNAG_00915		33.181	-1.111	1.114	0.6027
CNAG_00916		181.78	0.219	0.486	0.844
CNAG_00917		183.873	0.059	0.463	0.9598
CNAG_00919		360.53	-0.816	0.433	0.2254
CNAG_00920		57.005	3.335	0.951	0.006414
CNAG_00921		92.431	3.379	0.648	8.697e-06
CNAG_00922		142.195	-0.586	0.508	0.53
CNAG_00923		54.007	-0.008	0.819	0.9975
CNAG_00925	ISP7	13.967	0.306	1.506
CNAG_00926		205.848	0.476	0.449	0.5728
CNAG_00927		80.753	-1.28	0.797	0.3251
CNAG_00928		410.175	-0.709	0.37	0.2132
CNAG_00929		67.621	1.291	0.72	0.2546
CNAG_00930		2875.68	-0.687	0.238	0.03313
CNAG_00931		56.106	-0.512	0.777	0.7548
CNAG_00932		11.436	4.382	1.799
CNAG_00933		21.429	4.665	1.484	0.01725
CNAG_00934	DAL1	380.985	-1.085	0.385	0.03862
CNAG_00935		798.756	0.46	0.338	0.4305
CNAG_00936		368.303	0.984	0.449	0.1371
CNAG_00937		12.696	-0.368	1.655
CNAG_00938		66.188	0.136	0.719	0.9388
CNAG_00939		0
CNAG_00940	RRP44	575.639	-0.56	0.308	0.2461
CNAG_00941		274.827	-1.115	0.43	0.0633
CNAG_00960		889.321	0.533	0.321	0.3041
CNAG_00961		16.28	0.796	1.409	0.7979
CNAG_00964		24.86	-1.153	1.433	0.6901
CNAG_00966		148.881	-0.322	0.507	0.766
CNAG_00967		91.869	0.32	0.644	0.828
CNAG_00968		88.324	0.686	0.633	0.5627
CNAG_00969		45.926	0.543	0.845	0.7623
CNAG_00970		595.143	0.792	0.313	0.07319
CNAG_00971		95.876	0.547	0.635	0.6647
CNAG_00972		469.035	-0.282	0.337	0.6757
CNAG_00973		151.16	-0.38	0.498	0.7054
CNAG_00974		11.712	1.204	1.607
CNAG_00975		353.445	-0.484	0.424	0.5363
CNAG_00976		1678.03	-1.324	0.271	4.15e-05
CNAG_00977		449.13	0.606	0.354	0.283
CNAG_00978		1372.9	0.456	0.298	0.3581
CNAG_00979	CTR4	1670.28	-1.631	0.346	9.065e-05
CNAG_00981		38.57	2.241	0.939	0.09665
CNAG_00982		145.157	-0.114	0.519	0.9285
CNAG_00983		220.672	0.087	0.446	0.9379
CNAG_00984		71.378	2.368	0.811	0.03076
CNAG_00985		39.832	2.51	0.992	0.07274
CNAG_00986	UBA4	155.252	-0.355	0.511	0.74
CNAG_00987		92.585	0.023	0.612	0.9873
CNAG_00988		1328.23	0.09	0.277	0.8928
CNAG_00989	UCH2	183.638	0.247	0.462	0.8126
CNAG_00990		759.507	0.317	0.3	0.5755
CNAG_00991		105.239	-1.182	0.738	0.3265
CNAG_00992		2437.32	-0.624	0.276	0.1209
CNAG_00993		123.424	1.207	0.539	0.126
CNAG_00994		276.495	0.247	0.398	0.7744
CNAG_00995		147.137	2.091	0.849	0.08273
CNAG_00996	PMT4	618.926	0.297	0.318	0.6314
CNAG_00997		307.747	0.11	0.382	0.9059
CNAG_00998		786.573	0.229	0.287	0.6926
CNAG_00999		23.333	1.238	1.147	0.565
CNAG_01000		1068.09	-0.109	0.27	0.8617
CNAG_01001		39.139	0.691	0.912	0.7083
CNAG_01002		88.11	-0.976	0.659	0.3797
CNAG_01003	NCP1	907.195	-0.195	0.284	0.7424
CNAG_01004		177.912	-1.325	0.491	0.05122
CNAG_01005		656.652	0.185	0.306	0.7812
CNAG_01006		122.074	1.09	0.665	0.3107
CNAG_01007		79.483	1.196	0.661	0.2484
CNAG_01008		94.801	1.264	0.649	0.204
CNAG_01009		642.678	-0.585	0.31	0.2254
CNAG_01010		95.558	0.745	0.69	0.5643
CNAG_01011		128.998	-0.243	0.536	0.8438
CNAG_01012		114.935	-0.133	0.589	0.9259
CNAG_01013		237.083	-0.241	0.423	0.7969
CNAG_01014	ZFC4	3715.76	-0.377	0.254	0.3789
CNAG_01015		162.738	0.267	0.484	0.806
CNAG_01016		377.111	0.654	0.363	0.2503
CNAG_01017		596.922	0.369	0.33	0.5452
CNAG_01018		1156.72	-0.157	0.26	0.7805
CNAG_01019	SOD1	326.184	1.488	0.416	0.005211
CNAG_01020		173.612	-0.002	0.501	0.9987
CNAG_01021		808.29	-0.352	0.3	0.5204
CNAG_01022		184.388	0.861	0.549	0.3403
CNAG_01023		306.339	-0.689	0.379	0.2461
CNAG_01024		142.862	0.061	0.552	0.9664
CNAG_01025		99.53	0.118	0.622	0.9386
CNAG_01026		103.145	-0.637	0.65	0.6107
CNAG_01027		278.377	0.119	0.417	0.9064
CNAG_01028		52.874	0.988	0.841	0.5191
CNAG_01029		144.657	-0.403	0.546	0.7181
CNAG_01030		59.232	-0.156	0.753	0.9337
CNAG_01031		87.168	3.905	0.79	3.219e-05
CNAG_01032		91.748	1.819	0.721	0.07335
CNAG_01033		141.834	-0.423	0.512	0.6821
CNAG_01034		43.182	0.461	0.893	0.8195
CNAG_01035		161.832	0.284	0.499	0.7969
CNAG_01036		41.891	0.035	0.919	0.9873
CNAG_01037		141.198	0.906	0.526	0.2793
CNAG_01038		215.837	-0.009	0.469	0.993
CNAG_01039		614.524	1.028	0.321	0.01491
CNAG_01040		26.997	0.333	1.071	0.8983
CNAG_01041		12.746	2.041	1.534
CNAG_01042		153.558	-0.654	0.51	0.4684
CNAG_01043		405.024	2.202	0.385	7.784e-07
CNAG_01044		164.342	-0.123	0.519	0.922
CNAG_01045		491.978	-0.502	0.341	0.382
CNAG_01046		213.259	0.36	0.458	0.6963
CNAG_01047		16.241	3.028	1.94	0.3435
CNAG_01048		29.541	-1.494	1.363	0.5573
CNAG_01049		503.563	-0.667	0.333	0.187
CNAG_01050		151.042	0.386	0.524	0.7192
CNAG_01051	NIP100	574.451	-0.561	0.359	0.3437
CNAG_01052		43.031	1.6	1.13	0.4049
CNAG_01053		1144.07	-0.228	0.258	0.6554
CNAG_01054		191.028	-0.873	0.454	0.2128
CNAG_01055		1341.56	0.814	0.268	0.02266
CNAG_01056		18.866	-0.55	1.631	0.8878
CNAG_01057		134.353	0.21	0.535	0.8657
CNAG_01058		128.285	-0.27	0.538	0.827
CNAG_01059		15.136	-0.302	1.448
CNAG_01060		1353.36	0.289	0.295	0.6109
CNAG_01061	FRK102	78.765	-1.319	0.787	0.2971
CNAG_01062	PSK201	650.04	-0.255	0.299	0.6704
CNAG_01063		283.294	-0.027	0.4	0.9814
CNAG_01064		84.49	-0.534	0.64	0.6772
CNAG_01065		47.606	2.149	0.851	0.07335
CNAG_01069		141.937	-0.793	0.521	0.3617
CNAG_01070		20.898	0.372	1.269	0.9035
CNAG_01071		211.317	0.106	0.431	0.9187
CNAG_01072		31.082	-0.855	1.019	0.6759
CNAG_01073		41.328	-0.33	0.946	0.8831
CNAG_01074		2.795	-4.493	3.79
CNAG_01075		12.415	0.151	2.05
CNAG_01076		8.075	-6.018	2.587
CNAG_01077		9.543	-6.262	2.398
CNAG_01078		60.872	-0.459	0.744	0.7763
CNAG_01079		6.643	0.224	2.392
CNAG_01080		48.065	0.715	0.93	0.7028
CNAG_01081		27.154	-1.569	1.393	0.5434
CNAG_01082		440.019	0.668	0.356	0.2275
CNAG_01083	RPN5	341.49	0.83	0.363	0.1155
CNAG_01084	UBC4	201.742	-0.239	0.5	0.8353
CNAG_01085		54.598	2.259	0.833	0.0498
CNAG_01086		33.483	2.345	1.045	0.1241
CNAG_01087		410.462	0.007	0.339	0.993
CNAG_01088		199.226	-1.327	0.465	0.03568
CNAG_01089		234.552	-0.013	0.438	0.9896
CNAG_01090		156.225	0.177	0.504	0.883
CNAG_01091		967.709	-0.009	0.273	0.9888
CNAG_01092		290.205	-0.439	0.399	0.5561
CNAG_01093		817.807	-1.042	0.403	0.06405
CNAG_01094		337.789	-0.848	0.4	0.1551
CNAG_01095		63.375	1.774	0.731	0.08875
CNAG_01096		116.263	-0.251	0.619	0.861
CNAG_01097		21.189	1.764	1.263	0.4139
CNAG_01098		588.319	-0.771	0.319	0.09073
CNAG_01099		393.508	-0.193	0.387	0.8274
CNAG_01100		375.361	-0.047	0.357	0.9582
CNAG_01101		590.807	-0.967	0.319	0.02297
CNAG_01102		146.47	7.039	0.902	2.071e-12
CNAG_01103	PRP11	203.497	-0.211	0.499	0.8557
CNAG_01104		345.207	-0.36	0.361	0.6027
CNAG_01105		462.693	-0.955	0.45	0.1537
CNAG_01106	VPH1	442.84	0.598	0.339	0.2647
CNAG_01107		257.408	0.204	0.423	0.8343
CNAG_01108	DAL2	100.354	1.646	0.608	0.05018
CNAG_01109		575.549	-0.729	0.356	0.1729
CNAG_01110		139.684	-0.518	0.548	0.6252
CNAG_01111		539.01	-0.652	0.332	0.1979
CNAG_01112		79.382	2.259	0.682	0.01092
CNAG_01113		161.133	-0.108	0.616	0.9415
CNAG_01114		75.611	-0.879	0.726	0.5034
CNAG_01115		1636.41	0.903	0.245	0.003658
CNAG_01116		42.794	-0.222	1.009	0.9285
CNAG_01117	EF3	39147.5	-0.523	0.231	0.1191
CNAG_01118		63.782	-2.277	0.799	0.03625
CNAG_01119		1221.1	-2.331	0.39	2.131e-07
CNAG_01120		909.25	0.198	0.288	0.7424
CNAG_01121		35.28	0.744	0.96	0.6996
CNAG_01122		21.639	-1.125	1.58	0.7307
CNAG_01123		296.724	-0.016	0.414	0.9873
CNAG_01124		138.663	0.046	0.514	0.9732
CNAG_01125		452.129	0.798	0.346	0.1125
CNAG_01126		1213.36	-0.201	0.256	0.6964
CNAG_01127		81.67	-1.027	0.65	0.3354
CNAG_01128		96.287	1.908	0.664	0.03424
CNAG_01129	ERG7	184.288	0.455	0.583	0.6985
CNAG_01130		2745.86	-0.567	0.232	0.08557
CNAG_01131		160.254	0.275	0.579	0.8376
CNAG_01132		364.262	-0.529	0.374	0.405
CNAG_01133		82.775	0.346	0.672	0.8202
CNAG_01134		251.693	-0.564	0.413	0.429
CNAG_01135		86.777	-0.44	0.67	0.756
CNAG_01136		584.019	-0.217	0.329	0.7535
CNAG_01137		4910.76	0.465	0.26	0.2566
CNAG_01138	CCP1	915.606	2.093	0.278	1.446e-11
CNAG_01139		37.34	0.254	0.948	0.9119
CNAG_01140		1685.28	-0.355	0.251	0.4057
CNAG_01141	RRP40	107.992	-0.228	0.598	0.8711
CNAG_01142		193.159	1.768	0.462	0.002378
CNAG_01143		228.307	-1.065	0.433	0.08338
CNAG_01144	RPA70	465.178	-1.207	0.422	0.03539
CNAG_01145		140.551	-0.747	0.564	0.4475
CNAG_01146		1195.56	-0.953	0.257	0.003492
CNAG_01147		142.376	1.114	0.506	0.135
CNAG_01148	FPR3	3443.69	-0.478	0.268	0.2571
CNAG_01149		1222.7	-0.7	0.308	0.1179
CNAG_01150		2119.53	-0.048	0.252	0.9386
CNAG_01151	UBC5	99.392	-0.048	0.648	0.979
CNAG_01152		7321.34	-0.028	0.278	0.9684
CNAG_01153		4503.51	-0.371	0.248	0.3719
CNAG_01154		98.431	-1.158	0.624	0.2346
CNAG_01155	GUT1	560.181	0.895	0.344	0.06277
CNAG_01156	CAP2	606.537	0.11	0.32	0.8843
CNAG_01157		161.743	0.19	0.535	0.8819
CNAG_01158		1088.86	-0.311	0.271	0.5332
CNAG_01159		533.652	0.159	0.314	0.8242
CNAG_01161		102.937	0.243	0.584	0.8573
CNAG_01162	MAK3201	126.446	0.306	0.569	0.8114
CNAG_01163	RAD54	763.901	-1.019	0.29	0.006241
CNAG_01164		2207.46	-0.07	0.245	0.9059
CNAG_01165	LCB5	109.548	0.551	0.707	0.6996
CNAG_01166	URE4	101.886	0.565	0.645	0.6584
CNAG_01167	URE2	526.799	-0.928	0.327	0.03671
CNAG_01168		2230.99	-0.85	0.245	0.007042
CNAG_01169		237.193	0.627	0.415	0.3662
CNAG_01170		4441.55	-0.212	0.237	0.6487
CNAG_01171		163.053	-0.379	0.537	0.7335
CNAG_01172	PBX1	258.126	-0.666	0.404	0.3065
CNAG_01173	LAG1	355.589	0.241	0.358	0.7489
CNAG_01174		2202.7	-0.447	0.289	0.3513
CNAG_01175		153.597	-0.002	0.598	0.999
CNAG_01177	NEM1	125.125	0.324	0.581	0.8028
CNAG_01178		263.306	0.845	0.414	0.1767
CNAG_01179		707.038	-0.882	0.356	0.0806
CNAG_01180		19.949	-0.698	1.24	0.7995
CNAG_01181		5686.13	-0.295	0.269	0.5562
CNAG_01182		1043.68	-0.491	0.272	0.2495
CNAG_01183	LSB1	172.47	0.071	0.489	0.9543
CNAG_01184		85.668	0.877	0.722	0.5024
CNAG_01185		551.205	1.018	0.432	0.1017
CNAG_01186		492.644	0.887	0.322	0.04517
CNAG_01187		770.064	-0.695	0.292	0.09755
CNAG_01188		56.966	0.007	0.871	0.998
CNAG_01189		7085.59	-0.898	0.209	0.0004676
CNAG_01190		96.234	0.262	0.644	0.8599
CNAG_01191		52.416	-0.266	0.977	0.9111
CNAG_01192		45.882	-0.688	0.963	0.7297
CNAG_01193		39.182	-0.396	0.921	0.8525
CNAG_01194		7.242	-0.019	2.442
CNAG_01195		906.083	0.001	0.286	0.9988
CNAG_01196		141.322	0.276	0.53	0.8175
CNAG_01197		601.025	-0.143	0.312	0.8413
CNAG_01198		195.888	-0.166	0.474	0.8831
CNAG_01199		513.956	0.34	0.319	0.5701
CNAG_01200		74.676	0.227	0.673	0.8878
CNAG_01201		40.019	-0.377	0.958	0.8655
CNAG_01202		307.552	-0.442	0.377	0.5198
CNAG_01203	YVH1	471.267	-1.004	0.332	0.02333
CNAG_01204		1648.62	0.354	0.31	0.5354
CNAG_01207		147.462	1.312	0.552	0.09755
CNAG_01208	CCH1	730.112	-0.164	0.312	0.8158
CNAG_01209	FAB1	708.874	0.143	0.303	0.8389
CNAG_01210		0
CNAG_01211		303.349	0.575	0.386	0.375
CNAG_01212		231.135	-0.291	0.551	0.8155
CNAG_01213		443.043	-0.185	0.337	0.8062
CNAG_01214	HOC2	59.623	-0.643	0.747	0.6647
CNAG_01215		52.473	-0.009	0.979	0.9975
CNAG_01216		321.208	0.954	0.38	0.07548
CNAG_01217		363.971	-0.772	0.356	0.1416
CNAG_01220		85.437	0.642	0.715	0.6476
CNAG_01221		142.726	-0.215	0.626	0.8852
CNAG_01222		163.044	1.344	0.526	0.06908
CNAG_01223		93.189	-1.604	0.799	0.1856
CNAG_01224		5647.58	-0.289	0.266	0.5619
CNAG_01228		76.593	-0.827	0.693	0.5112
CNAG_01229		116.588	1.405	0.616	0.117
CNAG_01230	MP98	5300.22	0.63	0.226	0.0413
CNAG_01231		52.551	0.165	0.895	0.9402
CNAG_01232	PMC1	1856.99	-0.003	0.265	0.9974
CNAG_01233		885.127	-0.66	0.305	0.1441
CNAG_01234		133.027	1.304	0.548	0.09755
CNAG_01235		1369.03	-0.512	0.253	0.1801
CNAG_01236		840.367	-0.383	0.28	0.4273
CNAG_01237		219.86	-0.681	0.451	0.3662
CNAG_01238		392.024	0.097	0.369	0.9135
CNAG_01239	CDA3	262.006	0.561	0.43	0.4575
CNAG_01240		192.452	-0.318	0.506	0.7708
CNAG_01241		161.499	0.058	0.486	0.9627
CNAG_01242	HAPX	159.421	-0.731	0.512	0.4009
CNAG_01243	SET101	848.869	-0.486	0.276	0.2668
CNAG_01244		98.03	-0.905	0.675	0.4388
CNAG_01245		566.115	-0.62	0.312	0.1903
CNAG_01246		191.914	-1.292	0.457	0.03789
CNAG_01247		68.234	-1.236	0.728	0.2881
CNAG_01248		351.475	0.095	0.401	0.922
CNAG_01249		179.501	0.062	0.487	0.9592
CNAG_01250	TRL1	653.702	-0.106	0.304	0.8831
CNAG_01251	UFD4	2164.64	0.002	0.244	0.9975
CNAG_01252		9.915	0.116	2.013
CNAG_01253		491.529	-0.543	0.362	0.3711
CNAG_01254	OCA101	58.597	-0.275	0.763	0.879
CNAG_01255		1239.81	-0.274	0.267	0.5906
CNAG_01256		9.96	-6.324	2.365
CNAG_01257		40.166	1.957	0.946	0.1678
CNAG_01258		1514.47	-0.378	0.277	0.4311
CNAG_01261		559.364	2.429	0.432	1.273e-06
CNAG_01262	GPB1	21.371	-0.934	1.208	0.7014
CNAG_01263		519.398	-0.648	0.32	0.1796
CNAG_01264		746.109	-0.828	0.289	0.03469
CNAG_01265		59.681	2.361	0.799	0.02812
CNAG_01266		533.469	1.073	0.374	0.03491
CNAG_01267		53.982	-0.594	0.78	0.7057
CNAG_01268		9.123	2.038	2.255
CNAG_01270		1133.92	-0.012	0.266	0.9865
CNAG_01271		307.918	0.041	0.38	0.967
CNAG_01272		2266.99	-0.799	0.295	0.04976
CNAG_01273		788.077	-0.583	0.326	0.2552
CNAG_01274		1153.23	0.195	0.265	0.7205
CNAG_01275		431.779	-0.903	0.378	0.09632
CNAG_01276		1429.4	-0.564	0.249	0.1197
CNAG_01277		2154.54	-0.823	0.233	0.005832
CNAG_01278	APT2	3231.62	-1.386	0.26	5.121e-06
CNAG_01279		253.073	-0.733	0.416	0.2649
CNAG_01281		66.218	-0.441	0.75	0.7886
CNAG_01282		410.501	-0.182	0.339	0.8114
CNAG_01283	CAP5	613.015	-1.297	0.348	0.003276
CNAG_01284		388.097	-0.238	0.355	0.7493
CNAG_01285		158.43	-1.635	0.605	0.05074
CNAG_01286		42.119	-0.498	1.278	0.8669
CNAG_01287		1598.28	-0.022	0.248	0.9728
CNAG_01288		446.331	-1.206	0.378	0.01534
CNAG_01289		95.161	-1.307	0.63	0.1668
CNAG_01290		27.267	-0.787	1.152	0.7447
CNAG_01291		117.725	-0.155	0.556	0.9081
CNAG_01292		337.659	-0.126	0.371	0.8861
CNAG_01293		693.328	-0.477	0.295	0.3197
CNAG_01294	IPK1	109.894	-0.787	0.569	0.4203
CNAG_01295		164.617	-1.526	0.767	0.1903
CNAG_01296		961.01	-0.939	0.35	0.05293
CNAG_01297		118.259	-0.3	0.611	0.8306
CNAG_01298		1110.85	0.017	0.26	0.9821
CNAG_01299		2.296	-4.203	4.662
CNAG_01300		2251.61	-0.188	0.249	0.7094
CNAG_01301		190.332	-0.62	0.527	0.5171
CNAG_01302		155.355	0.211	0.51	0.858
CNAG_01303		319.426	-0.53	0.414	0.4684
CNAG_01304		527.595	-1.057	0.319	0.01092
CNAG_01305		979.679	-0.551	0.278	0.1923
CNAG_01306		373.463	-0.958	0.409	0.1054
CNAG_01307		175.867	0.268	0.465	0.7946
CNAG_01308		259.861	-0.612	0.419	0.3887
CNAG_01309		163.22	-0.726	0.492	0.3815
CNAG_01310		479.322	-1.094	0.325	0.009518
CNAG_01313		77.656	-1.392	0.747	0.2324
CNAG_01314	PPP1	125.42	0.678	0.649	0.5794
CNAG_01315		329.035	0.775	0.425	0.2439
CNAG_01316	RPA32	184.704	-0.21	0.559	0.8736
CNAG_01317		169.294	0.46	0.496	0.6351
CNAG_01318		455.556	-0.451	0.329	0.4266
CNAG_01319	PAC2	125.109	0.246	0.555	0.847
CNAG_01320		581.005	-0.904	0.336	0.05175
CNAG_01321		922.533	0.51	0.272	0.2268
CNAG_01322		330.818	0.029	0.366	0.9768
CNAG_01323		907.355	0.486	0.318	0.3582
CNAG_01324		115.933	-0.263	0.573	0.8411
CNAG_01325		104.98	0.444	0.575	0.7016
CNAG_01330		412.923	-0.311	0.358	0.6614
CNAG_01331		55.168	-0.408	0.877	0.8403
CNAG_01332		5333.61	-0.559	0.245	0.117
CNAG_01333	ALK1	106.16	-2.244	0.772	0.03176
CNAG_01334		632.075	-1.843	0.516	0.005271
CNAG_01335		417.301	-0.963	0.415	0.1095
CNAG_01336		14.375	1.557	1.514
CNAG_01337		122.295	2.872	0.615	0.0001073
CNAG_01338		333.975	2.456	0.445	2.092e-06
CNAG_01339		604.066	0.246	0.316	0.6996
CNAG_01340		1233.09	0.137	0.262	0.8175
CNAG_01341	ISP3	68.538	4.491	0.797	1.179e-06
CNAG_01342		256.142	-0.377	0.415	0.6424
CNAG_01343		113.926	0.477	0.595	0.6917
CNAG_01344		220.402	0.007	0.428	0.9948
CNAG_01345		436.603	-0.455	0.335	0.4317
CNAG_01346	HPP2	93.172	0.135	0.677	0.9358
CNAG_01347		333.742	1.695	0.37	0.000157
CNAG_01348		42.34	2.939	0.947	0.01928
CNAG_01349		20.47	0.616	1.323	0.8402
CNAG_01350	RMD5	104.573	-0.026	0.582	0.9865
CNAG_01351		274.721	-0.468	0.395	0.5143
CNAG_01352		551.901	0.014	0.318	0.9867
CNAG_01353		334.425	-0.608	0.424	0.3984
CNAG_01354		1006.39	-1.122	0.37	0.02316
CNAG_01355		177.262	0.025	0.488	0.9858
CNAG_01356		406.231	0.955	0.344	0.04282
CNAG_01357	SDP101	114.527	0.321	0.598	0.8115
CNAG_01358		20.004	-0.455	1.359	0.8886
CNAG_01359		812.978	-0.502	0.37	0.4318
CNAG_01360		944.754	1.133	0.283	0.001304
CNAG_01361		2803.2	-0.051	0.239	0.9318
CNAG_01362		383.156	0.634	0.395	0.3252
CNAG_01363		320.185	-0.942	0.395	0.09708
CNAG_01364		565.774	0.052	0.312	0.9452
CNAG_01365		200.882	-0.536	0.505	0.5722
CNAG_01367		89.595	0.896	0.62	0.393
CNAG_01368		338.845	1.106	3.742	0.9034
CNAG_01369		514.721	-0.139	0.329	0.8557
CNAG_01370		30.379	-0.245	1.052	0.9226
CNAG_01371	CRG2	252.25	-0.196	0.502	0.8659
CNAG_01372		282.24	-0.293	0.41	0.7302
CNAG_01373	CDC10	330.583	-0.233	0.388	0.7817
CNAG_01375	ABP1	171.32	1.258	0.484	0.06277
CNAG_01376		1997.79	0.198	0.294	0.7485
CNAG_01377	UBP13	367.958	0.217	0.357	0.7792
CNAG_01378	STE24	256.266	0.506	0.404	0.4835
CNAG_01379		117.979	-1.39	0.562	0.0814
CNAG_01380		43.223	1.312	0.875	0.3712
CNAG_01381		175.237	-0.252	0.482	0.8173
CNAG_01382		76.312	0.566	0.682	0.6803
CNAG_01384		9.045	1.013	1.945
CNAG_01385	GGT1	558.656	0.263	0.315	0.6771
CNAG_01386		10.389	2.273	1.796
CNAG_01387		196.985	3.183	0.485	8.168e-09
CNAG_01388		226.709	-0.3	0.466	0.7613
CNAG_01389		99.587	-2.431	0.935	0.06277
CNAG_01390		1484.66	-0.572	0.253	0.12
CNAG_01391		477.833	1.509	0.339	0.0002624
CNAG_01392		85.001	0.463	0.68	0.7457
CNAG_01395		188.385	0.466	0.477	0.6125
CNAG_01396		131.679	-0.034	0.547	0.983
CNAG_01397		644.697	-0.588	0.298	0.1965
CNAG_01398		1540.13	-1.064	0.254	0.000673
CNAG_01399		90.725	0.667	0.616	0.5633
CNAG_01400		1444.32	-0.488	0.296	0.3063
CNAG_01401		46.852	0.185	0.845	0.9285
CNAG_01402		234.907	1.177	0.445	0.0572
CNAG_01403		168.934	0.428	0.539	0.6937
CNAG_01404		3283.28	-0.57	0.229	0.07846
CNAG_01405		552.624	0.059	0.328	0.9413
CNAG_01406		173.374	0.261	0.487	0.8121
CNAG_01408		334.916	0.503	0.368	0.4281
CNAG_01411		61.317	-0.978	0.743	0.4513
CNAG_01412	PAH1	400.532	0.723	0.379	0.218
CNAG_01413	PUB1	1395.89	-0.038	0.25	0.9509
CNAG_01414		130.689	0.641	0.526	0.4996
CNAG_01415		646.756	0.756	0.3	0.07354
CNAG_01416		157.099	-0.242	0.518	0.8399
CNAG_01417		38.106	3.81	0.986	0.002107
CNAG_01418		116.015	1.232	0.557	0.1329
CNAG_01419		177.683	1.687	0.495	0.0083
CNAG_01420		51.738	0.971	0.8	0.5024
CNAG_01421		3416.4	-1.096	0.269	0.001033
CNAG_01422		125.785	3.651	0.685	5.009e-06
CNAG_01423		312.417	0.46	0.371	0.4915
CNAG_01424		122.06	2.039	0.553	0.0037
CNAG_01425		59.179	1.338	0.797	0.2958
CNAG_01426		127.337	0.201	0.586	0.8852
CNAG_01428		7636.04	-0.22	0.231	0.6215
CNAG_01429		203.647	-0.05	0.442	0.9658
CNAG_01430		110.956	-0.565	0.613	0.6378
CNAG_01431	HOB1	95.572	-0.585	0.606	0.6164
CNAG_01432		551.283	-1.08	0.32	0.009268
CNAG_01435		1057.79	-0.249	0.265	0.6282
CNAG_01436	SIT4	150.753	-0.889	0.537	0.305
CNAG_01437		787.998	-0.589	0.338	0.2737
CNAG_01438	SWI6	720.04	-1.673	0.295	1.012e-06
CNAG_01439		203.561	0.411	0.535	0.7028
CNAG_01440		171.052	0.745	0.471	0.3353
CNAG_01441		1009.27	-0.918	0.319	0.03351
CNAG_01442		550.89	-0.123	0.331	0.8743
CNAG_01443		108.606	-0.069	0.569	0.9616
CNAG_01444	RPB4	105.04	-0.168	0.593	0.9069
CNAG_01445	APG9	162.87	0.794	0.509	0.3437
CNAG_01446	HSP12	459.77	4.595	0.542	1.016e-14
CNAG_01448		444.161	-0.484	0.35	0.4198
CNAG_01451		270.067	-0.066	0.403	0.9458
CNAG_01452	MAT3	34.734	0.168	0.956	0.9419
CNAG_01454	STE12alpha	583.25	-1.085	0.33	0.0117
CNAG_01455	RPL39alpha	2380.66	-0.893	0.245	0.004155
CNAG_01456		9.077	1.179	1.806
CNAG_01461		96.899	-1.148	0.634	0.2481
CNAG_01463		88.947	-0.719	0.631	0.537
CNAG_01464	FHB1	280.605	-0.527	0.511	0.5885
CNAG_01465		115.763	0.49	0.566	0.6625
CNAG_01466		94.218	-0.13	0.634	0.934
CNAG_01467		312.158	-0.169	0.396	0.854
CNAG_01468		217.054	-0.433	0.485	0.6498
CNAG_01469		137.819	0.105	0.536	0.9369
CNAG_01470		782.804	-0.121	0.303	0.8632
CNAG_01471		292.052	0.52	0.438	0.5134
CNAG_01472		328.493	-0.236	0.373	0.7685
CNAG_01473		60.847	-0.289	0.797	0.8787
CNAG_01474		218.754	-0.625	0.435	0.3975
CNAG_01475	SMT1	900.269	-0.487	0.276	0.2643
CNAG_01476		566.443	1.022	0.341	0.02516
CNAG_01477		930.042	-0.897	0.338	0.05624
CNAG_01478		60.083	0.658	0.746	0.6548
CNAG_01479		102.689	1.722	0.707	0.08728
CNAG_01480		5279.15	-0.277	0.273	0.5957
CNAG_01481		31.02	0.789	1.135	0.7398
CNAG_01482		440.555	0.089	0.346	0.9161
CNAG_01483	HPI1	183.298	0.378	0.46	0.6844
CNAG_01485		389.265	0.326	0.359	0.6421
CNAG_01486		5292.99	-0.345	0.245	0.409
CNAG_01487		10.752	-0.354	1.977
CNAG_01489	CAS9	2.963	3.09	3.736
CNAG_01490		9.246	1.551	2.117
CNAG_01491		44.893	0.369	0.902	0.8593
CNAG_01492		415.931	1.778	0.399	0.0002581
CNAG_01493		98.417	1.257	0.662	0.2202
CNAG_01494		32.557	-0.7	0.996	0.7346
CNAG_01495		78.341	0.936	0.661	0.405
CNAG_01496	PPT1	540.065	0.225	0.335	0.749
CNAG_01497		54.152	-0.029	0.861	0.9883
CNAG_01498	AKP2	56.381	-1.104	0.771	0.3984
CNAG_01499		35.796	0.434	0.938	0.8409
CNAG_01500		2.441	-0.504	3.677
CNAG_01501		53.124	0.725	0.82	0.6542
CNAG_01502		176.93	0.088	0.47	0.9399
CNAG_01504		80.705	-0.362	0.689	0.8161
CNAG_01506		67.33	-0.552	0.764	0.7256
CNAG_01507		132.386	-0.545	0.526	0.5857
CNAG_01508		713.342	0.497	0.313	0.332
CNAG_01509		204.67	-0.587	0.438	0.4384
CNAG_01510		715.498	0.362	0.299	0.5046
CNAG_01511		6.378	-5.681	2.746
CNAG_01512		69.44	0.044	0.702	0.983
CNAG_01513		59.948	-0.122	0.82	0.9517
CNAG_01514		1.663	-3.74	4.679
CNAG_01518	PMU1	45.44	0.399	0.87	0.8411
CNAG_01519	EEP1	10.604	2.507	1.802
CNAG_01520		218.082	-0.84	0.455	0.2368
CNAG_01521		30.539	0.982	1.037	0.625
CNAG_01522		347.54	0.026	0.376	0.9804
CNAG_01523	HOG1	751.669	0.621	0.286	0.1425
CNAG_01524		99.727	-0.086	0.597	0.9545
CNAG_01525		14.539	-0.067	1.469
CNAG_01526		325.706	1.121	0.415	0.05083
CNAG_01527		0.209	-0.69	4.973
CNAG_01528		278.572	-0.83	0.413	0.1855
CNAG_01529		75.951	0.848	0.669	0.4767
CNAG_01530	MGA2	1716.6	-0.07	0.254	0.9107
CNAG_01531		156.314	0.433	0.537	0.6897
CNAG_01532	INP52	348.576	0.509	0.379	0.4375
CNAG_01533		439.046	0.079	0.341	0.9233
CNAG_01534		22.411	-2.399	1.231	0.2039
CNAG_01535		1138.57	-0.625	0.289	0.1429
CNAG_01536		886.141	-1.344	0.306	0.0003216
CNAG_01537	VAD1	969.701	0.151	0.279	0.8106
CNAG_01538		31.534	-2.859	1.253	0.1167
CNAG_01539		1560.19	0.144	0.272	0.8155
CNAG_01540		11.706	0.993	2.314
CNAG_01541		7.728	1.221	1.97
CNAG_01542		35.167	-0.008	1.25	0.9987
CNAG_01543		140.089	0.383	0.552	0.7407
CNAG_01544		737.567	-0.023	0.326	0.9804
CNAG_01545		72.52	-0.582	0.692	0.6746
CNAG_01546		38.94	-0.271	0.97	0.9081
CNAG_01547		170.926	0.859	0.495	0.2746
CNAG_01548		442.123	0.147	0.335	0.8481
CNAG_01549		361.096	-0.603	0.364	0.3045
CNAG_01550		184.278	-0.546	0.535	0.5929
CNAG_01551	GAT201	157.822	0.858	0.577	0.3771
CNAG_01552		101.46	0.186	0.609	0.9002
CNAG_01553		416.138	0.759	0.342	0.1307
CNAG_01554		219.755	0.259	0.425	0.779
CNAG_01555		61.049	-1.366	0.762	0.2542
CNAG_01556		249.185	-0.148	0.435	0.8869
CNAG_01557	CAM1	494.148	0.733	0.342	0.1489
CNAG_01558		572.937	4.048	1.113	0.004324
CNAG_01559		746.673	-0.53	0.336	0.3359
CNAG_01560		62.576	-0.319	1.049	0.9008
CNAG_01561		336.129	1.502	0.37	0.001079
CNAG_01562	BLP4	101092	-0.885	0.22	0.001238
CNAG_01563	HDA1	261.551	-0.318	0.428	0.716
CNAG_01564		1029.54	-0.473	0.298	0.3334
CNAG_01565		562.869	0.49	0.378	0.4616
CNAG_01566		235.706	-0.837	0.467	0.2547
CNAG_01567		49.95	1.153	0.824	0.4128
CNAG_01568		746.141	0.846	0.344	0.08343
CNAG_01569		107.341	0.4	0.582	0.7424
CNAG_01570		13.492	1.041	1.484
CNAG_01571		193.483	0.367	0.452	0.6872
CNAG_01572	CDC25	301.106	-1.37	0.447	0.02108
CNAG_01573	RIF2	611.717	-1.225	0.344	0.005282
CNAG_01574		657.855	-1.567	0.358	0.0003338
CNAG_01575		1606.17	-0.182	0.26	0.7357
CNAG_01576		342.928	-0.147	0.367	0.8619
CNAG_01577		9019.68	-1.372	0.243	1.179e-06
CNAG_01578		249.904	1.271	0.44	0.03313
CNAG_01579		755.387	0.186	0.289	0.7613
CNAG_01580	SCP1	436.056	-0.268	0.333	0.6901
CNAG_01581		12.861	-2.525	1.78
CNAG_01582		18.698	-0.585	1.291	0.844
CNAG_01583		263.829	0.195	0.396	0.8303
CNAG_01584		8.879	-0.543	2.084
CNAG_01585		5.836	1.255	2.507
CNAG_01586		1583.52	0.364	0.297	0.4968
CNAG_01587		186.78	-0.037	0.457	0.9755
CNAG_01588		374.156	0.686	0.378	0.2461
CNAG_01590		450.449	-0.767	0.336	0.1163
CNAG_01591		558.497	-0.174	0.318	0.8073
CNAG_01592	STE14	37.663	0.239	1.107	0.93
CNAG_01593		481.524	-1.225	0.35	0.006627
CNAG_01594		209.014	-1.575	0.486	0.01327
CNAG_01595		168.612	0	0.476	0.9997
CNAG_01596		286.885	-0.591	0.434	0.4305
CNAG_01597		53.634	0.234	0.817	0.9059
CNAG_01598		526.341	-0.172	0.367	0.8395
CNAG_01599		195.455	0.092	0.467	0.9367
CNAG_01600		1570.78	-0.468	0.244	0.2134
CNAG_01601		78.031	0.565	0.781	0.7242
CNAG_01602		156.347	-0.796	0.511	0.3445
CNAG_01603		727.077	-0.478	0.357	0.4404
CNAG_01604		48.619	2.798	0.841	0.01041
CNAG_01605		15.257	0.936	1.878
CNAG_01606		0.209	-0.69	4.973
CNAG_01607	TRX2	90.612	0.101	0.628	0.9471
CNAG_01608		484.416	-0.558	0.347	0.3238
CNAG_01609		226.301	0.773	0.441	0.2688
CNAG_01610		197.305	1.717	0.445	0.00218
CNAG_01611	LIV8	211.103	-1.065	0.509	0.1619
CNAG_01612	PSK202	1.973	-3.988	4.346
CNAG_01613		784.927	-0.53	0.285	0.2333
CNAG_01614	UBP10	229.397	0.313	0.443	0.7335
CNAG_01615		25.97	0.693	1.227	0.7979
CNAG_01616		614.216	-0.188	0.323	0.7911
CNAG_01619		182.149	-1.21	0.471	0.06683
CNAG_01620		342.939	0.128	0.436	0.9034
CNAG_01621		2946.2	1.613	0.255	2.951e-08
CNAG_01622		84.479	-0.092	0.681	0.9576
CNAG_01623		470.828	-1.023	0.361	0.03736
CNAG_01624		163.088	-1.253	0.549	0.1165
CNAG_01625		200.314	-1.193	0.477	0.07622
CNAG_01626	ADA2	190.085	0.331	0.49	0.7478
CNAG_01627		66.973	1.534	0.782	0.2001
CNAG_01628		3630.41	-0.355	0.285	0.4872
CNAG_01629		229.082	-0.591	0.428	0.4218
CNAG_01630		233.421	-0.257	0.441	0.7908
CNAG_01631		372.556	-0.424	0.356	0.5114
CNAG_01632		90.824	2.785	0.729	0.002429
CNAG_01633		196.497	0.331	0.445	0.7151
CNAG_01634		795.786	-0.583	0.281	0.1671
CNAG_01635		64.258	0.682	0.742	0.6381
CNAG_01636		208.175	-0.861	0.453	0.2192
CNAG_01637		335.6	0.39	0.365	0.5688
CNAG_01638		94.635	-0.876	0.678	0.463
CNAG_01639		2454.9	-0.367	0.249	0.3822
CNAG_01640	CSF1	1959.16	0.07	0.241	0.904
CNAG_01641		2780.99	-0.903	0.23	0.001756
CNAG_01642		731.342	-0.364	0.341	0.5688
CNAG_01643		38.536	1.349	0.943	0.3984
CNAG_01644	MLN4	117.687	-0.579	0.583	0.6038
CNAG_01645		40.9	0.357	0.908	0.8654
CNAG_01646		137.504	-1.483	0.534	0.04282
CNAG_01647		192.376	0.044	0.448	0.9697
CNAG_01648	H4	400.938	0.525	0.347	0.3657
CNAG_01649		443.042	-0.486	0.348	0.4136
CNAG_01650	MRPL7	340.737	-0.141	0.361	0.8668
CNAG_01651		38.966	0.915	0.951	0.6178
CNAG_01652	PNG1	130.824	-0.381	0.607	0.7708
CNAG_01653	CIG1	971.675	-2.735	0.425	1.622e-08
CNAG_01654	CAS34	374.572	-0.288	0.361	0.6929
CNAG_01655		1308.77	-0.362	0.254	0.4012
CNAG_01656		52.635	-1.306	1	0.4564
CNAG_01657		1159.12	0.081	0.265	0.9008
CNAG_01658		516.03	0.858	0.323	0.05533
CNAG_01659		120.289	0.184	0.573	0.8938
CNAG_01660	GCN3	173.759	-0.225	0.572	0.8655
CNAG_01663		116.904	-0.304	0.6	0.8242
CNAG_01664		690.855	-1.293	0.352	0.003842
CNAG_01665		212.829	-0.319	0.466	0.7438
CNAG_01666		131.251	0.021	0.558	0.9873
CNAG_01667	COQ2	176.667	-0.387	0.465	0.6786
CNAG_01668		26.211	-0.14	1.304	0.967
CNAG_01669		206.467	0.525	0.469	0.5452
CNAG_01670		104.398	0.7	0.598	0.5204
CNAG_01671		8.856	0.613	2.518
CNAG_01672		10.917	-2.715	1.904
CNAG_01673		553.606	-0.616	0.314	0.2007
CNAG_01674		14.185	-1.515	1.718
CNAG_01675		15.377	2.321	1.44
CNAG_01676		547.965	-0.988	0.322	0.02108
CNAG_01677		183.636	0.376	0.464	0.6875
CNAG_01678	NHA1	1061.26	-0.625	0.263	0.09712
CNAG_01679		1713.88	-0.837	0.259	0.01348
CNAG_01680		3.886	-4.967	3.309
CNAG_01681	FCY2	1136.28	-1.214	0.306	0.001471
CNAG_01682		1452.59	0.4	0.268	0.3743
CNAG_01683	STL1	3561.65	0.005	0.23	0.9929
CNAG_01686		93.707	2.553	0.764	0.01014
CNAG_01687		435.849	-0.58	0.346	0.2985
CNAG_01688		1245.78	-0.344	0.258	0.4424
CNAG_01689		2.742	2.966	3.851
CNAG_01690		69.115	0.399	0.756	0.8155
CNAG_01691		122.772	0.604	0.563	0.5671
CNAG_01692	UBA3	73.781	1.107	0.739	0.3717
CNAG_01693		179.946	-0.865	0.526	0.3086
CNAG_01694		771.906	-0.131	0.292	0.8452
CNAG_01695		79.107	0.997	0.686	0.3908
CNAG_01696		1205.32	0.692	0.298	0.1088
CNAG_01697	CSN1201	201	-0.613	0.449	0.4283
CNAG_01698		377.78	-0.266	0.363	0.7207
CNAG_01699		71.122	-0.284	0.69	0.858
CNAG_01701		284.438	-0.6	0.479	0.4832
CNAG_01702		116.566	-0.946	0.568	0.302
CNAG_01703		89.272	-0.271	0.781	0.8836
CNAG_01704	IRK6	4198.21	-0.685	0.259	0.05743
CNAG_01706		13.984	-0.5	1.468
CNAG_01707	CRG3	396.56	0.244	0.358	0.7454
CNAG_01708	GAT7	478.779	0.001	0.37	0.9988
CNAG_01709		1272.28	-1.787	0.307	4.717e-07
CNAG_01710		77.815	0.14	0.657	0.9315
CNAG_01711		367.099	2.548	0.365	5.797e-10
CNAG_01712		391.985	-0.726	0.397	0.2421
CNAG_01713		925.043	-0.834	0.315	0.05662
CNAG_01714		11.037	1.628	1.629
CNAG_01715		1829.56	-0.438	0.257	0.2865
CNAG_01716		681.961	-0.147	0.3	0.8306
CNAG_01717		506.741	-0.153	0.33	0.8408
CNAG_01718		68.023	0.043	0.721	0.9836
CNAG_01719		79.351	-1.242	0.685	0.2475
CNAG_01720	VPS23	102.438	1.215	0.585	0.1664
CNAG_01721	HEM3	1418.97	-0.442	0.272	0.3155
CNAG_01722		2088.75	1.33	0.259	1.212e-05
CNAG_01723		394.503	0.572	0.351	0.3139
CNAG_01725		24.896	1.544	1.328	0.5246
CNAG_01726		1028	-0.827	0.275	0.02484
CNAG_01727		13384.3	2.889	1.118	0.06453
CNAG_01728		91.865	-1.192	0.806	0.3804
CNAG_01729		1224.45	-0.531	0.268	0.1939
CNAG_01730	STE7	197.272	-0.509	0.511	0.6033
CNAG_01731		250.958	-1.061	0.409	0.06324
CNAG_01732		204.397	1.498	0.53	0.03767
CNAG_01733		746.26	0.489	0.343	0.4012
CNAG_01734		625.479	0.31	0.302	0.5906
CNAG_01735		63.872	3.264	0.771	0.0005793
CNAG_01736		122.957	-0.129	0.701	0.9402
CNAG_01737	ERG25	1404.08	-0.477	0.271	0.2677
CNAG_01738		471.235	-0.015	0.339	0.9865
CNAG_01739		260.842	1.442	0.407	0.005659
CNAG_01740	CDC12	493.896	-0.412	0.333	0.4903
CNAG_01741		91.495	0.858	0.637	0.4362
CNAG_01742	AQY1	98.62	-0.287	0.605	0.8375
CNAG_01743		17.886	1.538	1.371	0.5446
CNAG_01744	HAD1	964.566	0.811	0.291	0.04177
CNAG_01745		610.179	0.492	0.302	0.3149
CNAG_01746		157.398	1.037	0.721	0.3975
CNAG_01749		274.272	-1.268	0.417	0.02273
CNAG_01750		7439.41	2.422	1.98	0.4976
CNAG_01751		26.778	3.288	1.222	0.05175
CNAG_01752		305.591	-0.333	0.402	0.6809
CNAG_01753		113.151	2.183	0.678	0.01403
CNAG_01754		582.461	0.186	0.34	0.8073
CNAG_01755		923.032	-0.986	0.272	0.004531
CNAG_01756		151.766	-1.2	0.55	0.1389
CNAG_01758	PGU1	30.96	0.606	1.007	0.7817
CNAG_01759		12.566	-0.303	1.943
CNAG_01760		32.976	-0.877	0.987	0.6521
CNAG_01761		2365.89	0.423	0.275	0.3557
CNAG_01763		39.661	0.807	0.894	0.6455
CNAG_01764		91.21	1.578	0.71	0.1295
CNAG_01765		370.476	-0.443	0.359	0.4937
CNAG_01768		836.874	-0.904	0.302	0.02529
CNAG_01769		133.708	0.33	0.564	0.7893
CNAG_01770		775.542	0.648	0.322	0.1833
CNAG_01771		60.085	-0.966	0.805	0.508
CNAG_01772		444.846	-0.614	0.333	0.2374
CNAG_01773		73.866	0.658	0.712	0.6368
CNAG_01776		8.901	-0.849	2.078
CNAG_01777		71.146	2.706	0.731	0.003556
CNAG_01778		169.268	-0.117	0.496	0.9219
CNAG_01779		243.575	-0.585	0.424	0.4221
CNAG_01780		616.51	-0.78	0.352	0.1311
CNAG_01781		129.925	-0.221	0.562	0.8654
CNAG_01787		28.576	0.841	1.053	0.6926
CNAG_01788		331.691	-0.658	0.546	0.5058
CNAG_01789		258.906	-0.046	0.426	0.9672
CNAG_01790		98.789	-0.581	0.631	0.6381
CNAG_01791		901.301	-1.383	0.33	0.0006733
CNAG_01792		686.336	-1.177	0.297	0.001474
CNAG_01793		320.252	0.107	0.402	0.9119
CNAG_01794		12.265	1.436	1.935
CNAG_01795		90.721	1.11	0.866	0.4684
CNAG_01796		172.484	1.937	0.59	0.01191
CNAG_01797		376.8	-0.153	0.363	0.856
CNAG_01798		133.082	-0.544	0.629	0.6625
CNAG_01799		594	-0.057	0.317	0.9413
CNAG_01800		168.973	-0.545	0.532	0.5906
CNAG_01801		15.513	0.915	1.406
CNAG_01802		918.302	-0.036	0.306	0.9627
CNAG_01803		24.33	-0.214	1.148	0.9402
CNAG_01806		1.327	4.355	4.843
CNAG_01807	UPF1	726.501	-0.503	0.289	0.273
CNAG_01808		324.471	-0.147	0.444	0.8908
CNAG_01809		217.771	0.205	0.426	0.8333
CNAG_01810		256.752	-0.498	0.422	0.5157
CNAG_01811		312.116	0.721	0.413	0.2718
CNAG_01812		866.849	-0.789	0.297	0.05553
CNAG_01813		1580.51	0.072	0.275	0.9133
CNAG_01814		498.628	-0.22	0.329	0.7505
CNAG_01815		606.79	0.18	0.317	0.7969
CNAG_01816		3.563	-4.844	3.92
CNAG_01817		160.272	-0.139	0.519	0.9119
CNAG_01818		188.58	-0.392	0.488	0.6904
CNAG_01819		523.232	-0.067	0.328	0.9347
CNAG_01820	PYK1	2599.24	0.149	0.243	0.7782
CNAG_01821		103.189	1.217	0.638	0.2178
CNAG_01822		161.589	-0.34	0.518	0.756
CNAG_01823	INM1	81.272	1.594	0.718	0.1303
CNAG_01824		422.802	0.551	0.372	0.379
CNAG_01825		62.949	0.531	0.726	0.7209
CNAG_01826		155.134	-0.066	0.499	0.9582
CNAG_01827		8.129	1.191	2.295
CNAG_01828		217.148	-0.338	0.52	0.758
CNAG_01832		110.496	-0.078	0.622	0.9602
CNAG_01833		1039.46	-0.575	0.27	0.1525
CNAG_01834		244.486	0.837	0.415	0.1819
CNAG_01835		170.708	-0.189	0.47	0.8617
CNAG_01837		237.637	-0.422	0.46	0.6396
CNAG_01839	ESS1	154.028	1.692	0.524	0.01378
CNAG_01840	TUB1	3529.05	-0.591	0.246	0.09385
CNAG_01841	GLN3	35.614	-1.226	0.97	0.478
CNAG_01842		2317.58	-0.45	0.277	0.3168
CNAG_01843		503.469	0.669	0.438	0.3581
CNAG_01844		130.137	-1.023	0.535	0.2155
CNAG_01845	PKC1	1192.81	0.024	0.279	0.9744
CNAG_01846		148	2.155	0.535	0.001224
CNAG_01847		13.54	-0.396	1.506
CNAG_01848		747.732	0.766	0.321	0.0968
CNAG_01849		12.242	-0.768	1.939
CNAG_01850	TCO1	1166.65	-0.019	0.258	0.979
CNAG_01851		0.663	3.381	4.898
CNAG_01852		605.579	0.013	0.329	0.9873
CNAG_01853		128.777	0.151	0.562	0.9119
CNAG_01854		4471.16	-0.11	0.251	0.8477
CNAG_01855		199.23	-0.047	0.501	0.9712
CNAG_01856		158.606	-1.308	0.493	0.05578
CNAG_01857		8.041	2.458	2.212
CNAG_01858	HOB2	31.596	0.059	1.032	0.9841
CNAG_01859		341.743	-0.093	0.379	0.9187
CNAG_01860		64.682	0.605	0.774	0.6984
CNAG_01861		71.043	0.089	0.765	0.9634
CNAG_01862		13.135	0.357	1.495
CNAG_01863	SNF2	1439.95	0.318	0.304	0.5787
CNAG_01864	NDX5	139.241	0.067	0.518	0.9588
CNAG_01865		36.815	0.82	0.931	0.6562
CNAG_01866		252.371	-0.337	0.41	0.6844
CNAG_01867		200.132	1.1	0.488	0.1222
CNAG_01868		116.893	-0.712	0.59	0.5049
CNAG_01869		277.915	0.124	0.42	0.9034
CNAG_01870		210.48	0.248	0.473	0.8162
CNAG_01871		82.578	0.204	0.646	0.8967
CNAG_01872	CTR2	36.091	1.553	0.981	0.3336
CNAG_01873		3.69	5.791	3.397
CNAG_01874		91.949	0.753	0.639	0.5169
CNAG_01875		332.815	1.113	0.422	0.05743
CNAG_01876		222.572	-0.056	0.455	0.9616
CNAG_01877	GUA1	2659.81	-0.807	0.253	0.01534
CNAG_01878		57.373	0.557	0.806	0.7411
CNAG_01879		132.068	0.992	0.529	0.2282
CNAG_01880		210.104	0.326	0.433	0.7111
CNAG_01881		391.94	0.681	0.424	0.3245
CNAG_01882		126.263	0.613	0.554	0.5524
CNAG_01883	GAT8	51.889	-1.7	0.871	0.2035
CNAG_01884		13918.2	-0.35	0.258	0.4319
CNAG_01885	CID14	445.507	-0.747	0.361	0.1678
CNAG_01886		130.999	0.371	0.552	0.7488
CNAG_01889		56.846	1.157	0.791	0.3876
CNAG_01890	MET6	10566.1	-1.152	0.23	2.27e-05
CNAG_01891		85.253	0.554	0.663	0.6771
CNAG_01892		158.463	2.656	0.695	0.002413
CNAG_01893		110.245	3.022	0.642	9.177e-05
CNAG_01894		456.7	-0.282	0.33	0.6688
CNAG_01895		151.415	0.408	0.525	0.6996
CNAG_01896		577.475	3.343	1.177	0.03671
CNAG_01897	BDF1	793.71	-1.031	0.317	0.01299
CNAG_01898		601.485	-0.648	0.319	0.1796
CNAG_01899		105.594	-0.866	0.708	0.4976
CNAG_01900	NDX1	58.212	0.898	0.793	0.5396
CNAG_01902		1170.28	0.793	0.33	0.09356
CNAG_01903		240.408	-0.957	0.54	0.2621
CNAG_01904		323.227	-0.967	0.394	0.08433
CNAG_01905	KSP1	986.491	-0.012	0.299	0.9873
CNAG_01906		107.707	-0.634	0.586	0.5633
CNAG_01907		178.631	-1.721	0.782	0.135
CNAG_01908	HEM4	147.63	0.006	0.558	0.9975
CNAG_01909		247.645	-1.541	0.491	0.01749
CNAG_01910		145.595	0.541	0.54	0.602
CNAG_01911	SEC6	167.506	-0.202	0.517	0.866
CNAG_01912		263.428	1.891	0.471	0.001295
CNAG_01913		39.439	0.786	0.953	0.6823
CNAG_01914		103.641	-0.339	0.582	0.7908
CNAG_01915		655.121	-1.427	0.358	0.001418
CNAG_01916		833.568	-1.147	0.318	0.004659
CNAG_01917		105.991	0.149	0.639	0.9226
CNAG_01918		273.124	0.55	0.427	0.4659
CNAG_01919		108.487	0.484	0.574	0.6739
CNAG_01920	UBI4	4069.57	1.196	0.218	2.518e-06
CNAG_01921		4.932	-1.629	2.473
CNAG_01922		177.671	0.034	0.573	0.9836
CNAG_01923		297.56	1.458	0.405	0.00479
CNAG_01924		63.236	3.201	0.861	0.003369
CNAG_01925		113.684	-0.415	0.559	0.716
CNAG_01926	PEX5	54.17	1.693	0.823	0.1707
CNAG_01927		35.518	0.57	0.998	0.7966
CNAG_01928		221.243	1.003	0.435	0.1125
CNAG_01929		118.733	-0.234	0.574	0.8597
CNAG_01930		897.292	-0.713	0.301	0.09912
CNAG_01931		8.681	-1.114	2.086
CNAG_01933		2.279	-0.609	4.131
CNAG_01934		47.858	-0.079	0.826	0.9709
CNAG_01936		11.297	-3.793	2.049
CNAG_01937		32.39	-0.461	0.986	0.8395
CNAG_01938	KIN1	579.841	0.139	0.309	0.8452
CNAG_01939		917.029	-0.496	0.273	0.2461
CNAG_01940		188.191	-0.272	0.471	0.7932
CNAG_01941		627.443	-0.898	0.323	0.04214
CNAG_01942		112.868	1.916	0.568	0.00933
CNAG_01943		438.33	-0.156	0.333	0.8395
CNAG_01944		0
CNAG_01945		2.805	5.385	3.876
CNAG_01946		130.107	0.327	0.532	0.7775
CNAG_01947		22.066	1.935	1.239	0.3429
CNAG_01948	FZC36	540.497	0.118	0.314	0.8738
CNAG_01949		69.867	-0.867	1.001	0.6625
CNAG_01950		323.48	-0.924	0.385	0.09355
CNAG_01951		4341.14	-0.422	0.23	0.2402
CNAG_01952		37.021	0.699	1.378	0.8242
CNAG_01953		200.111	-1.159	0.448	0.06421
CNAG_01954		14.547	0.507	1.493
CNAG_01955		5.114	2.386	2.643
CNAG_01956		107.282	-0.167	0.609	0.9104
CNAG_01957		231.183	0.698	0.415	0.2947
CNAG_01958		223.489	-0.232	0.45	0.8202
CNAG_01959		863.612	-1.33	0.36	0.003694
CNAG_01960		39.338	0.909	0.906	0.602
CNAG_01961		528.235	1.312	0.336	0.001808
CNAG_01962		78.145	1.674	0.691	0.09004
CNAG_01963		50.351	0.805	0.815	0.6076
CNAG_01964	OPT1	59.316	-0.182	0.812	0.9269
CNAG_01965		47.195	-2.181	1.145	0.218
CNAG_01969		63.016	0.071	0.741	0.9709
CNAG_01970		316.131	1.679	0.456	0.003764
CNAG_01971		0
CNAG_01972	TAF10	253.323	-0.487	0.406	0.508
CNAG_01973	ZFC2	935.618	0.237	0.281	0.6744
CNAG_01974		209.11	0.661	0.432	0.3581
CNAG_01975		360.915	-0.668	0.361	0.2356
CNAG_01976		2610.3	-0.257	0.266	0.617
CNAG_01977		50.765	1.302	0.806	0.3213
CNAG_01978	RCE1	114.707	-0.015	0.555	0.9908
CNAG_01979		193.439	-0.33	0.455	0.7233
CNAG_01980		0
CNAG_01981		896.139	-1.02	0.294	0.007071
CNAG_01982		343.801	0.18	0.436	0.858
CNAG_01983	RCV1	430.031	-0.848	0.367	0.1119
CNAG_01984	TAL1	2994.54	1.154	0.284	0.001046
CNAG_01985		2526.93	0.138	0.255	0.8089
CNAG_01986		198.89	0.497	0.443	0.5446
CNAG_01987		321.785	0.346	0.379	0.6416
CNAG_01988	PHY1	1373.85	0.284	0.267	0.5722
CNAG_01989		25.97	-0.204	1.504	0.9572
CNAG_01990		6072.05	-0.49	0.223	0.1347
CNAG_01991		1484.85	-0.158	0.253	0.7736
CNAG_01992		172.42	2.887	0.65	0.0002688
CNAG_01993		138.121	0.354	0.514	0.7424
CNAG_01994		48.817	-0.715	0.888	0.6901
CNAG_01995		4.279	0.134	2.894
CNAG_01996		219.034	-0.726	0.475	0.3581
CNAG_01997		158.788	-0.936	0.547	0.2833
CNAG_01999		75.041	0.018	0.699	0.991
CNAG_02000		53.356	2.454	0.872	0.03914
CNAG_02001	INP5203	377.644	1.324	0.371	0.005271
CNAG_02002		862.732	0.138	0.309	0.8453
CNAG_02004		242.884	1.054	0.42	0.07493
CNAG_02005		10.957	4.095	1.985
CNAG_02006		136.289	1.471	0.521	0.03806
CNAG_02007	ADK1	457.536	0.461	0.333	0.4183
CNAG_02008	OVA1	1101.43	-0.706	0.429	0.3066
CNAG_02009		98.017	1.119	0.594	0.2254
CNAG_02010		94.193	-0.891	0.617	0.3943
CNAG_02011		106.97	-1.778	0.67	0.05608
CNAG_02012		152.97	0.45	0.506	0.6515
CNAG_02013		33.584	1.277	0.989	0.464
CNAG_02016		0.663	3.381	4.898
CNAG_02018		0.31	-1.339	4.909
CNAG_02020		135.386	0.197	0.608	0.8927
CNAG_02021		95.025	0.69	0.603	0.5346
CNAG_02022		207.137	0.629	0.443	0.4037
CNAG_02023		20.887	2.304	1.593	0.3931
CNAG_02024		667.675	-0.28	0.319	0.6585
CNAG_02025		366.461	-0.459	0.382	0.5071
CNAG_02026		20.615	-0.125	1.376	0.9719
CNAG_02027		376.819	0.025	0.451	0.9846
CNAG_02028		475.895	0.118	0.342	0.8843
CNAG_02029	WSP1	76.77	0.664	0.701	0.6247
CNAG_02030		3858.27	0.708	0.24	0.02823
CNAG_02031		0
CNAG_02032		645.032	-0.273	0.309	0.6548
CNAG_02033		187.314	0.465	0.481	0.6159
CNAG_02034	BUR6	139.36	-0.787	0.515	0.3581
CNAG_02035		285.235	1.367	0.45	0.02256
CNAG_02036	CAS4	1076.63	-0.962	0.289	0.0104
CNAG_02037		388.608	-0.265	0.399	0.7527
CNAG_02038		210.824	0.618	0.486	0.4736
CNAG_02039		8.354	0.198	1.929
CNAG_02040		50.726	-1.897	1.15	0.3063
CNAG_02041		79.23	1.018	0.697	0.3885
CNAG_02043		28.626	0.008	1.563	0.9987
CNAG_02044		309.615	-0.266	0.445	0.784
CNAG_02045		6.879	0.122	2.735
CNAG_02046	PBP1	643.17	0.767	0.311	0.08209
CNAG_02047		25.924	0.278	1.095	0.9169
CNAG_02048	PUT5	723.976	-1.777	0.336	6.082e-06
CNAG_02049	PUT1	43.863	0.464	0.918	0.8248
CNAG_02050	QDR1	391.904	-0.713	0.359	0.1927
CNAG_02051		314.683	-1.078	0.441	0.08616
CNAG_02052		4.96	0.699	3.095
CNAG_02053		21.763	-3.052	1.389	0.1355
CNAG_02054		326.949	-0.84	0.412	0.176
CNAG_02055		57.047	0.463	0.809	0.796
CNAG_02056		19.1	1.928	1.842	0.5793
CNAG_02057	URE6	4.509	-2.399	2.76
CNAG_02058		39.931	0.949	0.911	0.5815
CNAG_02059		199.196	-0.314	0.456	0.7424
CNAG_02060		400.787	-2.134	0.376	1.008e-06
CNAG_02062		155.814	0.021	0.502	0.9873
CNAG_02063		605.765	0.768	0.335	0.1147
CNAG_02064		1237.56	-1.192	0.26	0.0001514
CNAG_02065		122.473	-0.306	0.598	0.8214
CNAG_02066	FZC13	97.457	1.049	0.635	0.3061
CNAG_02067		529.256	-0.836	0.328	0.07024
CNAG_02068		250.521	0.401	0.425	0.6266
CNAG_02069		25.913	2.526	1.177	0.1486
CNAG_02070		377.937	3.802	0.583	9.941e-09
CNAG_02071	BNI4	2026.34	-0.296	0.304	0.6126
CNAG_02072		109.047	1.042	0.625	0.3009
CNAG_02073		149.704	-0.573	0.514	0.5477
CNAG_02074		301.678	0.169	0.407	0.858
CNAG_02075		234.652	-0.539	0.449	0.508
CNAG_02076		232.136	0.24	0.44	0.8076
CNAG_02077		247.042	0.428	0.455	0.6278
CNAG_02078		516.452	1.131	0.326	0.007022
CNAG_02079		228.583	1.577	0.472	0.01024
CNAG_02080		145.784	-0.92	0.513	0.2546
CNAG_02081		462.904	-0.286	0.34	0.6747
CNAG_02082		86.968	-0.868	0.668	0.4595
CNAG_02083	SIT2	748.553	-7.388	0.533	3.189e-40
CNAG_02084	ERG20	627.302	-0.424	0.327	0.4616
CNAG_02085	HST302	152.858	-1.028	0.533	0.2105
CNAG_02086		485.865	-0.369	0.327	0.5435
CNAG_02087		15.386	-0.608	1.72
CNAG_02088		313.325	0.318	0.377	0.6731
CNAG_02089		66.491	0.471	0.771	0.7782
CNAG_02090	GPA3	112.494	-0.244	0.569	0.8533
CNAG_02091	NAP1	2430.09	-0.096	0.257	0.8743
CNAG_02092		330.743	1.204	0.402	0.02521
CNAG_02093		256.513	0.207	0.444	0.8399
CNAG_02094		151.802	1.552	0.536	0.03243
CNAG_02095		611.442	-0.839	0.453	0.2351
CNAG_02096		26.441	1.235	1.112	0.5497
CNAG_02097		78.741	1.823	0.674	0.05029
CNAG_02099	FAS1	5204.53	0.136	0.34	0.8619
CNAG_02100	FAS2	2816.76	-0.921	0.281	0.01218
CNAG_02101		253.205	-0.121	0.413	0.9037
CNAG_02102		31.581	0.304	1.06	0.9059
CNAG_02103		207.285	-0.248	0.47	0.8157
CNAG_02104	SFH5	17.628	0.476	1.303	0.8776
CNAG_02105		19.014	2.807	1.585	0.2621
CNAG_02106		276.561	0.45	0.42	0.5674
CNAG_02107		119.135	1.313	0.628	0.1619
CNAG_02108		103.664	-0.266	0.597	0.8458
CNAG_02109	INP5201	465.482	0.345	0.332	0.5838
CNAG_02110		592.785	0.27	0.311	0.6625
CNAG_02111		126.626	-0.517	0.657	0.6962
CNAG_02112		63.65	-0.993	2.639	0.8736
CNAG_02113		104.676	-0.226	0.646	0.8831
CNAG_02114		688.898	-0.237	0.323	0.7207
CNAG_02115	NHP6B02	308.127	-0.243	0.402	0.7799
CNAG_02116		57.146	0.542	0.834	0.7581
CNAG_02117		142.21	1.502	0.597	0.07424
CNAG_02118		10.365	-1.462	2.009
CNAG_02119		296.207	-0.053	0.401	0.9582
CNAG_02120		280.957	0.814	0.398	0.1743
CNAG_02121		113.27	2.512	0.646	0.001922
CNAG_02122		229.724	-0.357	0.442	0.6884
CNAG_02123		283.278	0.439	0.385	0.5367
CNAG_02124		207.371	0.737	0.433	0.2866
CNAG_02125		28.288	-1.087	1.394	0.6985
CNAG_02126		102.374	-0.081	0.652	0.9606
CNAG_02127		134.106	-0.585	0.523	0.5452
CNAG_02128		1048.89	-0.209	0.271	0.7019
CNAG_02129		687.057	3.443	1.462	0.1024
CNAG_02130	NSR1	1121.81	0.498	0.301	0.305
CNAG_02131	ISA1	319.419	0.308	0.389	0.6953
CNAG_02132		30.523	0.447	1.028	0.8507
CNAG_02133	SOL3	447.974	1.956	0.366	4.729e-06
CNAG_02134	RSC8	797.753	0.219	0.314	0.7384
CNAG_02135		44.06	0.925	0.872	0.5722
CNAG_02136		190.816	-0.93	0.556	0.2988
CNAG_02137		340.553	0.066	0.399	0.9449
CNAG_02138		461.206	-1.588	0.355	0.0002384
CNAG_02139		432.122	0.784	0.334	0.104
CNAG_02140		395.336	-0.12	0.377	0.8948
CNAG_02141		276.497	-0.529	0.407	0.4595
CNAG_02143		68.015	0.005	0.772	0.9987
CNAG_02144		9147.08	-0.272	0.26	0.5807
CNAG_02145		353.288	-0.183	0.362	0.825
CNAG_02146		0
CNAG_02147		21.463	0.657	1.248	0.8157
CNAG_02148		123.079	0.448	0.542	0.6821
CNAG_02149		39.87	1.426	0.899	0.3331
CNAG_02150		42.791	1.722	0.948	0.2461
CNAG_02151		192.909	-1.069	0.465	0.1135
CNAG_02152		262.331	-0.566	0.419	0.4338
CNAG_02153	TUP1	355.799	0.355	0.391	0.6424
CNAG_02154		227.91	-0.008	0.424	0.9931
CNAG_02155		1.044	-3.062	4.823
CNAG_02156		300.732	0.718	0.447	0.3241
CNAG_02157		85.219	0.203	0.686	0.9032
CNAG_02159		382.698	-1.107	0.387	0.03505
CNAG_02160		16.889	1.692	1.513	0.5452
CNAG_02161	ASP1	514.837	-0.247	0.344	0.7287
CNAG_02162		193.249	-0.817	0.45	0.2461
CNAG_02163		222.037	0.382	0.44	0.6611
CNAG_02164		594.091	0.873	0.381	0.1152
CNAG_02165		97.291	1.374	0.887	0.3492
CNAG_02166		2145.38	-0.032	0.24	0.9577
CNAG_02167		216.811	1.087	0.492	0.1339
CNAG_02168		795.041	0.106	0.311	0.8868
CNAG_02169		9.604	0.852	2.092
CNAG_02170		24.121	0.848	1.301	0.7578
CNAG_02171		178.179	-0.25	0.547	0.8426
CNAG_02172		496.195	0.689	0.32	0.1462
CNAG_02173		39.878	0.057	1.121	0.9858
CNAG_02174		251.101	0.645	0.406	0.3317
CNAG_02175		494.62	-0.335	0.345	0.6144
CNAG_02176		698.63	-0.322	0.299	0.5657
CNAG_02177	PPH22	638.321	-0.312	0.301	0.5854
CNAG_02178		235.776	-0.707	0.415	0.2854
CNAG_02179		140.672	1.376	0.532	0.06441
CNAG_02180		637.645	0.133	0.296	0.845
CNAG_02181		76.294	0.307	0.663	0.8409
CNAG_02182	GRE2	2257.92	2.301	0.25	2.415e-17
CNAG_02183		800.297	0.661	0.341	0.2078
CNAG_02184		2.862	-4.522	3.742
CNAG_02185		292.215	-1.797	0.475	0.002723
CNAG_02186		99.082	-0.318	0.673	0.8382
CNAG_02187		88.097	0.436	0.635	0.7425
CNAG_02188		57.437	1.587	0.791	0.1858
CNAG_02189		3082.65	0.254	0.226	0.5442
CNAG_02190		179.295	0.677	0.47	0.3958
CNAG_02191		135.119	1.201	0.55	0.1389
CNAG_02192		20.976	0.311	1.692	0.9402
CNAG_02193		244.898	-0.528	0.432	0.4976
CNAG_02194		336.528	-2.295	0.628	0.004138
CNAG_02195		283.86	-1.009	0.404	0.07765
CNAG_02196	CDC11	541.755	-0.691	0.377	0.2404
CNAG_02197		342.224	0.068	0.461	0.9531
CNAG_02198		147.86	-0.729	0.503	0.3912
CNAG_02199		108.633	0.074	0.643	0.9649
CNAG_02200		116.187	1.544	0.607	0.07058
CNAG_02201		83.693	2.919	0.748	0.001834
CNAG_02202		500.691	-0.149	0.319	0.8399
CNAG_02203		262.704	0.848	0.462	0.2401
CNAG_02204		421.415	-0.307	0.338	0.6424
CNAG_02205		85.54	1.003	0.658	0.3612
CNAG_02206		3.408	-4.779	3.985
CNAG_02207		58.459	0.361	0.768	0.8389
CNAG_02208		2818.57	-1.05	0.293	0.005137
CNAG_02209	NOP56	2782.71	-0.497	0.253	0.1994
CNAG_02210		95.223	0.655	0.646	0.5957
CNAG_02211		27.405	2.54	1.239	0.1728
CNAG_02212		3698.44	-0.227	0.266	0.6694
CNAG_02213		299.913	1.286	0.417	0.02028
CNAG_02214	UBC6-2	34.711	-0.373	1.017	0.877
CNAG_02215	HAP3	23.205	-0.678	1.182	0.7955
CNAG_02216		727.752	1.204	0.317	0.002615
CNAG_02217	CHS7	537.803	-1.992	0.481	0.0008214
CNAG_02218		363.628	-0.689	0.363	0.2212
CNAG_02219		59.939	2.078	0.99	0.16
CNAG_02220		2156.58	-1.232	0.254	4.937e-05
CNAG_02221	ZIP3	89.333	0.924	0.63	0.3851
CNAG_02222		89.66	0.797	0.669	0.5114
CNAG_02223		510.441	1.426	0.337	0.0005793
CNAG_02224		49.533	-1.026	0.883	0.5246
CNAG_02225	EXG104	29.716	-0.048	1.079	0.9868
CNAG_02226		158.769	0.889	0.503	0.263
CNAG_02227		22.037	-0.735	1.311	0.8011
CNAG_02228		34.136	0.793	0.972	0.6863
CNAG_02229	PFT1	102.916	0.242	0.676	0.8802
CNAG_02230		741.799	3.147	0.36	1.118e-15
CNAG_02231		238.652	-0.236	0.413	0.796
CNAG_02232		234.65	0.074	0.452	0.9458
CNAG_02233	MEC1	1226.07	-0.979	0.267	0.003898
CNAG_02234		5745.97	-0.137	0.248	0.806
CNAG_02235		180.295	-1.315	0.487	0.05107
[truncated: 6,195 more rows]

## Sheet: RPMIvsYPD_25C1hr
gene	geneName	baseMean	log2FC	stderror	padj
CNAG_00002		58.904	2.51	0.774	0.008514
CNAG_00003		101.349	1.293	0.56	0.07966
CNAG_00004		407.634	1.015	0.37	0.03087
CNAG_00005		29.366	-2.043	1.227	0.2349
CNAG_00006		330.49	0.552	0.342	0.2543
CNAG_00007		269.615	-0.434	0.405	0.4905
CNAG_00008		450.726	0.127	0.334	0.8459
CNAG_00009		193.207	-0.525	0.487	0.4868
CNAG_00010		1644.15	-0.523	0.249	0.1171
CNAG_00011		64.372	-0.723	0.763	0.5525
CNAG_00012		161.953	2.206	0.621	0.003392
CNAG_00013		61.914	0.073	0.679	0.9602
CNAG_00014		74.894	-0.093	0.598	0.9404
CNAG_00015		164.407	2.251	0.514	0.0001817
CNAG_00016		53.142	-0.521	0.735	0.68
CNAG_00017		89.494	1.743	0.703	0.05562
CNAG_00018	FZC6	267.616	-0.057	0.363	0.9395
CNAG_00019		522.924	-0.029	0.303	0.9635
CNAG_00020		421.098	0.235	0.319	0.6651
CNAG_00021		728.149	-1.029	0.312	0.007318
CNAG_00022		236.903	-1.282	0.39	0.007461
CNAG_00023		295.691	4.55	1.82	0.05334
CNAG_00024		9706.75	-0.723	0.237	0.0143
CNAG_00025	VCX1	554.414	-1.219	0.326	0.00182
CNAG_00026		812.264	-0.654	0.311	0.1163
CNAG_00027		132.824	1.05	0.624	0.2293
CNAG_00028		204.925	-0.431	0.402	0.4905
CNAG_00029		43.466	-0.097	0.863	0.9583
CNAG_00030		19.171	-1.846	1.205	0.2851
CNAG_00031	MLR1	214.223	-0.372	0.45	0.6191
CNAG_00032		10.728	0.079	1.736	0.9831
CNAG_00034	RPL9B	5297.56	-0.87	0.262	0.00691
CNAG_00035		96.786	0.279	0.537	0.7759
CNAG_00036	SEC14-2	49.274	1.61	0.727	0.09491
CNAG_00038		58.877	2.071	0.753	0.03004
CNAG_00039	ZFC6	670.823	-0.54	0.354	0.2868
CNAG_00040	ERG11	1833.02	-0.655	0.302	0.1035
CNAG_00043		274.966	1.353	0.367	0.002191
CNAG_00044		387.039	0.929	0.36	0.04432
CNAG_00045		43.104	2.084	0.866	0.06457
CNAG_00046		209.239	1.134	0.449	0.05069
CNAG_00047	PKP1	84.565	1.612	0.839	0.1597
CNAG_00048		18.542	1.224	1.284	0.5503
CNAG_00049		23.513	0.749	1.098	0.6953
CNAG_00050		124.704	-0.085	0.594	0.9456
CNAG_00051	SNT1	1206.48	-0.751	0.259	0.02095
CNAG_00052		9.474	1.494	2.062	0.6713
CNAG_00053		31.276	-1.786	0.943	0.167
CNAG_00054		10.541	0.496	1.461	0.8665
CNAG_00055		160.62	-0.085	0.44	0.9275
CNAG_00056		122.354	-0.173	0.488	0.8586
CNAG_00057	FPP1	214.161	3.301	0.469	1.207e-10
CNAG_00058		784.572	-0.874	0.292	0.01645
CNAG_00059		116.371	-0.66	0.509	0.3832
CNAG_00060		187.698	-0.584	0.421	0.3428
CNAG_00061	CIT1	1392.2	1.379	0.263	3.884e-06
CNAG_00062		364.317	0.09	0.331	0.8968
CNAG_00063	CSE4	90.524	-0.288	0.823	0.8607
CNAG_00064		151.684	-0.243	0.486	0.785
CNAG_00065		880.339	-0.563	0.269	0.1187
CNAG_00066		1029.24	0.301	0.276	0.4829
CNAG_00067	SSS1	359.322	0.86	0.436	0.1461
CNAG_00068		1300.74	-0.136	0.247	0.7598
CNAG_00069		9.781	-0.228	1.98	0.9575
CNAG_00070		3368.56	3.073	0.245	2.812e-33
CNAG_00072		326.733	0.687	0.401	0.2205
CNAG_00073		730.957	0.573	0.283	0.1344
CNAG_00074		663.698	1.469	0.387	0.001549
CNAG_00075		16.451	1.68	1.249	0.3608
CNAG_00076	NDX6	231.938	-0.374	0.43	0.5958
CNAG_00077		2769.2	1.684	0.235	5.562e-11
CNAG_00078		476.079	0.069	0.395	0.9327
CNAG_00079		69.295	2.497	0.748	0.006511
CNAG_00080		24.915	1.698	1.074	0.2666
CNAG_00081		457.598	0.231	0.366	0.7231
CNAG_00082		125.976	0.774	0.534	0.316
CNAG_00083	CCC1	299.023	-0.195	0.369	0.7716
CNAG_00084		1004.92	-1.376	0.286	2.96e-05
CNAG_00085		110.033	-0.613	0.589	0.5071
CNAG_00086		595.443	-1.495	0.336	0.0001373
CNAG_00087		172.006	1.175	0.509	0.07956
CNAG_00088		320.142	-0.137	0.348	0.8393
CNAG_00089		218.369	-1.107	0.488	0.0869
CNAG_00090		126.951	0.155	0.496	0.8803
CNAG_00091		160.465	4.758	0.725	2.704e-09
CNAG_00092		279.831	-0.236	0.365	0.7145
CNAG_00093		68.354	1.711	0.896	0.1628
CNAG_00094		20.248	2.105	1.302	0.2531
CNAG_00095		799.392	-1.005	0.297	0.005631
CNAG_00096		97.847	0.802	0.645	0.4088
CNAG_00097	ITR1	174.321	-0.178	0.433	0.8308
CNAG_00098		2.044	-4.147	4.72
CNAG_00099		717.035	-0.781	0.304	0.0454
CNAG_00100		422.629	0.912	1.157	0.6393
CNAG_00101	KEI1	180.819	-0.835	0.439	0.1642
CNAG_00104		8070.94	-0.978	0.246	0.0008244
CNAG_00106	TCO5	1813.56	-1.638	0.27	5.007e-08
CNAG_00107		29.929	2.941	0.997	0.0183
CNAG_00108		183.698	-0.435	0.437	0.5287
CNAG_00109		385.22	0.565	0.332	0.2237
CNAG_00110	HPI3	102.919	-1.782	0.816	0.1006
CNAG_00111		528.978	-0.824	0.301	0.03093
CNAG_00115		113.08	1.344	0.588	0.08373
CNAG_00116		7119.65	-0.671	0.261	0.04586
CNAG_00117	ERG24	539.516	-0.373	0.362	0.5116
CNAG_00118		74.263	0.282	0.608	0.8045
CNAG_00119		63.685	1.294	0.667	0.1554
CNAG_00120		64.942	-0.322	0.683	0.8002
CNAG_00121		343.618	3.84	0.472	3.61e-14
CNAG_00122		300.369	-0.699	0.473	0.3057
CNAG_00123		11.025	0.37	1.431	0.9036
CNAG_00124	CAS32	385.837	-0.47	0.325	0.3174
CNAG_00125	CRG1	103.458	-1.063	0.536	0.1446
CNAG_00126		423.745	0.825	0.448	0.1812
CNAG_00127		207.185	-0.446	0.453	0.5348
CNAG_00128		232.657	-0.721	0.444	0.2511
CNAG_00129		424.248	1.287	0.339	0.001553
CNAG_00130	RCK2	439.281	2.073	0.315	2.57e-09
CNAG_00131		20.131	0.63	1.173	0.7668
CNAG_00132		107.607	1.432	0.544	0.03964
CNAG_00133		75.54	1.316	0.627	0.118
CNAG_00134		187.268	-0.102	0.491	0.9232
CNAG_00135		74.7	-0.504	0.6	0.612
CNAG_00136		621.549	1.542	0.367	0.0003729
CNAG_00137		1063.81	-0.277	0.312	0.585
CNAG_00138		444.468	-0.625	0.329	0.1652
CNAG_00139		160.883	3.701	0.473	4.132e-13
CNAG_00140		395.012	0.186	0.344	0.7646
CNAG_00141		85.213	0.976	0.668	0.3125
CNAG_00142		1124.26	-0.777	0.302	0.04486
CNAG_00143		1092.16	-1.352	0.292	6.288e-05
CNAG_00144		24.324	1.56	1.07	0.3133
CNAG_00145		131.859	-0.963	0.566	0.2233
CNAG_00146	PBY101	188.92	1.497	0.453	0.007094
CNAG_00147		7572.08	-0.331	0.23	0.3207
CNAG_00148		654.719	0.246	0.288	0.6033
CNAG_00149		1904.76	-1.404	0.247	4.475e-07
CNAG_00150	PQP1	1468.4	-0.875	0.279	0.01134
CNAG_00151		311.913	-0.4	0.356	0.4654
CNAG_00152		161.853	-0.897	0.456	0.148
CNAG_00153		136.769	0.862	0.472	0.1867
CNAG_00154		97.698	1.014	0.548	0.1798
CNAG_00155		0
CNAG_00156	SP1	786.146	-0.08	0.297	0.898
CNAG_00157		106.71	0.314	0.642	0.791
CNAG_00158	HOC3	318.128	-0.166	0.347	0.7964
CNAG_00159		58.239	0.394	0.747	0.7718
CNAG_00160		40.921	-0.237	0.816	0.8903
CNAG_00161		20.401	1.308	1.155	0.4613
CNAG_00162	AOX1	435.568	0.812	0.392	0.124
CNAG_00163		283.37	1.046	0.39	0.03521
CNAG_00164		562.473	2.872	0.457	1.55e-08
CNAG_00165		790.272	0.576	0.365	0.2676
CNAG_00166		376.711	-0.957	0.384	0.05427
CNAG_00167		86.57	0.58	0.574	0.5209
CNAG_00171		68.086	0.493	0.711	0.6894
CNAG_00172		233.537	-1.652	0.692	0.06771
CNAG_00173		89.675	0.634	0.556	0.4581
CNAG_00174		389.039	0.612	0.39	0.2699
CNAG_00175		102.942	2.183	0.576	0.001567
CNAG_00176		549.984	0.262	0.323	0.6281
CNAG_00177		46.16	-0.304	0.836	0.854
CNAG_00178		751.842	0.139	0.275	0.7824
CNAG_00179	GPA2	129.903	0.275	0.62	0.8148
CNAG_00180		48.821	0.668	0.733	0.5728
CNAG_00181	FYV10	141.051	0.936	0.47	0.1418
CNAG_00182	VPS29	86.635	-0.524	0.585	0.5806
CNAG_00183		1150.42	-1.904	0.294	4.84e-09
CNAG_00184		426.302	-0.983	0.326	0.01556
CNAG_00185		96.563	0.523	0.543	0.5439
CNAG_00186		54.005	-0.642	0.874	0.6668
CNAG_00187	UBP16	321.296	-0.714	0.376	0.166
CNAG_00188		124.396	0.506	0.598	0.6092
CNAG_00189		88.989	0.791	0.589	0.3614
CNAG_00190		348.725	1.695	0.34	1.396e-05
CNAG_00191		402.345	-1.267	0.338	0.00175
CNAG_00192		628.412	0.264	0.35	0.6569
CNAG_00193	GAT1	2208.2	-0.523	0.236	0.0955
CNAG_00194		411.026	-0.345	0.319	0.4868
CNAG_00195		116.805	-0.36	0.584	0.7279
CNAG_00229		26.74	0.62	0.96	0.7147
CNAG_00231		100.796	-0.116	0.584	0.927
CNAG_00232	RPL30	4466.14	-0.508	0.233	0.1015
CNAG_00233		155.102	-0.996	0.477	0.121
CNAG_00234		114.136	-0.508	0.567	0.5806
CNAG_00235	AMT1	752.603	-0.441	0.42	0.5017
CNAG_00236		260.247	-1.198	0.475	0.05075
CNAG_00237		1038.2	-0.871	0.341	0.04755
CNAG_00238		3531.56	-1.029	0.234	0.0001727
CNAG_00239	YAP1	679.799	0.185	0.316	0.7432
CNAG_00240		484.315	-0.52	0.309	0.2303
CNAG_00241		389.551	-0.287	0.334	0.6004
CNAG_00242		20.92	-0.366	1.242	0.8886
CNAG_00243		125.849	-0.425	0.517	0.6217
CNAG_00246		160.618	0.007	0.446	0.9945
CNAG_00247	LYS9	284.702	1.684	1.355	0.4084
CNAG_00248		119.815	-0.387	0.53	0.6686
CNAG_00249		284.455	0.213	0.367	0.7467
CNAG_00250		520.374	-0.502	0.379	0.3696
CNAG_00251		9.943	3.41	1.907	0.1971
CNAG_00252		61.71	-0.561	0.657	0.6047
CNAG_00253		134.243	0.203	0.558	0.8544
CNAG_00254		20.854	-0.127	1.327	0.9635
CNAG_00255		322.939	0.45	0.382	0.4383
CNAG_00256		858.052	-0.484	0.339	0.3257
CNAG_00257		1302.7	-0.924	0.292	0.01036
CNAG_00258		407.173	-0.738	0.352	0.1191
CNAG_00259		627.872	-1.111	0.287	0.001195
CNAG_00260		520.429	-0.034	0.31	0.959
CNAG_00261		6038.33	-0.666	0.271	0.05885
CNAG_00262		26.992	0.343	0.979	0.8604
CNAG_00263	PTP4	78.863	-0.362	0.589	0.7295
CNAG_00264		195.272	1.865	0.444	0.0003746
CNAG_00265	IDI1	710.446	-1.025	0.281	0.002509
CNAG_00266	YFH7	62.464	-0.479	0.697	0.6921
CNAG_00267		98.69	1.435	0.545	0.03946
CNAG_00268	ILV2	2801.74	-0.814	0.293	0.02787
CNAG_00269		42.828	0.888	0.785	0.4616
CNAG_00270		186.878	0.243	0.451	0.7655
CNAG_00271		130.882	-0.3	0.528	0.7527
CNAG_00272		619.58	0.13	0.313	0.8289
CNAG_00273		94.757	-1.349	0.618	0.1006
CNAG_00274		202.094	0.324	0.405	0.6332
CNAG_00275		41.516	0.224	1.025	0.9189
CNAG_00276		64.925	0.979	0.69	0.33
CNAG_00277		112.833	-1.084	0.559	0.1554
CNAG_00278		82.021	-1.011	0.597	0.2258
CNAG_00279		131.358	0.626	0.595	0.5004
CNAG_00280		443.081	0.26	0.369	0.682
CNAG_00283		151.919	2.924	0.558	4.077e-06
CNAG_00284		78.448	1.71	0.737	0.07786
CNAG_00285		299.122	0.318	0.361	0.5891
CNAG_00286	NAB2	270.263	-1.282	0.404	0.01019
CNAG_00287		110.499	-0.383	0.524	0.6686
CNAG_00288		86.434	0.769	0.567	0.3553
CNAG_00289		45.281	0.432	0.77	0.7556
CNAG_00290		259.636	0.242	0.375	0.7147
CNAG_00291		277.876	-0.358	0.37	0.5424
CNAG_00292		1494.57	-1.01	0.33	0.01371
CNAG_00293	RAS1	226.62	0.514	0.485	0.4971
CNAG_00294		234.329	0.91	0.393	0.07811
CNAG_00295		8.447	-2.301	2.588	0.585
CNAG_00299		773.647	-0.943	0.276	0.005111
CNAG_00300		1273.41	0.227	0.273	0.6147
CNAG_00301		757.372	0.92	0.427	0.1067
CNAG_00302		440.466	0.891	0.315	0.0251
CNAG_00303		18.916	1.667	1.199	0.3422
CNAG_00304		46.331	-1.044	0.776	0.3603
CNAG_00305		254.481	-0.204	0.381	0.7677
CNAG_00306	MTN2	152.16	0.354	0.561	0.7223
CNAG_00307		597.076	-0.488	0.291	0.2313
CNAG_00308		83.445	0.222	0.673	0.8712
CNAG_00309		291.702	-0.137	0.384	0.8582
CNAG_00310		169.064	-0.458	0.476	0.5444
CNAG_00311		268714	0.184	0.238	0.6461
CNAG_00312		66.413	-0.21	0.678	0.8808
CNAG_00313		224.639	0.321	0.405	0.6385
CNAG_00314		115.753	-0.111	0.569	0.9275
CNAG_00315		180.912	2.147	1.67	0.3884
CNAG_00316	HAM1	109.063	0.151	0.526	0.8909
CNAG_00317		155.881	0.101	0.478	0.9218
CNAG_00318		71.75	-0.034	0.699	0.9813
CNAG_00319		349.522	0.514	0.341	0.2932
CNAG_00320		282.582	-0.887	0.413	0.1082
CNAG_00321		82.209	0.539	0.576	0.5584
CNAG_00322		63.5	1.596	0.691	0.07969
CNAG_00323		5.13	2.031	2.428	0.6133
CNAG_00326		574.192	-0.289	0.314	0.5668
CNAG_00327		70.478	-1.196	0.791	0.2922
CNAG_00328		201.836	-0.276	0.421	0.7089
CNAG_00329		253.631	0.037	0.393	0.9635
CNAG_00330		346.357	-0.333	0.361	0.5665
CNAG_00331		58.49	2.036	0.726	0.02645
CNAG_00332	SIP4	879.748	0.821	0.275	0.01689
CNAG_00333		185.075	-0.666	0.541	0.4135
CNAG_00334		20404.1	-0.666	0.247	0.03383
CNAG_00335		263.573	-1.258	0.392	0.009351
CNAG_00337		338.488	0.023	0.378	0.9764
CNAG_00342		276.443	1.071	0.367	0.01977
CNAG_00343		107.886	-0.48	0.585	0.6224
CNAG_00344		249.298	-0.012	0.414	0.9884
CNAG_00345		386.263	-0.621	0.337	0.1809
CNAG_00346		144.464	0.237	0.516	0.8068
CNAG_00347		491.179	-0.239	0.331	0.6716
CNAG_00348		93.987	1.158	0.562	0.1266
CNAG_00349		59.257	1.03	0.676	0.2878
CNAG_00351		154.63	-1.253	0.458	0.03136
CNAG_00352		72.769	-0.204	0.626	0.874
CNAG_00353	LPI16	46.673	1.026	0.944	0.4836
CNAG_00354		929.483	1.176	0.293	0.0007198
CNAG_00355		205.603	0.244	0.403	0.7351
CNAG_00356		963.133	-0.456	0.265	0.2162
CNAG_00357		110.003	0.239	0.534	0.813
CNAG_00358		229.534	-0.044	0.386	0.9576
CNAG_00359		288.106	-2.083	0.627	0.006791
CNAG_00360		74.089	1.123	0.643	0.2091
CNAG_00361	RVS167	393.723	0.99	0.328	0.01541
CNAG_00362		190.856	-0.776	0.467	0.2365
CNAG_00363	TCO6	1227.62	0.539	0.264	0.1297
CNAG_00364		232.587	-1.409	0.488	0.02153
CNAG_00365		195.089	0.611	0.444	0.3467
CNAG_00366		21.054	0.923	1.183	0.6432
CNAG_00367	DYN5	51.569	0.976	0.884	0.4746
CNAG_00368		172.872	0.799	0.51	0.2722
CNAG_00369		229.588	-0.313	0.404	0.6446
CNAG_00370	UBI1	4720.92	-0.729	0.265	0.03004
CNAG_00371		49.504	0	0.787	0.9999
CNAG_00372		558.222	-0.062	0.333	0.9296
CNAG_00373		1979.17	1.167	0.239	2.126e-05
CNAG_00374		98.417	2.205	0.586	0.001677
CNAG_00375	GCN5	280.489	-0.377	0.376	0.5245
CNAG_00376		88.854	1.271	0.575	0.09581
CNAG_00377		2308.68	-0.972	0.267	0.002522
CNAG_00378		118.063	1.429	0.649	0.09707
CNAG_00383	APT3	836.603	0.298	0.287	0.5079
CNAG_00384		109.729	0.909	0.529	0.2179
CNAG_00385		251.081	1.06	0.445	0.06807
CNAG_00386		3463.74	-1.37	0.233	1.44e-07
CNAG_00387	LPI13	156.823	0.272	0.463	0.7426
CNAG_00388		609.741	-0.638	0.301	0.1139
CNAG_00389		194.626	0.496	0.407	0.42
CNAG_00390	YMR1	244.107	-0.399	0.381	0.5046
CNAG_00391		160.34	-0.672	0.465	0.3175
CNAG_00392		125.511	-0.636	0.512	0.4084
CNAG_00393		520.244	6.108	0.401	4.259e-49
CNAG_00394		245.536	-1.377	0.427	0.008796
CNAG_00395		264.139	0.647	0.365	0.2013
CNAG_00396	PKA1	144.681	0.659	0.469	0.3345
CNAG_00397		30.159	1.784	0.953	0.1727
CNAG_00398		332.506	0.003	0.375	0.9962
CNAG_00399		342.328	0.607	0.451	0.3606
CNAG_00400		189.08	0.524	0.488	0.4905
CNAG_00401		357.822	0.269	0.356	0.6558
CNAG_00402		943.921	0.153	0.29	0.7718
CNAG_00403		22.501	-0.68	1.089	0.7244
CNAG_00404		167.362	2.153	0.52	0.000466
CNAG_00405	KIC1	429.704	0.619	0.334	0.1785
CNAG_00406		219.339	-1.326	0.558	0.06863
CNAG_00407		4817.25	0.481	0.238	0.1355
CNAG_00408	PPH3	124.005	-0.133	0.634	0.9221
CNAG_00409		39.102	1.396	0.989	0.3326
CNAG_00410		405.823	0.478	0.328	0.3128
CNAG_00411		298.128	-0.925	0.381	0.06149
CNAG_00412		31.804	1.039	0.924	0.4653
CNAG_00413	OFD1	575.282	-0.944	0.298	0.01057
CNAG_00414	MAK32	32.238	1.229	0.914	0.3608
CNAG_00415	CDC2801	174.087	-0.156	0.443	0.8591
CNAG_00416		145.751	-0.317	0.463	0.694
CNAG_00417		5411.03	-0.882	0.229	0.001263
CNAG_00418		8203.38	-0.916	0.239	0.001334
CNAG_00419		36.921	0.32	0.895	0.8577
CNAG_00420		78.095	1.005	0.642	0.2717
CNAG_00421		84.917	-0.229	0.566	0.8336
CNAG_00422		405.972	-0.953	0.376	0.04922
CNAG_00423		97.239	-0.047	0.601	0.9691
CNAG_00424		149.967	1.164	0.479	0.06125
CNAG_00425		17.384	-0.715	1.207	0.7407
CNAG_00426		209.542	1.416	0.405	0.003964
CNAG_00427	PTC5	269.269	-0.343	0.435	0.6395
CNAG_00428		125.295	-0.411	0.482	0.6049
CNAG_00429		323.711	-1.233	0.378	0.008052
CNAG_00430		118.515	-0.797	0.513	0.2766
CNAG_00433		278.205	-0.901	0.373	0.06315
CNAG_00434		97.173	0.852	0.542	0.2694
CNAG_00435		77.239	0.455	0.602	0.6558
CNAG_00436		269.862	0.898	0.406	0.09569
CNAG_00437		55.739	0.119	0.701	0.9344
CNAG_00438		130.215	0.769	0.503	0.2858
CNAG_00439		481.471	-0.456	0.327	0.3394
CNAG_00440	SSN801	38.237	-0.049	0.88	0.9787
CNAG_00441	IMD1	6088.38	-1.04	0.223	5.406e-05
CNAG_00442		151.911	-0.266	0.449	0.7408
CNAG_00443		33.809	-1.5	0.999	0.2964
CNAG_00444		63.305	-1.223	0.723	0.2264
CNAG_00445	NHP6B01	928.088	0.779	0.263	0.01771
CNAG_00446		12.665	-0.681	1.384	0.7892
CNAG_00447		715.011	-0.823	0.314	0.04055
CNAG_00448		177.902	-0.183	0.461	0.8384
CNAG_00449		711.047	-1.322	0.326	0.0006295
CNAG_00450	LEU2	243.93	-0.999	0.38	0.03963
CNAG_00451		48.664	-0.517	0.73	0.6801
CNAG_00452		13.436	2.506	1.75	0.3242
CNAG_00453		91.752	-0.226	0.554	0.832
CNAG_00454		2.272	-4.299	4.535
CNAG_00455	UBP16	862.242	-0.922	0.316	0.01992
CNAG_00456	ISP6	2109.41	2.538	0.261	3.855e-20
CNAG_00457	GLN1	5544.66	0.178	0.222	0.6332
CNAG_00458		1149.59	-0.325	0.269	0.4241
CNAG_00460	LIV1	116.337	-0.193	0.652	0.8882
CNAG_00461		187.352	-0.128	0.469	0.8972
CNAG_00462		616.728	-0.549	0.364	0.2933
CNAG_00463		3.21	-0.387	3.472	0.9584
CNAG_00464		1382.66	-0.276	0.254	0.4837
CNAG_00465		106.488	3.134	2.893	0.4846
CNAG_00466		51.806	-0.768	0.75	0.5146
CNAG_00467		107.752	-0.296	0.523	0.753
CNAG_00468		195.481	0.569	0.41	0.3424
CNAG_00469		160.965	0.446	0.46	0.5414
CNAG_00470		53.951	-1.043	0.972	0.4905
CNAG_00471		89.645	-0.36	0.587	0.7292
CNAG_00472		146.367	-0.676	0.489	0.3448
CNAG_00473	OST2	171.695	0.229	0.443	0.7763
CNAG_00474		34.257	0.995	0.886	0.4654
CNAG_00475		217.341	-0.867	0.479	0.1901
CNAG_00476		19.601	2.02	1.297	0.2751
CNAG_00480		433.107	-0.078	0.433	0.9317
CNAG_00481		0
CNAG_00482		156.806	0.978	0.483	0.1344
CNAG_00483	ACT1	2795.23	1.109	0.229	2.614e-05
CNAG_00484		19.29	0.684	1.103	0.7265
CNAG_00485		273.884	6.125	0.58	1.168e-23
CNAG_00486		114.549	-0.411	0.512	0.6322
CNAG_00487		31.431	-0.123	0.89	0.9478
CNAG_00488		27.795	-1.013	0.96	0.4986
CNAG_00490		85.376	2.451	1.078	0.0856
CNAG_00491		98.407	0.134	0.626	0.9202
CNAG_00492		49.483	0.464	0.742	0.7242
CNAG_00493		473.735	0.752	0.356	0.1147
CNAG_00495		53.415	-0.149	0.907	0.9369
CNAG_00496		94.968	-0.66	0.591	0.4689
CNAG_00497		125.626	2.841	0.551	6.116e-06
CNAG_00498	CDC14	248.209	-0.559	0.541	0.5105
CNAG_00499		78.725	2.068	0.821	0.0512
CNAG_00500	PTC1	115.621	1.16	0.541	0.1085
CNAG_00501		29.377	-0.269	0.933	0.8907
CNAG_00502		264.963	-0.269	0.406	0.7055
CNAG_00503		186.868	-0.179	0.507	0.8596
CNAG_00504		169.355	-0.752	0.445	0.2263
CNAG_00505	FZC28	109.856	-1.044	0.572	0.1865
CNAG_00506		187.846	-0.1	0.414	0.91
CNAG_00508	VPS17	343.68	1.056	0.379	0.0275
CNAG_00509		1027.02	-0.902	0.284	0.0102
CNAG_00510		107.03	-0.739	0.649	0.4582
CNAG_00511		41.636	-0.539	0.865	0.7252
CNAG_00512		483.065	-1.499	0.32	5.104e-05
CNAG_00513		685.523	-1.394	0.299	5.734e-05
CNAG_00514		334.26	-1.1	0.359	0.01371
CNAG_00515		19.5	0.632	1.17	0.7648
CNAG_00516	PEX7	9.066	0.425	1.591	0.8992
CNAG_00517		207.539	-0.518	0.447	0.4487
CNAG_00519	ERG3	910.638	-0.68	0.39	0.2094
CNAG_00520		1340.37	-0.677	0.33	0.1284
CNAG_00521		121.142	1.676	0.817	0.1282
CNAG_00522		138.959	1.114	0.706	0.2678
CNAG_00523		89.019	-0.916	0.677	0.3573
CNAG_00524		43.318	2.318	1.094	0.1139
CNAG_00525		276.133	-0.225	0.36	0.724
CNAG_00526		73.647	1.371	0.628	0.1006
CNAG_00527		679.442	-1.351	0.312	0.0002212
CNAG_00528		83.916	1.682	0.576	0.01982
CNAG_00529		251.125	-0.45	0.381	0.437
CNAG_00531	ENA1	7611.27	4.233	0.301	5.719e-42
CNAG_00532		140.412	-0.62	0.555	0.4692
CNAG_00533	TIM50	535.167	-0.755	0.299	0.05021
CNAG_00534		639.77	-0.359	0.318	0.4628
CNAG_00535		415.631	-0.836	0.355	0.07224
CNAG_00536		219.84	-0.394	0.391	0.5212
CNAG_00537		126.941	2.5	2.958	0.6091
CNAG_00538		354.946	-0.338	0.359	0.5566
CNAG_00539		507.24	-1.919	1.197	0.2575
CNAG_00540		9.747	7.09	2.837	0.05346
CNAG_00541		146.139	-0.288	0.489	0.7416
CNAG_00542		29.576	1.547	1.146	0.3585
CNAG_00543		59.876	0.576	0.787	0.6683
CNAG_00544		1113.23	-0.107	0.459	0.9123
CNAG_00545		986.934	-0.497	0.274	0.1888
CNAG_00546	CHS4	1205.25	1.571	0.251	1.703e-08
CNAG_00547		2300.82	0.41	0.242	0.2262
CNAG_00549		0
CNAG_00550		250.51	0.383	0.375	0.5158
CNAG_00551		1005.17	0.011	0.271	0.9843
CNAG_00554	ISC1	134.596	0.752	0.655	0.4538
CNAG_00555		114.91	-1.089	0.553	0.1477
CNAG_00556	CCK1	478.798	-0.316	0.311	0.5197
CNAG_00557		129.673	0.09	0.484	0.9298
CNAG_00558		1553.4	-0.899	0.271	0.006874
CNAG_00559	BZP3	689.261	-1.105	0.312	0.003534
CNAG_00560		202.565	0.692	0.467	0.3047
CNAG_00561	HAT1	290.159	-0.461	0.374	0.4133
CNAG_00562		188.884	-0.11	0.457	0.9106
CNAG_00563		161.061	1.256	0.46	0.03155
CNAG_00564		358.432	2.049	0.419	2.1e-05
CNAG_00565	VPS1	710.513	0.534	0.289	0.1806
CNAG_00566		127.869	1.149	0.495	0.07786
CNAG_00567		155.518	-0.668	0.452	0.3062
CNAG_00568		31.054	1.371	1.046	0.3758
CNAG_00569		224.58	-0.513	0.411	0.4067
CNAG_00570	PKR1	234.52	0.589	0.481	0.4164
CNAG_00571		413.193	-0.523	0.346	0.2915
CNAG_00572		350.893	-0.166	0.366	0.8103
CNAG_00573		284.017	-0.239	0.393	0.7328
CNAG_00574		457.596	-0.397	0.321	0.4113
CNAG_00576		193.961	-1.956	0.427	7.878e-05
CNAG_00577		125.985	-1.414	0.503	0.02596
CNAG_00580		997.92	-0.879	0.281	0.01168
CNAG_00581		734.981	2.766	0.383	3.239e-11
CNAG_00582		320.569	1.49	0.427	0.004054
CNAG_00583		879.41	0.845	0.265	0.009752
CNAG_00584		347.724	1.098	0.397	0.02905
CNAG_00585		272.32	-0.366	0.369	0.5308
CNAG_00586		137.056	2.105	0.614	0.004949
CNAG_00587		46.117	0.616	0.765	0.6312
CNAG_00588		1840.09	4.49	0.89	1.031e-05
CNAG_00589		117.793	0.83	0.518	0.2583
CNAG_00590		520.169	-1.03	0.31	0.006774
CNAG_00591		2.475	3.399	3.851
CNAG_00592		88.352	1.573	0.576	0.03131
CNAG_00593		164.245	-0.682	0.517	0.3722
CNAG_00594		831.955	0.578	0.314	0.182
CNAG_00595		42.101	0.479	0.778	0.7285
CNAG_00596		45.384	0.783	0.856	0.5704
CNAG_00597	DIP5	1254.63	-0.136	0.319	0.8238
CNAG_00598		30.122	2.562	1.209	0.1138
CNAG_00599		255.137	-0.186	0.397	0.8022
CNAG_00600	CAP60	1194.25	-0.4	0.291	0.3484
CNAG_00601	CEL1	555.582	2.869	0.427	1.078e-09
CNAG_00602		830.665	-0.977	0.292	0.006271
CNAG_00603		679.038	-1.449	0.294	1.822e-05
CNAG_00604		398.526	-0.68	0.336	0.1353
CNAG_00605		54.875	1.903	0.833	0.08376
CNAG_00606		166.038	-0.355	0.455	0.6426
CNAG_00607		451.462	-0.886	0.374	0.07019
CNAG_00608		382.771	-1.328	0.338	0.0009547
CNAG_00609		486.936	-0.55	0.312	0.2039
CNAG_00612		255.754	0.123	0.49	0.9068
CNAG_00613	FCY1	267.805	-0.644	0.371	0.2126
CNAG_00614		140.224	-0.139	0.536	0.9032
CNAG_00615		81.532	1.787	0.585	0.01396
CNAG_00619		142.554	-0.731	0.494	0.3047
CNAG_00622	ARG8	428.223	-0.603	0.398	0.2908
CNAG_00623	EGCrP1	100.474	0.063	0.643	0.963
CNAG_00624		96.309	-0.344	0.558	0.7285
CNAG_00625		731.592	0.192	0.301	0.7179
CNAG_00626		396.37	2.249	0.34	2.023e-09
CNAG_00627		46.917	3.989	0.849	4.867e-05
CNAG_00628		97.058	0.229	0.611	0.849
CNAG_00632		388.004	0.601	0.351	0.2208
CNAG_00633		1465.39	-0.978	0.248	0.0009227
CNAG_00634		810.672	-0.219	0.279	0.6425
CNAG_00635		1570.22	-0.278	0.255	0.4831
CNAG_00636	CDC7	308.088	-1.265	0.41	0.01291
CNAG_00637		22.616	0.9	1.29	0.6868
CNAG_00638		44.195	1.16	0.766	0.2919
CNAG_00639	URO3	64.119	-0.723	0.667	0.4839
CNAG_00640		10787	-0.956	0.256	0.001819
CNAG_00641		769.855	-0.755	0.282	0.03599
CNAG_00642		848.922	0.13	0.273	0.7967
CNAG_00643		713.93	-1.035	0.355	0.01992
CNAG_00644		520.9	0.881	0.323	0.03168
CNAG_00645		130.876	0.911	0.544	0.2321
CNAG_00647		487.356	-0.763	0.312	0.06016
CNAG_00648		48.564	1.645	0.768	0.1091
CNAG_00649		882.483	-0.705	0.291	0.06229
CNAG_00650		2683.53	0.679	0.915	0.6634
CNAG_00651		85.698	2.522	2.842	0.586
CNAG_00652		168.933	0.622	0.472	0.3725
CNAG_00653		130.315	2.202	0.732	0.01582
CNAG_00654	SRX1	45.07	-1.122	0.812	0.3448
CNAG_00655		4609.03	-0.773	0.25	0.01266
CNAG_00656		7563.9	-0.807	0.246	0.007736
CNAG_00657		0
CNAG_00658		134.866	0.496	0.536	0.5648
CNAG_00659		54.925	0.598	0.713	0.6128
CNAG_00660		208.052	0.432	0.421	0.5126
CNAG_00661		266.231	0.023	0.366	0.9764
CNAG_00662		388.947	1.508	0.325	6.094e-05
CNAG_00663		342.713	1.058	0.414	0.04682
CNAG_00664		19.787	2.281	1.352	0.2277
CNAG_00665		754.215	-0.278	0.294	0.5528
CNAG_00666		2255.81	-1.101	0.288	0.00136
CNAG_00667		139.894	-0.119	0.502	0.9114
CNAG_00668		1728.81	0.684	0.249	0.03085
CNAG_00669		351.097	-1.209	0.341	0.003423
CNAG_00670	FZC12	229.646	-0.938	0.415	0.08772
CNAG_00671		280.812	-0.14	0.366	0.8454
CNAG_00672		5225.06	-0.696	0.277	0.05152
CNAG_00673		264.246	0.283	0.368	0.6494
CNAG_00674		250.04	-0.092	0.402	0.9145
CNAG_00675		110.375	-0.296	0.528	0.7557
CNAG_00676		89.541	0.109	0.666	0.9374
CNAG_00677		91.891	-1.366	0.777	0.2057
CNAG_00678	URE7	303.576	1.332	0.353	0.001642
CNAG_00679		174.916	3.163	0.478	2.034e-09
CNAG_00680		462.865	-1.645	0.432	0.001481
CNAG_00681		438.681	-1.49	0.386	0.001263
CNAG_00682		621.853	0.857	0.296	0.0207
CNAG_00683		378.968	1.448	0.429	0.005854
CNAG_00684		137.3	1.375	0.53	0.04323
CNAG_00685		269.312	0.204	0.376	0.7633
CNAG_00686		273.132	3.604	0.472	1.709e-12
CNAG_00687		548.307	-0.662	0.377	0.2057
CNAG_00688		74.395	0.889	0.621	0.3244
CNAG_00689		76.072	0.978	0.604	0.252
CNAG_00690		289.417	-0.467	0.374	0.4064
CNAG_00691		98.642	1.964	0.713	0.02984
CNAG_00692		73.565	0.769	0.608	0.3993
CNAG_00693		428.949	0.028	0.328	0.9659
CNAG_00694	CLF1	535.074	-0.118	0.303	0.8423
CNAG_00695		88.06	0.773	0.569	0.3545
CNAG_00696		212.617	2.369	0.438	1.779e-06
CNAG_00697	UGE1	452.402	-0.007	0.316	0.9918
CNAG_00698		426.426	0.124	0.337	0.8521
CNAG_00699	LPI15	449.819	1.321	0.418	0.01059
CNAG_00700		2601.87	-0.741	0.236	0.01114
CNAG_00701	CAS31	555.028	-1.528	0.304	1.089e-05
CNAG_00702		1073.91	-0.328	0.276	0.4343
CNAG_00703		2853.29	-0.788	0.254	0.01228
CNAG_00704		660.594	-0.348	0.284	0.4149
CNAG_00705		319.992	-0.412	0.344	0.4288
CNAG_00706		471.116	-0.846	0.324	0.04147
CNAG_00707		683.569	0.135	0.305	0.8148
CNAG_00708		220.738	-0.773	0.408	0.1667
CNAG_00709		161.956	0.605	0.465	0.3813
CNAG_00710		71.538	-0.65	0.737	0.5891
CNAG_00711		27.664	6.216	1.45	0.0002615
CNAG_00712		114.52	-0.42	0.535	0.6413
CNAG_00713		224.164	0.422	0.39	0.4866
CNAG_00714		62.521	-0.38	0.681	0.7565
CNAG_00715		206.507	-0.156	0.46	0.8665
CNAG_00716		2314.96	-0.396	0.256	0.279
CNAG_00717		264.821	1.96	0.406	2.736e-05
CNAG_00718	CAC2	289.808	0.45	0.356	0.4007
CNAG_00719		789.377	-0.781	0.317	0.05769
CNAG_00720		321.319	-0.749	0.388	0.157
CNAG_00721	CAP59	938.449	-0.448	0.261	0.2198
CNAG_00722		148.813	-1.331	0.487	0.03133
CNAG_00723		57.565	0.241	0.78	0.8811
CNAG_00726		41.878	0.983	3.157	0.8807
CNAG_00727		61.72	-0.918	0.8	0.4547
CNAG_00728		121.722	0.27	0.526	0.778
CNAG_00730	AFR1	4869.2	-1.546	0.232	1.444e-09
CNAG_00732	CCD3	338.542	-0.54	0.357	0.2921
CNAG_00733		607.986	-1.153	0.299	0.001267
CNAG_00734		341.949	-0.758	0.361	0.1181
CNAG_00735		269.959	-0.261	0.532	0.7898
CNAG_00736	SEC5	223.303	-0.268	0.41	0.709
CNAG_00737		345.377	-1.367	0.34	0.0007102
CNAG_00738		23.345	0.275	1.074	0.9044
CNAG_00739		177.839	0.964	0.42	0.08182
CNAG_00740	SNF5	1286.1	-0.08	0.249	0.8768
CNAG_00741		2245.01	-0.228	0.235	0.5412
CNAG_00742		487.919	-0.419	0.326	0.3885
CNAG_00743		811.807	-1.677	0.316	2.924e-06
CNAG_00744	OCH1	286.852	-1.373	0.372	0.002182
CNAG_00745	HRK1	1197.91	1.938	0.336	2.927e-07
CNAG_00746	CAS35	662.691	-0.127	0.302	0.8274
CNAG_00747		567.453	0.428	0.309	0.3434
CNAG_00748		57.135	1.136	0.679	0.2327
CNAG_00749		502.615	7.609	0.554	6.431e-40
CNAG_00750		145.427	-1.267	0.52	0.06086
CNAG_00751		16.216	-0.975	1.487	0.7086
CNAG_00752		100.102	-0.839	0.684	0.416
CNAG_00753		298.923	0.338	0.384	0.5891
CNAG_00754		1682.41	-1.577	0.249	1.154e-08
CNAG_00755		103.225	0.023	0.595	0.9847
CNAG_00756		64.824	1.531	0.747	0.1288
CNAG_00757	DOA4	400.344	0.505	0.353	0.3247
CNAG_00758		595.486	-0.476	0.305	0.2747
CNAG_00759		62.778	1.352	0.717	0.1693
CNAG_00760		418.654	0.162	0.333	0.7919
CNAG_00761		104.295	-0.105	0.61	0.9334
CNAG_00762	DPH1	295.772	-1.122	0.371	0.01517
CNAG_00764		808.179	-1.541	0.303	8.402e-06
CNAG_00765		1051.69	0.798	0.327	0.06004
CNAG_00766		8.189	1.605	2.105	0.6519
CNAG_00768		164.669	0.633	0.446	0.33
CNAG_00769	PBS2	764.252	0.288	0.298	0.5424
CNAG_00770	MSH2	462.029	-0.073	0.323	0.9149
CNAG_00771		3785.71	-0.67	0.237	0.02469
CNAG_00772	RAD23	153.202	0.286	0.446	0.7173
CNAG_00773		40.846	0.55	0.887	0.7266
CNAG_00774		1481.23	-0.624	0.304	0.1279
CNAG_00775		650.201	-0.931	0.337	0.02933
CNAG_00776	MP88	3454.84	-1.321	0.258	7.412e-06
CNAG_00777		1322.95	0.164	0.335	0.7905
CNAG_00778		354.94	1.129	0.365	0.01255
CNAG_00779	RPL27	4434.51	-0.694	0.272	0.04721
CNAG_00780		570.92	-1.111	0.33	0.005924
CNAG_00781		70.841	-0.107	0.63	0.9344
CNAG_00782	SPS1	107.082	0.314	0.542	0.747
CNAG_00783		159.904	-0.256	0.452	0.7527
CNAG_00784		85.934	0.401	0.59	0.6963
CNAG_00785		8777.13	-0.653	0.231	0.02525
CNAG_00786		94.479	-1.334	0.551	0.06271
CNAG_00787		157.092	0.797	0.449	0.2009
CNAG_00788	NDH1	2960.32	-0.76	0.271	0.0261
CNAG_00789		16.677	-0.454	1.779	0.9046
CNAG_00790	DPP1	77.984	1.021	0.608	0.2307
CNAG_00791	HLH1	2667.86	1.866	0.251	7.537e-12
CNAG_00792		1362.16	-0.436	0.256	0.223
CNAG_00793		428.939	-1.095	0.356	0.0133
CNAG_00794		176.936	-0.176	0.451	0.8412
CNAG_00795	CFL1	2.437	5.088	4.385
CNAG_00796	MDR1	754.39	-0.113	0.466	0.9106
CNAG_00797		1166.22	3.082	0.374	1.546e-14
CNAG_00798		74.217	0.707	0.765	0.5655
CNAG_00799		6904.97	-0.249	0.349	0.6773
CNAG_00800		20.135	-1.098	1.132	0.5418
CNAG_00802	CBP1	39.53	0.287	0.933	0.8822
CNAG_00803		433.404	0.649	0.331	0.1492
CNAG_00804		183.668	-0.218	0.463	0.8003
CNAG_00805		193.903	0.545	0.502	0.4838
CNAG_00806		440.534	1.761	0.332	2.981e-06
CNAG_00807		265.694	2.95	0.608	2.472e-05
CNAG_00808		294.278	-0.693	0.425	0.2471
CNAG_00809		5746.52	-1.079	0.251	0.0002521
CNAG_00810	SSU72	208.764	-0.427	0.405	0.4996
CNAG_00811		329.913	-0.486	0.352	0.3458
CNAG_00812	IRR1	648.811	-0.979	0.283	0.004517
CNAG_00813		332.077	0.219	2.893	0.9696
CNAG_00814		57.509	-0.259	0.68	0.8459
CNAG_00815	SIT1	2545.43	1.387	0.237	1.907e-07
CNAG_00816		291.347	1.599	0.391	0.0005607
CNAG_00817		124.594	-1.482	0.503	0.01833
CNAG_00818		720.219	-0.675	0.281	0.06607
CNAG_00819		2431.45	-0.41	0.281	0.3125
CNAG_00820		115.848	-0.132	0.591	0.9161
CNAG_00821		2564.84	-0.604	0.291	0.1224
CNAG_00822		1008.19	-1.263	0.277	8.473e-05
CNAG_00823		235.862	0.343	0.413	0.6172
CNAG_00824		162.262	0.977	0.48	0.1316
CNAG_00825		168.543	0.385	0.436	0.5891
CNAG_00826	DAK101	49.15	2.297	0.773	0.0173
CNAG_00827		4.538	5.988	2.914	0.1275
CNAG_00828	SIP401	37.383	-0.134	0.939	0.9456
CNAG_00829		346.312	0.279	0.338	0.6202
CNAG_00830	FZC38	198.634	0.432	0.414	0.5051
CNAG_00831		205.548	-0.174	0.43	0.8336
CNAG_00832		115.789	2.838	0.524	1.744e-06
CNAG_00834		19.638	5.522	1.647	0.00619
CNAG_00835		132.761	0.156	0.49	0.8768
CNAG_00836		100.416	-1.265	0.594	0.1114
CNAG_00837		208.924	-0.02	0.412	0.9813
CNAG_00838		17.391	1.28	1.458	0.5918
CNAG_00839		13.432	-0.189	1.324	0.9456
CNAG_00840		17.134	3.079	4.591	0.7005
CNAG_00841		233.469	-0.954	0.437	0.1006
CNAG_00843		29.859	-0.921	0.932	0.5324
CNAG_00844		5.247	6.2	2.747	0.08844
CNAG_00845		604.61	-0.561	0.35	0.2582
CNAG_00846		192.372	-0.254	0.423	0.7369
CNAG_00847		82.283	-0.156	0.611	0.9044
CNAG_00848		1126.95	3.086	0.497	2.249e-08
CNAG_00849		41.912	-0.585	1.248	0.8022
CNAG_00850		0
CNAG_00851		5.747	-5.64	2.679	0.1168
CNAG_00852		386.099	-0.64	0.366	0.2083
CNAG_00853		162.026	-1.524	0.517	0.01831
CNAG_00854	ERG2	266.548	-0.203	0.366	0.7582
CNAG_00855		153.845	0.238	0.524	0.8103
CNAG_00858		185.834	0.131	0.481	0.8977
CNAG_00859		10.712	3.238	1.797	0.1926
CNAG_00860		102.896	0.741	0.641	0.4494
CNAG_00861		21.74	2.154	1.28	0.2293
CNAG_00862		56.7	0.607	0.735	0.6197
CNAG_00863		10.513	-3.387	1.68	0.1365
CNAG_00864	ITR2	46.758	1.543	0.907	0.2237
CNAG_00865	CAS92	0.348	2.244	4.98
CNAG_00866		154.763	2.453	0.571	0.0002547
CNAG_00867	ITR3A	79.372	-0.825	0.617	0.3646
CNAG_00869	PDR5	1143.89	-3.548	0.314	4.424e-27
CNAG_00870		132.502	2.438	0.63	0.001197
CNAG_00871	CLR3	439.631	2.633	0.413	8.995e-09
CNAG_00872		455.54	0.012	0.396	0.9884
CNAG_00873		780.813	-0.734	0.289	0.04912
CNAG_00874		1544.88	-1.11	0.256	0.0002096
CNAG_00875		157.084	-0.522	0.472	0.4743
CNAG_00876	FRE7	653.139	-0.068	0.375	0.931
CNAG_00877		121.584	1.117	0.521	0.1091
CNAG_00878		59.238	0.67	0.693	0.5426
CNAG_00879		5138	4.247	0.365	1.261e-28
CNAG_00883	ECM2201	334.781	2.581	0.346	6.718e-12
CNAG_00884		343.411	0.328	0.35	0.5577
CNAG_00885		5.058	6.151	3.383	0.1887
CNAG_00886	SAH1	8577.22	-0.676	0.244	0.02893
CNAG_00887		72.046	1.547	0.885	0.2091
CNAG_00888	CNB1	193.803	0.064	0.494	0.9511
CNAG_00889		85.004	1.602	0.572	0.02649
CNAG_00890		408.003	-0.696	0.455	0.2866
CNAG_00891		3508.14	-0.999	0.233	0.0002646
CNAG_00892		50.112	0.541	0.736	0.6668
CNAG_00893		143.912	-0.562	0.466	0.4247
CNAG_00894		780.622	0.087	0.281	0.8808
CNAG_00895	ZIP1	255.277	-1.247	0.474	0.03963
CNAG_00896	FZC34	213.043	-0.162	0.435	0.8498
CNAG_00897	SKN1	3592.38	1.618	0.263	3.335e-08
CNAG_00898		19.079	0.145	1.193	0.9546
CNAG_00899		893.996	-1.378	0.291	4.008e-05
CNAG_00900		16.147	-2.402	1.58	0.289
CNAG_00901		54.562	0.263	0.71	0.8501
CNAG_00902		53.554	1.185	0.717	0.2389
CNAG_00903		150.524	-0.338	0.497	0.6961
CNAG_00904		82.303	-1.46	0.778	0.1715
CNAG_00905		24.102	2.514	1.511	0.2351
CNAG_00906		2888.23	-0.837	0.243	0.00471
CNAG_00907		54.974	-0.262	0.705	0.8499
CNAG_00908		38.727	0.56	0.854	0.7086
CNAG_00909		117.431	0.106	0.526	0.9263
CNAG_00911		7.71	4.073	2.161	0.1695
CNAG_00914	KRE6	2260.18	-2.264	0.297	1.85e-12
CNAG_00915		77.902	1.102	0.922	0.4306
CNAG_00916		169.198	-0.195	0.441	0.8159
CNAG_00917		219.674	0.333	0.398	0.6131
CNAG_00919		510.155	0.09	0.554	0.9374
CNAG_00920		12.807	0.352	1.539	0.9145
CNAG_00921		38.854	1.783	0.843	0.1145
CNAG_00922		173.031	-0.19	0.433	0.8179
CNAG_00923		113.457	1.519	0.57	0.03665
CNAG_00925	ISP7	17.21	0.607	1.351	0.8129
CNAG_00926		228.371	0.546	0.407	0.3615
CNAG_00927		137.25	0.276	0.503	0.761
CNAG_00928		521.896	-0.147	0.314	0.802
CNAG_00929		55.202	0.686	0.729	0.5567
CNAG_00930		3396.03	-0.367	0.224	0.2452
CNAG_00931		68.985	-0.076	0.759	0.9618
CNAG_00932		11.92	4.334	1.707	0.04894
CNAG_00933		53.452	5.87	1.114	3.648e-06
CNAG_00934	DAL1	390.195	-1.345	0.357	0.001642
CNAG_00935		961.085	0.718	0.353	0.1324
CNAG_00936		202.752	-0.958	0.527	0.1888
CNAG_00937		10.637	-1.51	1.943	0.644
CNAG_00938		93.028	0.787	0.603	0.3792
CNAG_00939		0
CNAG_00940	RRP44	631.764	-0.503	0.286	0.2057
CNAG_00941		440.689	0.219	0.319	0.6922
CNAG_00960		767.719	-0.071	0.307	0.9138
CNAG_00961		13.972	0.245	1.445	0.9344
CNAG_00964		92.137	1.972	0.557	0.003499
CNAG_00966		144	-0.694	0.558	0.4084
CNAG_00967		109.598	0.571	0.555	0.5116
CNAG_00968		61.195	-0.583	0.68	0.6024
CNAG_00969		50.269	0.589	0.75	0.641
CNAG_00970		473.388	0.023	0.306	0.9704
CNAG_00971		94.685	0.343	0.73	0.8018
CNAG_00972		491.931	-0.38	0.305	0.4064
CNAG_00973		161.136	-0.422	0.466	0.576
CNAG_00974		6.317	-0.572	2.254	0.9052
CNAG_00975		343.085	-0.863	0.452	0.1627
CNAG_00976		1728.96	-1.566	0.294	2.711e-06
CNAG_00977		362.717	-0.179	0.364	0.7892
CNAG_00978		978.185	-0.821	0.281	0.01988
CNAG_00979	CTR4	1699.99	-1.992	0.318	1.644e-08
CNAG_00981		12.253	-0.524	1.361	0.8443
CNAG_00982		135.315	-0.609	0.493	0.4125
CNAG_00983		257.114	0.291	0.383	0.6529
CNAG_00984		60.814	1.95	0.801	0.0611
CNAG_00985		27.109	1.699	1.059	0.2572
CNAG_00986	UBA4	141.073	-0.993	0.503	0.147
CNAG_00987		99.041	-0.004	0.545	0.9969
CNAG_00988		1264.53	-0.279	0.274	0.5187
CNAG_00989	UCH2	136.733	-0.982	0.693	0.3307
CNAG_00990		720.085	-0.041	0.298	0.9485
CNAG_00991		121.385	-0.912	0.514	0.2013
CNAG_00992		2715.03	-0.518	0.295	0.2067
CNAG_00993		89.828	0.294	0.607	0.7929
CNAG_00994		312.814	0.376	0.346	0.4838
CNAG_00995		126.599	1.673	0.773	0.1043
CNAG_00996	PMT4	549.176	-0.258	0.326	0.6376
CNAG_00997		283.414	-0.369	0.428	0.5999
CNAG_00998		793.489	0.041	0.297	0.9478
CNAG_00999		49.319	2.481	0.786	0.01078
CNAG_01000		954.69	-0.741	0.277	0.03572
CNAG_01001		41.507	0.638	0.849	0.6583
CNAG_01002		116.741	-0.216	0.506	0.8237
CNAG_01003	NCP1	800.803	-0.904	0.298	0.0147
CNAG_01004		255.068	-0.22	0.399	0.7598
CNAG_01005		661.239	-0.009	0.29	0.9878
CNAG_01006		124.746	0.989	0.555	0.1986
CNAG_01007		43.555	-0.569	0.836	0.6958
CNAG_01008		74.098	0.564	0.621	0.5746
CNAG_01009		733.829	-0.395	0.28	0.3338
CNAG_01010		123.856	1.139	0.622	0.1843
CNAG_01011		108.141	-1.205	0.541	0.09353
CNAG_01012		94.561	-1.125	0.628	0.1956
CNAG_01013		216.211	-0.839	0.398	0.1163
CNAG_01014	ZFC4	3673.52	-0.679	0.266	0.04755
CNAG_01015		187.714	0.434	0.422	0.5117
CNAG_01016		532.977	1.245	0.322	0.001208
CNAG_01017		442.819	-0.809	0.356	0.08546
CNAG_01018		984.07	-1.015	0.271	0.001809
CNAG_01019	SOD1	657.324	2.605	0.312	7.437e-15
CNAG_01020		160.149	-0.485	0.454	0.4925
CNAG_01021		654.235	-1.573	0.344	8.016e-05
CNAG_01022		143.04	0.055	0.529	0.9612
CNAG_01023		383.99	-0.179	0.329	0.7633
CNAG_01024		213.406	0.862	0.456	0.1683
CNAG_01025		135.244	0.712	0.484	0.3095
CNAG_01026		240.337	1.346	0.497	0.03308
CNAG_01027		216.571	-0.986	0.444	0.09409
CNAG_01028		53.097	0.809	0.818	0.5321
CNAG_01029		157.474	-0.367	0.472	0.644
CNAG_01030		68.004	0.021	0.639	0.9872
CNAG_01031		37.195	2.424	1.011	0.06616
CNAG_01032		74.151	1.273	0.706	0.1926
CNAG_01033		158.984	-0.292	0.439	0.7036
CNAG_01034		53.193	0.767	0.745	0.5118
CNAG_01035		212.98	0.776	0.407	0.1644
CNAG_01036		46.782	0.138	1.009	0.9481
CNAG_01037		119.567	0.336	0.501	0.7004
CNAG_01038		267.499	0.374	0.379	0.5323
CNAG_01039		615.955	0.864	0.331	0.04146
CNAG_01040		26.117	0.034	0.966	0.9866
CNAG_01041		9.702	1.39	1.604	0.5973
CNAG_01042		183.212	-0.32	0.443	0.6725
CNAG_01043		158.331	0.051	0.557	0.9635
CNAG_01044		239.188	0.674	0.433	0.2756
CNAG_01045		530.842	-0.494	0.313	0.2666
CNAG_01046		194.052	-0.124	0.418	0.8884
CNAG_01047		24.431	3.589	1.279	0.02623
CNAG_01048		130.682	2.167	0.55	0.0009411
CNAG_01049		521.483	-0.833	0.313	0.03727
CNAG_01050		112.712	-0.735	0.52	0.3319
CNAG_01051	NIP100	671.921	-0.278	0.352	0.6395
CNAG_01052		39.42	1.287	1.027	0.4047
CNAG_01053		1042.44	-0.824	0.266	0.01262
CNAG_01054		199.337	-1.023	0.439	0.07584
CNAG_01055		1104.17	0.145	0.291	0.7858
CNAG_01056		141.199	3.409	0.614	8.804e-07
CNAG_01057		182.481	0.78	0.448	0.2111
CNAG_01058		141.918	-0.188	0.471	0.8367
CNAG_01059		95.155	3.255	0.622	4.195e-06
CNAG_01060		1131.1	-0.468	0.253	0.1806
CNAG_01061	FRK102	133.889	0.257	0.659	0.8417
CNAG_01062	PSK201	1212.77	1.124	0.253	0.0001369
CNAG_01063		394.821	0.644	0.349	0.1806
CNAG_01064		79.047	-1.091	0.615	0.2015
CNAG_01065		14.017	-1.043	1.352	0.6474
CNAG_01069		168.145	-0.454	0.478	0.5516
CNAG_01070		14.008	-1.247	1.377	0.5763
CNAG_01071		212.602	-0.096	0.431	0.9172
CNAG_01072		40.845	-0.154	0.791	0.9275
CNAG_01073		72.22	0.913	0.645	0.3313
CNAG_01074		29.882	3.134	1.077	0.02019
CNAG_01075		19.48	1.052	1.719	0.7302
CNAG_01076		12.939	-1.078	1.87	0.7479
CNAG_01077		10.565	-5.065	2.088	0.06227
CNAG_01078		51.999	-1.434	1.022	0.3365
CNAG_01079		5.074	-0.962	2.482	0.8432
CNAG_01080		39.955	0.079	0.845	0.9635
CNAG_01081		66.252	0.996	0.699	0.3273
CNAG_01082		376.113	0.079	0.344	0.9145
CNAG_01083	RPN5	376.576	0.879	0.357	0.05735
CNAG_01084	UBC4	174.356	-1.087	0.55	0.1458
CNAG_01085		27.025	0.745	1.023	0.6694
CNAG_01086		47.903	2.829	0.826	0.004982
CNAG_01087		588.856	0.736	0.289	0.04767
CNAG_01088		249.7	-0.685	0.382	0.1954
CNAG_01089		177.977	-1.326	0.439	0.01532
CNAG_01090		135.844	-0.484	0.57	0.6079
CNAG_01091		903.939	-0.46	0.276	0.2347
CNAG_01092		262.339	-1.144	0.388	0.01838
CNAG_01093		1971.03	1.22	0.428	0.02343
CNAG_01094		356.773	-0.952	0.376	0.04936
CNAG_01095		59.389	1.509	0.688	0.09891
CNAG_01096		107.509	-0.772	0.602	0.3903
CNAG_01097		53.869	3.211	0.807	0.0008258
CNAG_01098		633.701	-0.784	0.293	0.03537
CNAG_01099		471.831	0.121	0.328	0.8521
CNAG_01100		418.745	0.045	0.315	0.9465
CNAG_01101		656.74	-0.836	0.333	0.05226
CNAG_01102		53.163	5.446	0.946	2.997e-07
CNAG_01103	PRP11	165.592	-1.314	0.459	0.02259
CNAG_01104		347.072	-0.605	0.338	0.196
CNAG_01105		507.857	-0.865	0.423	0.1291
CNAG_01106	VPH1	384.588	0.039	0.351	0.9584
CNAG_01107		236.729	-0.259	0.424	0.7307
CNAG_01108	DAL2	49.891	-0.133	0.744	0.9325
CNAG_01109		568.362	-1.101	0.349	0.01086
CNAG_01110		174.206	-0.069	0.441	0.9395
CNAG_01111		488.671	-1.417	0.319	0.0001373
CNAG_01112		123.945	2.887	0.53	1.487e-06
CNAG_01113		125.667	-1.348	0.605	0.09363
CNAG_01114		80.098	-0.991	0.657	0.2932
CNAG_01115		866.434	-1.297	0.319	0.0005924
CNAG_01116		82.461	1.194	0.698	0.2205
CNAG_01117	EF3	42824.7	-0.477	0.214	0.09355
CNAG_01118		101.111	-0.383	0.687	0.7568
CNAG_01119		1237.88	-3.017	0.423	6.121e-11
CNAG_01120		942.763	0.09	0.28	0.8754
CNAG_01121		132.416	3.045	0.507	7.542e-08
CNAG_01122		36.971	0.357	1.114	0.8768
CNAG_01123		298.19	-0.22	0.386	0.7513
CNAG_01124		105.201	-1.221	0.628	0.1543
CNAG_01125		839.727	1.895	0.295	6.361e-09
CNAG_01126		1493.3	0.181	0.266	0.6968
CNAG_01127		124.057	0.131	0.525	0.907
CNAG_01128		91.261	1.675	0.633	0.03862
CNAG_01129	ERG7	233.667	0.844	0.565	0.299
CNAG_01130		2641.17	-1.02	0.232	0.0001704
CNAG_01131		534.88	2.549	0.452	5.716e-07
CNAG_01132		369.417	-0.752	0.371	0.1333
CNAG_01133		90.246	0.387	0.591	0.709
CNAG_01134		228.007	-1.296	0.461	0.02607
CNAG_01135		138.484	0.64	0.519	0.4126
CNAG_01136		490.969	-1.144	0.315	0.002616
CNAG_01137		3532.15	-0.776	0.301	0.04439
CNAG_01138	CCP1	592.924	1.114	0.299	0.001906
CNAG_01139		29.162	-0.804	1.055	0.6523
CNAG_01140		1453.87	-1.24	0.27	7.513e-05
CNAG_01141	RRP40	109.089	-0.462	0.564	0.623
CNAG_01142		172.924	1.413	0.456	0.01255
CNAG_01143		281.554	-0.543	0.362	0.2975
CNAG_01144	RPA70	561.448	-0.734	0.376	0.1519
CNAG_01145		122.538	-1.748	0.549	0.009924
CNAG_01146		1240.98	-1.124	0.256	0.0001727
CNAG_01147		132.664	0.796	0.619	0.3883
CNAG_01148	FPR3	2933.85	-1.487	0.229	4.161e-09
CNAG_01149		1284.95	-0.791	0.387	0.1294
CNAG_01150		4473.07	1.507	0.282	2.476e-06
CNAG_01151	UBC5	163.229	0.983	0.459	0.1091
CNAG_01152		6260.44	-0.819	0.293	0.0267
CNAG_01153		4545.01	-0.605	0.248	0.06016
CNAG_01154		143.969	-0.064	0.55	0.957
CNAG_01155	GUT1	563.558	0.74	0.316	0.07505
CNAG_01156	CAP2	549.269	-0.423	0.32	0.3714
CNAG_01157		174.837	0.193	0.502	0.8443
CNAG_01158		988.727	-0.949	0.274	0.004385
CNAG_01159		493.76	-0.294	0.303	0.5412
CNAG_01161		97.008	-0.139	0.568	0.9095
CNAG_01162	MAK3201	111.114	-0.267	0.582	0.8081
CNAG_01163	RAD54	760.765	-1.399	0.366	0.001389
CNAG_01164		2471.17	0.039	0.247	0.9394
CNAG_01165	LCB5	122.709	0.641	0.665	0.5444
CNAG_01166	URE4	75.528	-0.517	0.681	0.6536
CNAG_01167	URE2	723.144	-0.084	0.289	0.8899
CNAG_01168		2422.98	-0.827	0.23	0.002931
CNAG_01169		223.989	0.295	0.413	0.6773
CNAG_01170		3930.43	-0.922	0.261	0.003594
CNAG_01171		170.085	-0.484	0.48	0.5213
CNAG_01172	PBX1	296.453	-0.442	0.359	0.4149
CNAG_01173	LAG1	478.388	0.78	0.307	0.04825
CNAG_01174		2311.24	-0.537	0.315	0.223
CNAG_01175		162.498	-0.071	0.476	0.9432
CNAG_01177	NEM1	156.506	0.698	0.473	0.307
CNAG_01178		235.827	0.406	0.382	0.495
CNAG_01179		681.226	-1.423	0.31	7.422e-05
CNAG_01180		119.123	2.986	0.535	7.357e-07
CNAG_01181		6096.64	-0.319	0.261	0.4164
CNAG_01182		1034.59	-0.802	0.257	0.01186
CNAG_01183	LSB1	212.434	0.432	0.417	0.5083
CNAG_01184		126.982	1.535	0.609	0.05114
CNAG_01185		400.364	0.035	0.574	0.9767
CNAG_01186		359.562	-0.106	0.331	0.8763
CNAG_01187		806.503	-0.808	0.284	0.02411
CNAG_01188		46.425	-0.913	0.819	0.4696
CNAG_01189		6585.46	-1.629	0.219	8.274e-12
CNAG_01190		94.026	-0.008	0.619	0.9945
CNAG_01191		95.57	1.086	0.543	0.139
CNAG_01192		74.554	0.503	0.67	0.6582
CNAG_01193		100.262	1.655	0.576	0.02215
CNAG_01194		4.028	-5.124	3.243	0.2668
CNAG_01195		923.765	-0.164	0.268	0.7307
CNAG_01196		150.026	0.244	0.477	0.7794
CNAG_01197		486.43	-1.216	0.317	0.001351
CNAG_01198		201.5	-0.329	0.408	0.6303
CNAG_01199		451.784	-0.237	0.347	0.6946
CNAG_01200		61.173	-0.639	0.684	0.5606
CNAG_01201		66.979	0.789	0.649	0.4206
CNAG_01202		271.858	-1.246	0.375	0.006779
CNAG_01203	YVH1	514.753	-0.958	0.31	0.01277
CNAG_01204		1634.54	0.127	0.287	0.8166
CNAG_01207		253.943	2.191	0.449	2.163e-05
CNAG_01208	CCH1	1070.47	0.652	0.284	0.08182
CNAG_01209	FAB1	633.081	-0.426	0.307	0.3428
CNAG_01210		0
CNAG_01211		360.865	0.798	0.343	0.07747
CNAG_01212		268.815	-0.08	0.487	0.9372
CNAG_01213		396.746	-0.833	0.324	0.04523
CNAG_01214	HOC2	88.304	0.322	0.559	0.7479
CNAG_01215		86.441	1.016	0.646	0.2694
CNAG_01216		489.831	1.659	0.31	2.404e-06
CNAG_01217		453.544	-0.269	0.359	0.6599
CNAG_01220		75.951	0.129	0.657	0.9275
CNAG_01221		166.44	0.038	0.498	0.9693
CNAG_01222		106.976	0.22	0.59	0.8496
CNAG_01223		119.843	-0.739	0.738	0.5249
CNAG_01224		5251.1	-0.823	0.275	0.01667
CNAG_01228		103.346	-0.079	0.544	0.9456
CNAG_01229		134.564	1.528	0.584	0.04115
CNAG_01230	MP98	3486.93	-0.852	0.249	0.005106
CNAG_01231		95.52	1.346	0.646	0.1215
CNAG_01232	PMC1	4244.39	1.695	0.252	1.036e-09
CNAG_01233		1010.07	-0.452	0.312	0.3159
CNAG_01234		146.054	1.333	0.492	0.03318
CNAG_01235		1601.59	-0.243	0.241	0.5212
CNAG_01236		882.216	-0.48	0.349	0.3472
CNAG_01237		282.78	-0.106	0.372	0.8923
CNAG_01238		404.067	-0.028	0.356	0.9692
CNAG_01239	CDA3	633.941	2.183	0.32	5.71e-10
CNAG_01240		205.124	-0.362	0.488	0.6634
CNAG_01241		152.317	-0.355	0.453	0.6425
CNAG_01242	HAPX	408.715	1.491	0.369	0.0006531
CNAG_01243	SET101	918.95	-0.474	0.267	0.2008
CNAG_01244		144.284	0.105	0.566	0.9298
CNAG_01245		560.58	-0.958	0.359	0.03658
CNAG_01246		255.257	-0.441	0.431	0.5147
CNAG_01247		98.129	-0.159	0.551	0.8905
CNAG_01248		465.909	0.629	0.368	0.2214
CNAG_01249		215.505	0.345	0.418	0.6191
CNAG_01250	TRL1	598.713	-0.657	0.318	0.1249
CNAG_01251	UFD4	2076.84	-0.363	0.255	0.3289
CNAG_01252		38.543	2.677	0.85	0.01087
CNAG_01253		527.923	-0.559	0.338	0.2397
CNAG_01254	OCA101	66.897	-0.085	0.685	0.9534
CNAG_01255		1385.29	-0.162	0.263	0.7279
CNAG_01256		15.209	-1.272	1.265	0.5226
CNAG_01257		350.716	5.295	0.437	4.431e-31
CNAG_01258		1596.27	-0.453	0.246	0.1814
CNAG_01261		437.658	1.855	0.475	0.001056
CNAG_01262	GPB1	71.812	1.901	0.639	0.01713
CNAG_01263		1535.86	1.803	0.275	2.751e-09
CNAG_01264		640.872	-2.036	0.32	9.81e-09
CNAG_01265		25.451	0.532	0.975	0.7627
CNAG_01266		432.839	0.415	0.383	0.4843
CNAG_01267		43.877	-1.986	0.796	0.05381
CNAG_01268		9.05	1.859	1.766	0.4999
CNAG_01270		943.946	-0.899	0.265	0.005431
CNAG_01271		255.974	-0.825	0.371	0.09409
CNAG_01272		4002.6	0.661	0.391	0.2263
CNAG_01273		779.395	-0.914	0.31	0.0184
CNAG_01274		1199.58	0.097	0.259	0.8498
CNAG_01275		531.455	-0.42	0.301	0.3396
CNAG_01276		1432.75	-0.842	0.249	0.005586
CNAG_01277		2708.44	-0.28	0.245	0.4564
CNAG_01278	APT2	3837.17	-0.936	0.259	0.002833
CNAG_01279		217.092	-1.878	0.426	0.0001601
CNAG_01281		131.576	1.123	0.505	0.094
CNAG_01282		517.664	0.261	0.299	0.5949
CNAG_01283	CAP5	745.445	-0.779	0.28	0.02786
CNAG_01284		393.804	-0.436	0.353	0.4125
CNAG_01285		201.859	-0.805	0.658	0.4168
CNAG_01286		58.22	0.229	0.707	0.8747
CNAG_01287		1351.18	-0.85	0.259	0.007633
CNAG_01288		432.11	-1.825	0.343	2.776e-06
CNAG_01289		112.41	-0.917	0.545	0.2289
CNAG_01290		50.273	0.772	0.85	0.5748
CNAG_01291		120.408	-0.321	0.69	0.8034
CNAG_01292		374.873	-0.049	0.357	0.9485
CNAG_01293		799.338	-0.258	0.275	0.5573
CNAG_01294	IPK1	149.38	-0.012	0.454	0.9897
CNAG_01295		271.326	0.066	0.383	0.9334
CNAG_01296		906.6	-1.616	0.344	4.969e-05
CNAG_01297		173.882	0.567	0.435	0.3797
CNAG_01298		1140.57	-0.131	0.254	0.7775
CNAG_01299		2.499	-4.436	4.378
CNAG_01300		2182.38	-0.538	0.27	0.1418
CNAG_01301		256.769	0.072	0.403	0.9323
CNAG_01302		151.876	-0.063	0.513	0.9539
CNAG_01303		321.444	-0.803	0.408	0.1479
CNAG_01304		557.636	-1.153	0.309	0.00187
CNAG_01305		862.474	-1.43	0.281	8.292e-06
CNAG_01306		341.01	-1.838	0.358	6.621e-06
CNAG_01307		264.106	1.046	0.377	0.02848
CNAG_01308		360.879	0.171	0.417	0.8307
CNAG_01309		191.131	-0.428	0.468	0.5712
CNAG_01310		486.605	-1.393	0.336	0.0004471
CNAG_01313		182.154	0.988	0.52	0.1654
CNAG_01314	PPP1	162.692	1.075	0.447	0.06448
CNAG_01315		341.212	0.692	0.344	0.1371
CNAG_01316	RPA32	207.641	-0.065	0.475	0.9481
CNAG_01317		152.576	-0.013	0.472	0.9892
CNAG_01318		530.545	-0.204	0.324	0.7231
CNAG_01319	PAC2	107.86	-0.416	0.527	0.6385
CNAG_01320		611.336	-1.023	0.341	0.01619
CNAG_01321		906.434	0.273	0.264	0.5105
CNAG_01322		368.015	0.118	0.344	0.8658
CNAG_01323		799.699	-0.065	0.335	0.9275
CNAG_01324		128.505	-0.167	0.555	0.8862
CNAG_01325		78.113	-0.67	0.612	0.4798
CNAG_01330		417.666	-0.527	0.416	0.3992
CNAG_01331		207.115	2.337	0.405	2.918e-07
CNAG_01332		5645.06	-0.635	0.265	0.06639
CNAG_01333	ALK1	145.111	-0.864	0.624	0.3439
CNAG_01334		778.574	-1.098	0.433	0.04935
CNAG_01335		476.195	-0.719	0.447	0.2557
CNAG_01336		19.964	2.012	1.245	0.2534
CNAG_01337		112.056	2.605	0.608	0.0002598
CNAG_01338		157.098	0.856	0.652	0.3746
CNAG_01339		608.375	0.058	0.311	0.9296
CNAG_01340		1223.16	-0.103	0.25	0.8301
CNAG_01341	ISP3	36.342	3.389	0.962	0.003711
CNAG_01342		270.705	-0.45	0.373	0.4243
CNAG_01343		125.59	0.53	0.536	0.5321
CNAG_01344		184.915	-0.833	0.46	0.1898
CNAG_01345		377.943	-1.364	0.331	0.00051
CNAG_01346	HPP2	96.308	0.008	0.59	0.9945
CNAG_01347		221.015	0.677	0.398	0.2236
CNAG_01348		46.263	2.949	0.898	0.007566
CNAG_01349		17.086	-0.064	1.304	0.9813
CNAG_01350	RMD5	112.746	-0.027	0.522	0.9807
CNAG_01351		249.602	-1.144	0.383	0.01656
CNAG_01352		477.782	-0.714	0.383	0.1753
CNAG_01353		321.007	-1.101	0.394	0.02687
CNAG_01354		1039.02	-1.355	0.46	0.01857
CNAG_01355		193.212	0.063	0.553	0.9581
CNAG_01356		303.186	0.043	0.366	0.957
CNAG_01357	SDP101	122.142	0.302	0.525	0.7479
CNAG_01358		76.214	2.371	0.802	0.01809
CNAG_01359		887.289	-0.465	0.305	0.2866
CNAG_01360		1020.79	1.137	0.291	0.001035
CNAG_01361		2313.29	-0.996	0.25	0.0008128
CNAG_01362		350.887	0.231	0.35	0.7066
CNAG_01363		405.779	-0.342	0.328	0.5047
CNAG_01364		390.361	-1.734	0.348	1.348e-05
CNAG_01365		306.365	0.478	0.417	0.4551
CNAG_01367		58.223	-0.477	0.861	0.7587
CNAG_01368		314.235	0.754	4.24	0.9327
CNAG_01369		810.523	0.831	0.369	0.08939
CNAG_01370		48.381	0.801	0.733	0.4799
CNAG_01371	CRG2	238.115	-0.627	0.444	0.333
CNAG_01372		302.656	-0.302	0.425	0.6796
CNAG_01373	CDC10	391.835	0.044	0.345	0.9512
CNAG_01375	ABP1	243.525	1.793	0.404	0.0001454
CNAG_01376		1950.05	-0.092	0.328	0.8939
CNAG_01377	UBP13	381.504	0.103	0.338	0.8832
CNAG_01378	STE24	294.476	0.661	0.365	0.1898
CNAG_01379		161.539	-0.406	0.512	0.6377
CNAG_01380		90.434	2.521	0.631	0.0007907
CNAG_01381		157.629	-0.918	0.454	0.1351
CNAG_01382		111.661	1.234	0.511	0.06352
CNAG_01384		26.354	2.819	1.225	0.08112
CNAG_01385	GGT1	675.989	0.549	0.329	0.2334
CNAG_01386		22.713	3.424	1.239	0.02919
CNAG_01387		54.433	0.671	0.687	0.5388
CNAG_01388		209.486	-0.844	0.465	0.189
CNAG_01389		131.667	-1.093	0.812	0.3607
CNAG_01390		1236.22	-1.779	0.291	3.805e-08
CNAG_01391		290.318	0.216	0.392	0.7598
CNAG_01392		84.121	0.249	0.653	0.8458
CNAG_01395		239.469	0.855	0.399	0.1091
CNAG_01396		153.234	0.167	0.476	0.8602
CNAG_01397		572.452	-1.436	0.295	2.22e-05
CNAG_01398		1578.57	-1.312	0.269	2.11e-05
CNAG_01399		100.127	0.721	0.538	0.3637
CNAG_01400		1304.73	-1.217	0.352	0.00447
CNAG_01401		34.675	-1.121	0.896	0.4053
CNAG_01402		277.455	1.358	0.434	0.01149
CNAG_01403		144.233	-0.213	0.519	0.8309
CNAG_01404		3035.52	-1.206	0.237	8.24e-06
CNAG_01405		599.851	0.079	0.298	0.9008
CNAG_01406		136.007	-0.753	0.468	0.2553
CNAG_01408		393.861	0.708	0.351	0.1365
CNAG_01411		118.894	0.771	0.509	0.2914
CNAG_01412	PAH1	527.952	1.165	0.318	0.002344
CNAG_01413	PUB1	1407.87	-0.243	0.248	0.5365
CNAG_01414		145.438	0.714	0.488	0.3118
CNAG_01415		397.687	-0.911	0.327	0.02755
CNAG_01416		138.239	-0.983	0.506	0.1545
CNAG_01417		50.123	4.118	0.83	1.495e-05
CNAG_01418		80.945	0.217	0.605	0.8562
CNAG_01419		187.444	1.639	0.486	0.005835
CNAG_01420		119.836	2.422	0.575	0.0003515
CNAG_01421		3971.19	-0.776	0.304	0.04713
CNAG_01422		100.844	3.192	0.573	7.951e-07
CNAG_01423		291.622	0.075	0.377	0.9269
CNAG_01424		123.859	1.922	0.558	0.004686
CNAG_01425		37.029	0.092	1.052	0.9653
CNAG_01426		164.343	0.643	0.454	0.331
CNAG_01428		7350.57	-0.609	0.249	0.06016
CNAG_01429		216.397	-0.095	0.4	0.9114
CNAG_01430		131.138	-0.244	0.474	0.7775
CNAG_01431	HOB1	115.441	-0.207	0.525	0.8398
CNAG_01432		549.234	-1.478	0.329	0.0001131
CNAG_01435		959.326	-0.869	0.32	0.03273
CNAG_01436	SIT4	169.353	-0.728	0.502	0.316
CNAG_01437		753.803	-1.087	0.396	0.03066
CNAG_01438	SWI6	936.682	-0.775	0.275	0.02558
CNAG_01439		184.171	-0.053	0.449	0.9562
CNAG_01440		174.866	0.62	0.423	0.3099
CNAG_01441		897.245	-1.924	0.455	0.0003265
CNAG_01442		485.245	-0.832	0.362	0.08182
CNAG_01443		81.222	-1.503	0.589	0.0473
CNAG_01444	RPB4	86.761	-1.146	0.567	0.1353
CNAG_01445	APG9	142.639	0.284	0.529	0.7677
CNAG_01446	HSP12	490.005	4.582	0.432	6.74e-24
CNAG_01448		349.395	-2.01	0.381	3.508e-06
CNAG_01451		228.412	-0.911	0.409	0.09359
CNAG_01452	MAT3	47.544	0.759	0.74	0.5139
CNAG_01454	STE12alpha	590.81	-1.393	0.308	0.0001042
CNAG_01455	RPL39alpha	2967.34	-0.366	0.227	0.2545
CNAG_01456		8.353	0.813	1.633	0.7861
CNAG_01461		176.858	0.533	0.433	0.4139
CNAG_01463		115.431	-0.11	0.523	0.9221
CNAG_01464	FHB1	300.32	-0.581	0.589	0.5337
CNAG_01465		129.337	0.577	0.52	0.4718
CNAG_01466		158.864	1	0.531	0.1697
CNAG_01467		328.996	-0.235	0.366	0.7164
CNAG_01468		206.313	-0.886	0.509	0.2109
CNAG_01469		208.407	0.926	0.431	0.1082
CNAG_01470		732.561	-0.59	0.352	0.2311
CNAG_01471		243.657	-0.196	0.402	0.7915
CNAG_01472		485.8	0.614	0.322	0.1642
CNAG_01473		88.701	0.556	0.573	0.5414
CNAG_01474		215.392	-0.997	0.4	0.05444
CNAG_01475	SMT1	1050.7	-0.227	0.279	0.6271
CNAG_01476		531.487	0.715	0.314	0.08433
CNAG_01477		1067.01	-0.646	0.343	0.1706
CNAG_01478		49.489	-0.041	0.738	0.9788
CNAG_01479		41.955	-0.686	0.793	0.5979
CNAG_01480		5048.69	-0.701	0.291	0.06438
CNAG_01481		60.367	1.988	0.74	0.03478
CNAG_01482		368.133	-0.746	0.356	0.1187
CNAG_01483	HPI1	155.753	-0.302	0.48	0.7231
CNAG_01485		493.513	0.724	0.304	0.06819
CNAG_01486		5069.85	-0.771	0.249	0.01249
CNAG_01487		18.022	0.792	1.226	0.7145
CNAG_01489	CAS9	15.057	5.352	1.749	0.01378
CNAG_01490		44.735	4.045	0.861	4.78e-05
CNAG_01491		64.569	1.025	0.733	0.3386
CNAG_01492		231.694	0.363	0.454	0.6347
CNAG_01493		73.808	0.442	0.838	0.7718
CNAG_01494		81.457	1.455	0.632	0.0809
CNAG_01495		136.083	1.888	0.477	0.0008758
CNAG_01496	PPT1	379.455	-1.27	0.328	0.001207
CNAG_01497		152.743	2.047	0.565	0.002692
CNAG_01498	AKP2	217.544	2.083	0.436	3.415e-05
CNAG_01499		86.377	2.091	0.589	0.003423
CNAG_01500		119.241	6.361	0.898	8.686e-11
CNAG_01501		39.184	-0.317	0.895	0.8586
CNAG_01502		246.326	0.732	0.408	0.1951
CNAG_01504		106.586	0.22	0.555	0.8384
CNAG_01506		125.166	0.915	0.611	0.2975
CNAG_01507		146.779	-0.446	0.472	0.555
CNAG_01508		540.65	-0.528	0.315	0.2307
CNAG_01509		172.22	-1.74	0.436	0.0007907
CNAG_01510		649.792	-0.111	0.289	0.844
CNAG_01511		14.084	0.072	1.307	0.9787
CNAG_01512		72.142	-0.064	0.622	0.9616
CNAG_01513		85.125	0.589	0.583	0.5209
CNAG_01514		1.799	-3.965	4.131
CNAG_01518	PMU1	46.597	0.25	0.77	0.8746
CNAG_01519	EEP1	50.951	4.83	0.88	1.213e-06
CNAG_01520		277.502	-0.246	0.395	0.7254
CNAG_01521		55.779	1.999	0.733	0.0318
CNAG_01522		387.759	0.125	0.336	0.8496
CNAG_01523	HOG1	672.022	0.141	0.294	0.7961
CNAG_01524		161.83	0.947	0.454	0.121
CNAG_01525		82.28	3.232	0.637	8.773e-06
CNAG_01526		493.87	1.785	0.366	2.22e-05
CNAG_01527		4.753	4.423	3.162	0.3382
CNAG_01528		259.509	-1.523	0.402	0.001576
CNAG_01529		39.406	-1.543	0.885	0.2103
CNAG_01530	MGA2	1660.61	-0.416	0.262	0.2624
CNAG_01531		105.42	-1.077	0.588	0.1848
CNAG_01532	INP52	282.095	-0.283	0.369	0.6499
CNAG_01533		491.542	0.186	0.358	0.7751
CNAG_01534		73.795	1.403	0.781	0.1943
CNAG_01535		1165.01	-0.829	0.272	0.0143
CNAG_01536		1045.33	-0.924	0.332	0.02755
CNAG_01537	VAD1	1129.67	0.355	0.272	0.3794
CNAG_01538		84.597	0.846	0.597	0.3307
CNAG_01539		2229.34	0.841	0.347	0.06241
CNAG_01540		53.874	3.528	2.56	0.3467
CNAG_01541		11.471	1.825	1.575	0.4483
CNAG_01542		40.141	0.122	1.32	0.9635
CNAG_01543		124.751	-0.154	0.545	0.8924
CNAG_01544		595.104	-1.044	0.31	0.005971
CNAG_01545		146.179	1.074	0.462	0.07753
CNAG_01546		47.078	0.048	0.783	0.9765
CNAG_01547		170.063	0.665	0.464	0.3241
CNAG_01548		386.616	-0.495	0.324	0.2865
CNAG_01549		382.407	-0.672	0.342	0.1488
CNAG_01550		145.824	-2.036	0.591	0.004654
CNAG_01551	GAT201	843.818	3.687	0.31	6.796e-30
CNAG_01552		256.702	2.007	0.418	3.144e-05
CNAG_01553		439.499	0.707	0.313	0.08794
CNAG_01554		218.794	0.035	0.396	0.9649
CNAG_01555		81.473	-0.491	0.772	0.7199
CNAG_01556		199.297	-1.277	0.418	0.01403
CNAG_01557	CAM1	467.142	0.42	0.356	0.4383
CNAG_01558		440.104	3.521	0.622	4.954e-07
CNAG_01559		629.634	-1.613	0.354	8.678e-05
CNAG_01560		73.791	-0.063	0.668	0.9635
CNAG_01561		221.802	0.42	0.431	0.5401
CNAG_01562	BLP4	110251	-0.838	0.471	0.1992
CNAG_01563	HDA1	323.14	0.092	0.406	0.9148
CNAG_01564		965.685	-1.012	0.291	0.004211
CNAG_01565		754.471	0.991	0.334	0.01754
CNAG_01566		206.123	-1.888	0.504	0.001767
CNAG_01567		61.455	1.421	0.727	0.1515
CNAG_01568		549.93	-0.126	0.338	0.8498
CNAG_01569		96.293	-0.119	0.552	0.92
CNAG_01570		19.955	1.676	1.111	0.2933
CNAG_01571		193.989	0.174	0.413	0.8268
CNAG_01572	CDC25	356.221	-0.923	0.551	0.2313
CNAG_01573	RIF2	906.72	-0.063	0.265	0.9114
CNAG_01574		1502.89	0.866	0.308	0.02559
CNAG_01575		1361.7	-1.059	0.263	0.0007168
CNAG_01576		446.081	0.368	0.313	0.4391
CNAG_01577		11635.5	-0.603	0.251	0.06554
CNAG_01578		124.403	-0.787	0.541	0.3147
CNAG_01579		758.093	-0.018	0.281	0.9749
CNAG_01580	SCP1	793.314	1.061	0.274	0.00117
CNAG_01581		19.919	-0.583	1.118	0.7748
CNAG_01582		20.389	-0.541	1.107	0.791
CNAG_01583		235.69	-0.366	0.387	0.5539
CNAG_01584		15.03	0.679	1.337	0.7813
CNAG_01585		20.533	3.321	1.491	0.09355
CNAG_01586		1402.52	-0.195	0.32	0.731
CNAG_01587		192.824	-0.174	0.407	0.8238
CNAG_01588		830.8	2.127	0.335	1.048e-08
CNAG_01590		432.895	-1.28	0.326	0.0009788
CNAG_01591		576.88	-0.306	0.303	0.5212
CNAG_01592	STE14	32.623	-0.448	1.011	0.8154
CNAG_01593		498.724	-1.428	0.36	0.000853
CNAG_01594		849.278	2.005	0.331	5.523e-08
CNAG_01595		185.143	0.047	0.428	0.959
CNAG_01596		339.243	-0.295	0.42	0.6838
CNAG_01597		56.526	0.194	0.753	0.9039
CNAG_01598		489.07	-0.676	0.344	0.1492
CNAG_01599		147.166	-1.177	0.477	0.05697
CNAG_01600		1322.55	-1.539	0.25	2.986e-08
CNAG_01601		106.373	1.081	0.73	0.3047
CNAG_01602		215.555	0.008	0.53	0.9945
CNAG_01603		1283.23	0.85	0.352	0.06369
CNAG_01604		100.633	3.836	0.584	2.599e-09
CNAG_01605		93.503	3.956	2.616	0.2922
CNAG_01606		0.789	1.382	4.878
CNAG_01607	TRX2	82.318	-0.429	0.644	0.7036
CNAG_01608		477.287	-0.907	0.332	0.03151
CNAG_01609		143.234	-0.778	0.466	0.2328
CNAG_01610		192.483	1.524	0.434	0.003823
CNAG_01611	LIV8	624.668	1.601	0.39	0.0005395
CNAG_01612	PSK202	5.851	0.816	2.053	0.8379
CNAG_01613		1046.25	0.126	0.259	0.7915
CNAG_01614	UBP10	211.183	-0.137	0.456	0.8857
CNAG_01615		21.616	0.059	1.051	0.9785
CNAG_01616		625.656	-0.365	0.289	0.4003
CNAG_01619		248.486	-0.309	0.376	0.6204
CNAG_01620		252.249	-1.21	0.481	0.05173
CNAG_01621		1559.63	-0.011	0.268	0.9843
CNAG_01622		85.145	-0.313	0.588	0.7688
CNAG_01623		482.822	-1.269	0.346	0.002315
CNAG_01624		172.758	-1.348	0.498	0.03317
CNAG_01625		208.046	-1.366	0.445	0.01338
CNAG_01626	ADA2	404.251	1.784	0.401	0.0001354
CNAG_01627		135.251	2.662	0.607	0.0001778
CNAG_01628		3893.41	-0.383	0.321	0.4314
CNAG_01629		230.704	-0.853	0.43	0.1438
CNAG_01630		270.126	-0.053	0.366	0.9455
CNAG_01631		421.704	-0.263	0.321	0.623
CNAG_01632		55.279	1.799	0.716	0.05173
CNAG_01633		177.589	-0.162	0.531	0.8833
CNAG_01634		793.268	-0.887	0.295	0.01592
CNAG_01635		55.914	0.145	0.736	0.9275
CNAG_01636		212.727	-1.102	0.403	0.03121
CNAG_01637		344.271	0.26	0.34	0.651
CNAG_01638		96.657	-1.079	0.645	0.2327
CNAG_01639		1994.91	-1.57	0.245	6.559e-09
CNAG_01640	CSF1	2121.46	0.078	0.253	0.8825
CNAG_01641		2802.62	-1.207	0.24	1.095e-05
CNAG_01642		768.414	-0.458	0.299	0.2859
CNAG_01643		46.121	1.556	0.803	0.1555
CNAG_01644	MLN4	163.835	0.206	0.488	0.8258
CNAG_01645		40.828	0.16	0.831	0.9282
CNAG_01646		187.263	-0.492	0.44	0.4681
CNAG_01647		213.363	0.121	0.426	0.8923
CNAG_01648	H4	379.956	0.194	0.331	0.7426
CNAG_01649		546.686	-0.066	0.315	0.9227
CNAG_01650	MRPL7	298.986	-0.861	0.362	0.06904
CNAG_01651		25.27	-0.478	1.086	0.8166
CNAG_01652	PNG1	270.201	1.243	0.393	0.01051
CNAG_01653	CIG1	4448.08	1.948	0.823	0.07017
CNAG_01654	CAS34	371.242	-0.584	0.334	0.2094
CNAG_01655		1203.79	-0.957	0.254	0.001688
CNAG_01656		52.179	-1.742	0.796	0.09993
CNAG_01657		936.07	-0.889	0.317	0.02608
CNAG_01658		341.064	-0.473	0.355	0.3663
CNAG_01659		132.115	0.234	0.529	0.8159
CNAG_01660	GCN3	197.184	-0.089	0.452	0.9275
CNAG_01663		123.55	-0.352	0.518	0.6958
CNAG_01664		814.876	-0.877	0.393	0.09281
CNAG_01665		190.568	-1.026	0.468	0.09936
CNAG_01666		130.233	-0.211	0.651	0.8743
CNAG_01667	COQ2	179.999	-0.586	0.429	0.3513
CNAG_01668		32.638	0.275	1.173	0.9119
CNAG_01669		168.52	-0.256	0.496	0.7764
CNAG_01670		92.29	0.201	0.699	0.8909
CNAG_01671		10.128	0.701	2.495	0.8932
CNAG_01672		14.865	-1.198	1.309	0.5704
CNAG_01673		590.862	-0.661	0.301	0.09902
CNAG_01674		11.848	-5.17	2.027	0.04761
CNAG_01675		44.589	3.911	0.875	0.0001256
CNAG_01676		621.486	-0.789	0.306	0.04445
CNAG_01677		161.561	-0.189	0.451	0.827
CNAG_01678	NHA1	1247.51	-0.33	0.267	0.4125
CNAG_01679		1857.44	-0.818	0.242	0.005619
CNAG_01680		18.76	1.787	1.262	0.3307
CNAG_01681	FCY2	1222.92	-1.219	0.308	0.0008858
CNAG_01682		1119.58	-0.602	0.284	0.1141
CNAG_01683	STL1	2718.26	-1.259	0.244	6.085e-06
CNAG_01686		106.74	2.656	0.719	0.00214
CNAG_01687		419.427	-1.026	0.319	0.009146
CNAG_01688		1143.43	-0.938	0.273	0.004753
CNAG_01689		2.299	2.542	3.873
CNAG_01690		85.525	0.747	0.653	0.4552
CNAG_01691		144.971	0.817	0.556	0.3099
CNAG_01692	UBA3	54.358	0.202	0.768	0.9009
CNAG_01693		189.424	-0.989	0.435	0.08546
CNAG_01694		795.801	-0.277	0.281	0.5321
CNAG_01695		56.959	-0.014	0.731	0.9931
CNAG_01696		792.856	-0.761	0.494	0.2809
CNAG_01697	CSN1201	207.774	-0.773	0.408	0.1668
CNAG_01698		477.793	0.196	0.315	0.7265
CNAG_01699		79.725	-0.17	0.587	0.8903
CNAG_01701		320.857	-0.462	0.378	0.4184
CNAG_01702		186.567	0.318	0.441	0.6737
CNAG_01703		122.511	0.389	0.52	0.6605
CNAG_01704	IRK6	4633.06	-0.6	0.27	0.09402
CNAG_01706		20.508	0.416	1.11	0.8485
CNAG_01707	CRG3	538.925	0.809	0.322	0.05209
CNAG_01708	GAT7	490.328	-0.158	0.375	0.8266
CNAG_01709		1587.44	-1.033	0.246	0.0003838
CNAG_01710		89.646	0.316	0.563	0.7549
CNAG_01711		335.464	2.261	0.351	5.802e-09
CNAG_01712		403.981	-0.923	0.348	0.03754
CNAG_01713		1769.95	0.826	0.246	0.006039
CNAG_01714		30.023	3.22	0.981	0.00758
CNAG_01715		1698.62	-1.018	0.304	0.006246
CNAG_01716		552.686	-1.221	0.321	0.001497
CNAG_01717		509.699	-0.37	0.312	0.4343
CNAG_01718		121.207	1.227	0.544	0.0883
CNAG_01719		91.532	-0.934	0.577	0.2524
CNAG_01720	VPS23	96.518	0.922	0.542	0.2241
CNAG_01721	HEM3	1287.46	-1.129	0.293	0.001287
CNAG_01722		1457.66	0.348	0.278	0.4061
CNAG_01723		339.904	-0.018	0.347	0.9807
CNAG_01725		18.225	0.753	1.406	0.7678
CNAG_01726		1300.24	-0.26	0.276	0.5557
CNAG_01727		4340.59	0.595	1.293	0.8068
CNAG_01728		228.9	1.197	0.557	0.1076
CNAG_01729		1223.99	-0.823	0.304	0.03308
CNAG_01730	STE7	219.702	-0.381	0.498	0.6506
CNAG_01731		423.007	0.391	0.336	0.4459
CNAG_01732		186.6	1.166	0.467	0.05354
CNAG_01733		687.302	0.068	0.359	0.9291
CNAG_01734		591.291	-0.053	0.29	0.9305
CNAG_01735		730.137	6.818	0.426	1.827e-54
CNAG_01736		137.677	-0.031	0.552	0.9787
CNAG_01737	ERG25	1447.99	-0.632	0.305	0.1235
CNAG_01738		337.13	-1.656	0.366	9.87e-05
CNAG_01739		161.075	0.168	0.453	0.85
CNAG_01740	CDC12	581.634	-0.131	0.369	0.858
CNAG_01741		80.713	0.385	0.615	0.724
CNAG_01742	AQY1	151.3	0.676	0.53	0.3935
CNAG_01743		63.185	3.539	0.786	0.0001112
CNAG_01744	HAD1	2580.47	2.544	0.262	3.957e-20
CNAG_01745		1904.04	2.574	0.297	4.409e-16
CNAG_01746		136.989	0.523	0.721	0.6707
CNAG_01749		301.891	-1.185	0.394	0.01582
CNAG_01750		3650.47	0.902	2.257	0.8365
CNAG_01751		52.91	4.254	0.881	2.719e-05
CNAG_01752		294.507	-0.727	0.447	0.2502
CNAG_01753		98.033	1.787	0.691	0.04413
CNAG_01754		531.56	-0.299	0.331	0.5776
CNAG_01755		1011.58	-0.923	0.264	0.004015
CNAG_01756		198.157	-0.431	0.485	0.5855
CNAG_01758	PGU1	48.492	1.407	0.735	0.1622
CNAG_01759		28.79	1.484	1.173	0.3993
CNAG_01760		55.8	0.505	0.712	0.6796
CNAG_01761		1370.16	-1.955	0.314	2.082e-08
CNAG_01763		40.057	0.653	0.788	0.6177
CNAG_01764		96.572	1.546	0.668	0.07899
CNAG_01765		407.626	-0.382	0.321	0.4323
CNAG_01768		1078.6	-0.263	0.282	0.5616
CNAG_01769		182.503	0.882	0.428	0.1263
CNAG_01770		548.821	-0.541	0.302	0.1964
CNAG_01771		104.379	0.526	0.599	0.5918
CNAG_01772		432.233	-1.028	0.466	0.0964
CNAG_01773		89.924	0.922	0.564	0.2459
CNAG_01776		11.363	-0.288	1.443	0.9269
CNAG_01777		70.106	2.564	0.665	0.001258
CNAG_01778		303.822	1.141	0.354	0.009004
CNAG_01779		311.834	-0.036	0.379	0.9635
CNAG_01780		671.069	-0.75	0.3	0.05341
CNAG_01781		206.297	0.79	0.435	0.189
CNAG_01787		106.203	3.104	0.558	7.951e-07
CNAG_01788		354.549	-0.702	0.375	0.1737
CNAG_01789		244.403	-0.458	0.386	0.4348
CNAG_01790		147.747	0.381	0.45	0.6089
CNAG_01791		1040.97	-1.063	0.26	0.0005666
CNAG_01792		742.71	-1.165	0.313	0.001958
CNAG_01793		245.281	-1.064	0.419	0.04877
CNAG_01794		183.973	5.641	2.443	0.07966
CNAG_01795		123.003	1.551	0.784	0.1458
CNAG_01796		229.673	2.302	0.568	0.0006412
CNAG_01797		293.462	-1.418	0.37	0.001363
CNAG_01798		178.509	0.149	0.419	0.8586
CNAG_01799		573.361	-0.409	0.311	0.3737
CNAG_01800		249.18	0.377	0.485	0.644
CNAG_01801		10.737	-0.263	1.501	0.9329
CNAG_01802		813.587	-0.694	0.368	0.1697
CNAG_01803		65.196	1.848	0.662	0.02703
CNAG_01806		1.392	4.279	4.834
CNAG_01807	UPF1	733.591	-0.75	0.295	0.04797
CNAG_01808		351.027	-0.13	0.358	0.8538
CNAG_01809		197.893	-0.3	0.409	0.6677
CNAG_01810		258.578	-0.754	0.467	0.2545
CNAG_01811		242.394	-0.14	0.446	0.8791
CNAG_01812		885.665	-1.013	0.282	0.002939
CNAG_01813		1379.96	-0.596	0.246	0.06281
CNAG_01814		972.26	1.235	0.267	6.471e-05
CNAG_01815		495.179	-0.712	0.335	0.1125
CNAG_01816		15.632	1.616	1.683	0.5463
CNAG_01817		165.096	-0.274	0.496	0.7588
CNAG_01818		151.467	-1.657	0.477	0.004302
CNAG_01819		505.013	-0.425	0.309	0.3491
CNAG_01820	PYK1	4544.77	1.273	0.243	4.077e-06
CNAG_01821		96.295	0.895	0.601	0.3016
CNAG_01822		182.487	-0.197	0.49	0.8348
CNAG_01823	INM1	142.856	2.484	0.474	4.128e-06
CNAG_01824		556.677	1.008	0.322	0.01157
CNAG_01825		96.868	1.318	0.539	0.06014
CNAG_01826		145.625	-0.518	0.505	0.514
CNAG_01827		5.456	0.104	2.391	0.9836
CNAG_01828		238.803	-0.296	0.411	0.6742
CNAG_01832		106.736	-0.446	0.522	0.6051
CNAG_01833		1105.42	-0.631	0.256	0.05677
CNAG_01834		177.708	-0.193	0.439	0.8173
CNAG_01835		435.198	1.78	0.316	5.911e-07
CNAG_01837		399.584	0.782	0.389	0.1381
CNAG_01839	ESS1	159.287	1.619	0.524	0.01269
CNAG_01840	TUB1	3775.91	-0.619	0.279	0.09486
CNAG_01841	GLN3	52.649	-0.07	0.72	0.9635
CNAG_01842		2107.93	-1.129	0.33	0.005023
CNAG_01843		431.65	0.08	0.409	0.9275
CNAG_01844		117.93	-2	0.545	0.002315
CNAG_01845	PKC1	1342.64	0.147	0.303	0.7919
CNAG_01846		169.735	2.259	0.49	6.971e-05
CNAG_01847		31.772	1.511	0.967	0.2735
CNAG_01848		692.041	0.393	0.348	0.4622
CNAG_01849		36.482	1.732	1.106	0.2722
CNAG_01850	TCO1	1098.67	-0.445	0.257	0.2128
CNAG_01851		0
CNAG_01852		563.067	-0.458	0.34	0.3607
CNAG_01853		130.52	-0.041	0.488	0.9659
CNAG_01854		4925.95	-0.044	0.276	0.9384
CNAG_01855		205.877	-0.194	0.454	0.8232
CNAG_01856		222.612	-0.278	0.392	0.6799
CNAG_01857		5.138	1.491	2.444	0.731
CNAG_01858	HOB2	44.923	0.77	0.795	0.5422
CNAG_01859		448.83	0.437	0.343	0.3944
CNAG_01860		75.619	0.808	0.62	0.3797
CNAG_01861		108.947	0.955	0.681	0.337
CNAG_01862		31.8	2.039	0.898	0.0858
CNAG_01863	SNF2	1084.16	-0.811	0.257	0.01094
CNAG_01864	NDX5	185.867	0.613	0.581	0.4987
CNAG_01865		30.7	0.196	0.913	0.9202
CNAG_01866		410.062	0.759	0.368	0.126
CNAG_01867		180.406	0.709	0.447	0.2654
CNAG_01868		160.234	0.076	0.488	0.9404
CNAG_01869		215.227	-0.99	0.409	0.06281
CNAG_01870		184.903	-0.367	0.509	0.6727
CNAG_01871		119.094	0.903	0.494	0.185
CNAG_01872	CTR2	32.901	1.205	0.939	0.3898
CNAG_01873		0
CNAG_01874		54.869	-1.058	0.746	0.3305
CNAG_01875		245.995	0.231	0.447	0.7763
CNAG_01876		230.379	-0.166	0.471	0.8592
CNAG_01877	GUA1	2568.75	-1.299	0.239	1.51e-06
CNAG_01878		65.884	0.692	0.711	0.5406
CNAG_01879		145.145	1.03	0.47	0.09916
CNAG_01880		218.075	0.221	0.447	0.787
CNAG_01881		326.117	0.018	0.402	0.9829
CNAG_01882		96.191	-0.36	0.577	0.7247
CNAG_01883	GAT8	99.56	0.387	0.587	0.7066
CNAG_01884		13144.5	-0.836	0.254	0.007463
CNAG_01885	CID14	439.362	-1.124	0.353	0.01003
CNAG_01886		114.412	-0.218	0.555	0.8403
CNAG_01889		49.188	0.657	0.762	0.5999
CNAG_01890	MET6	14625.5	-0.219	0.234	0.5583
CNAG_01891		70.769	-0.141	0.647	0.9192
CNAG_01892		131.947	2.214	0.683	0.008515
CNAG_01893		181.477	3.693	0.518	6.406e-11
CNAG_01894		451.928	-0.574	0.33	0.2108
CNAG_01895		148.588	0.154	0.55	0.8933
CNAG_01896		743.594	3.613	1.108	0.00803
CNAG_01897	BDF1	1354.03	0.432	0.282	0.2856
CNAG_01898		548.466	-1.372	0.297	6.644e-05
CNAG_01899		120.17	-0.677	0.556	0.4192
CNAG_01900	NDX1	56.673	0.647	0.679	0.5503
CNAG_01902		924.448	-0.005	0.357	0.9945
CNAG_01903		254.669	-1.007	0.525	0.1612
CNAG_01904		379.6	-0.641	0.326	0.1486
CNAG_01905	KSP1	1016.26	-0.151	0.297	0.7803
CNAG_01906		126.968	-0.322	0.527	0.7307
CNAG_01907		197.663	-1.522	0.585	0.04271
CNAG_01908	HEM4	133.052	-0.58	0.493	0.4395
CNAG_01909		289.714	-1.107	0.525	0.116
CNAG_01910		103.541	-0.696	0.584	0.4315
CNAG_01911	SEC6	167.176	-0.449	0.466	0.5444
CNAG_01912		140.106	0.399	0.541	0.6651
CNAG_01913		75.122	1.914	0.637	0.01607
CNAG_01914		124.276	-0.02	0.531	0.9851
CNAG_01915		805.927	-0.814	0.31	0.04047
CNAG_01916		1247.19	0.022	0.291	0.9693
CNAG_01917		89.78	-0.604	0.637	0.5521
CNAG_01918		290.932	0.51	0.387	0.3725
CNAG_01919		174.402	1.366	0.435	0.01124
CNAG_01920	UBI4	2939.38	0.265	0.242	0.4792
CNAG_01921		12.615	1.118	1.403	0.6353
CNAG_01922		206.836	0.23	0.399	0.7479
CNAG_01923		196.744	0.374	0.432	0.5968
CNAG_01924		31.1	1.892	0.979	0.1571
CNAG_01925		121.629	-0.442	0.491	0.5791
CNAG_01926	PEX5	37.909	0.817	0.878	0.5623
CNAG_01927		42.372	0.797	0.821	0.5414
CNAG_01928		144.07	-0.295	0.469	0.7236
CNAG_01929		145.264	0.127	0.495	0.9044
CNAG_01930		1005.88	-0.579	0.279	0.1223
CNAG_01931		6.795	-4.408	2.352	0.1722
CNAG_01933		1.492	-3.702	4.813
CNAG_01934		84.878	1.133	0.593	0.1628
CNAG_01936		90.109	2.776	1.004	0.02914
CNAG_01937		55.712	0.813	0.692	0.4395
CNAG_01938	KIN1	651.072	0.245	0.284	0.5979
CNAG_01939		721.404	-2.029	0.32	1.074e-08
CNAG_01940		247.293	0.299	0.403	0.6631
CNAG_01941		651.634	-1.053	0.303	0.004304
CNAG_01942		71.404	0.848	0.663	0.3923
CNAG_01943		342.203	-1.428	0.345	0.0004574
CNAG_01944		5.503	6.263	2.925	0.1092
CNAG_01945		15.782	7.786	2.002	0.001121
CNAG_01946		127.093	0.058	0.486	0.9562
CNAG_01947		26.85	2.148	1.207	0.1992
CNAG_01948	FZC36	477.526	-0.502	0.317	0.2657
CNAG_01949		143.079	0.93	0.706	0.3725
CNAG_01950		395.037	-0.452	0.341	0.3697
CNAG_01951		4485.68	-0.574	0.237	0.06234
CNAG_01952		51.318	1.225	0.757	0.2525
CNAG_01953		207.578	-1.363	0.473	0.02181
CNAG_01954		17.21	0.738	1.289	0.7499
CNAG_01955		0.909	-2.972	4.832
CNAG_01956		142.319	0.407	0.52	0.6426
CNAG_01957		322.754	1.258	0.382	0.007283
CNAG_01958		317.884	0.533	0.364	0.3124
CNAG_01959		877.356	-1.641	0.394	0.0004155
CNAG_01960		48.91	1.214	0.74	0.2435
CNAG_01961		626.026	1.499	0.326	7.513e-05
CNAG_01962		45.614	0.345	0.762	0.8106
CNAG_01963		39.126	-0.018	0.807	0.9918
CNAG_01964	OPT1	76.123	0.301	0.659	0.8086
CNAG_01965		78.843	-0.204	0.744	0.8959
CNAG_01969		69.847	0.137	0.721	0.9286
CNAG_01970		234.569	0.928	0.442	0.1181
CNAG_01971		0
CNAG_01972	TAF10	445.014	0.837	0.314	0.03672
CNAG_01973	ZFC2	1078.21	0.403	0.278	0.3163
CNAG_01974		166.479	-0.147	0.599	0.9094
CNAG_01975		430.492	-0.325	0.315	0.5116
CNAG_01976		2502.5	-0.657	0.327	0.1382
CNAG_01977		24.203	-0.919	1.054	0.595
CNAG_01978	RCE1	98.03	-0.792	0.538	0.3078
CNAG_01979		206.407	-0.371	0.488	0.6527
CNAG_01980		0
CNAG_01981		1750.58	0.767	0.282	0.03218
CNAG_01982		429.274	0.563	0.328	0.2195
CNAG_01983	RCV1	864.388	0.92	0.327	0.02555
CNAG_01984	TAL1	5435.28	2.148	0.273	3.174e-13
CNAG_01985		2693.98	0.107	0.239	0.813
CNAG_01986		185.816	0.116	0.457	0.9054
CNAG_01987		243.851	-0.758	0.38	0.1404
CNAG_01988	PHY1	1128.03	-0.537	0.261	0.127
CNAG_01989		53.394	1.337	0.812	0.2414
CNAG_01990		5819.24	-0.943	0.243	0.001123
CNAG_01991		1423.71	-0.544	0.271	0.1387
CNAG_01992		91.022	1.651	0.792	0.1213
CNAG_01993		188.466	0.908	0.453	0.1384
CNAG_01994		78.421	0.465	0.696	0.7021
CNAG_01995		72.072	4.928	1.012	2.267e-05
CNAG_01996		258.835	-0.418	0.403	0.5084
CNAG_01997		170.133	-0.962	0.558	0.2168
CNAG_01999		98.512	0.526	0.605	0.5962
CNAG_02000		24.069	0.759	1.088	0.6868
CNAG_02001	INP5203	394.063	1.259	0.332	0.001549
CNAG_02002		702.965	-0.773	0.323	0.06617
CNAG_02004		312.288	1.418	0.347	0.0005617
CNAG_02005		3.118	1.853	3.495	0.7707
CNAG_02006		80.191	0.081	0.585	0.9476
CNAG_02007	ADK1	560.965	0.768	0.382	0.1382
CNAG_02008	OVA1	1516.29	0.093	0.405	0.9139
CNAG_02009		81.898	0.545	0.59	0.5654
CNAG_02010		115.371	-0.424	0.554	0.6509
CNAG_02011		175.4	-0.078	0.495	0.9395
CNAG_02012		127.779	-0.274	0.478	0.7489
CNAG_02013		40.751	1.518	0.836	0.189
CNAG_02016		1.686	4.567	4.825
CNAG_02018		1.242	1.43	4.229
CNAG_02020		143.26	0.128	0.466	0.8955
CNAG_02021		93.692	0.474	0.557	0.6071
CNAG_02022		181.431	0.098	0.417	0.9116
CNAG_02023		17.69	1.856	1.679	0.4743
CNAG_02024		519.572	-1.652	0.338	2.1e-05
CNAG_02025		422.233	-0.255	0.358	0.6787
CNAG_02026		27.625	0.423	1.211	0.8607
CNAG_02027		513.617	0.619	0.384	0.2553
CNAG_02028		503.822	0.071	0.318	0.9161
CNAG_02029	WSP1	65.129	0.062	0.64	0.9635
CNAG_02030		4753.91	1.007	0.247	0.0005891
CNAG_02031		0
CNAG_02032		739.158	-0.092	0.294	0.8792
CNAG_02033		144.667	-0.496	0.544	0.5724
CNAG_02034	BUR6	139.221	-1.112	0.469	0.06979
CNAG_02035		752.903	2.954	0.395	5.526e-12
CNAG_02036	CAS4	1153.66	-0.987	0.356	0.02881
CNAG_02037		347.535	-0.956	0.412	0.07786
CNAG_02038		149.125	-0.618	0.558	0.4737
CNAG_02039		18.389	1.785	1.234	0.3175
CNAG_02040		88.533	0.043	0.615	0.9722
CNAG_02041		192.671	2.538	0.528	2.966e-05
CNAG_02043		17.077	-3.178	1.599	0.1431
CNAG_02044		997.497	2.152	0.358	7.143e-08
CNAG_02045		27.008	2.705	1.502	0.1931
CNAG_02046	PBP1	856.11	1.222	0.279	0.0001778
CNAG_02047		23.073	-0.28	1.201	0.9122
CNAG_02048	PUT5	839.607	-1.378	0.294	5.004e-05
CNAG_02049	PUT1	54.403	0.775	0.761	0.5173
CNAG_02050	QDR1	341.258	-1.739	0.355	2.044e-05
CNAG_02051		315.076	-1.417	0.456	0.01211
CNAG_02052		18.493	3.016	1.508	0.14
CNAG_02053		23.574	-2.969	1.302	0.08433
CNAG_02054		311.608	-1.399	0.365	0.001334
CNAG_02055		89.286	1.307	0.572	0.08373
CNAG_02056		14.113	1.197	1.809	0.7062
CNAG_02057	URE6	18.853	1.83	1.145	0.2594
CNAG_02058		47.486	1.149	0.776	0.3053
CNAG_02059		199.423	-0.559	0.433	0.3854
CNAG_02060		379.856	-3.609	0.513	1.211e-10
CNAG_02062		124.051	-1.052	0.488	0.1061
CNAG_02063		658.304	0.79	0.325	0.0611
CNAG_02064		1836.16	-0.036	0.252	0.9456
CNAG_02065		99.691	-1.444	0.643	0.09057
CNAG_02066	FZC13	75.476	0.277	0.621	0.8142
CNAG_02067		489.736	-1.576	0.319	1.727e-05
CNAG_02068		239.663	0.072	0.389	0.93
CNAG_02069		9.074	0.242	1.615	0.9426
CNAG_02070		86.058	1.087	0.923	0.4383
CNAG_02071	BNI4	1800.64	-1.006	0.312	0.008796
CNAG_02072		91.878	0.484	0.558	0.5973
CNAG_02073		192.895	0	0.454	0.9999
CNAG_02074		288.41	-0.192	0.382	0.7845
CNAG_02075		198.062	-1.634	0.499	0.007736
CNAG_02076		152.038	-1.608	0.463	0.004304
CNAG_02077		172.072	-0.94	0.447	0.1179
CNAG_02078		425.359	0.518	0.353	0.3101
CNAG_02079		698.643	3.368	0.318	6.754e-24
CNAG_02080		174.406	-0.535	0.468	0.4564
CNAG_02081		472.391	-0.463	0.337	0.3484
CNAG_02082		102.841	-0.5	0.596	0.6121
CNAG_02083	SIT2	1020.43	-1.905	0.349	1.37e-06
CNAG_02084	ERG20	538.153	-1.355	0.35	0.001195
CNAG_02085	HST302	221.246	-0.015	0.451	0.9875
CNAG_02086		429.492	-1.133	0.333	0.005403
CNAG_02087		14.126	-1.354	1.717	0.6393
CNAG_02088		259.195	-0.474	0.443	0.4921
CNAG_02089		189.449	2.402	0.523	7.552e-05
CNAG_02090	GPA3	149.943	0.347	0.449	0.6453
CNAG_02091	NAP1	2469.3	-0.279	0.231	0.4241
CNAG_02092		216.6	0.016	0.392	0.9842
CNAG_02093		340.726	0.723	0.423	0.2212
CNAG_02094		199.601	1.923	0.482	0.0008011
CNAG_02095		625.04	-1.045	1.15	0.5748
CNAG_02096		13.927	-0.642	1.309	0.7905
CNAG_02097		76.909	1.641	0.624	0.03973
CNAG_02099	FAS1	21914	2.84	0.375	3.082e-12
CNAG_02100	FAS2	10890.8	2.159	0.293	1.178e-11
CNAG_02101		202.528	-1.238	0.417	0.01733
CNAG_02102		30.039	-0.073	0.946	0.9693
CNAG_02103		286.929	0.443	0.427	0.5079
CNAG_02104	SFH5	39.352	1.981	0.814	0.0611
CNAG_02105		5.315	0.172	2.429	0.9718
CNAG_02106		203.334	-0.713	0.518	0.3472
CNAG_02107		101.669	0.803	0.549	0.3118
CNAG_02108		113.35	-0.214	0.573	0.8496
CNAG_02109	INP5201	554.609	0.591	0.305	0.1554
CNAG_02110		604.457	0.119	0.289	0.8298
CNAG_02111		133.939	-0.611	0.499	0.4159
CNAG_02112		80.258	-0.405	0.646	0.724
CNAG_02113		105.733	-0.45	0.556	0.6287
CNAG_02114		972.102	0.508	0.313	0.252
CNAG_02115	NHP6B02	258.112	-1.197	0.404	0.01773
CNAG_02116		49.776	-0.033	0.769	0.9836
CNAG_02117		140.661	1.342	0.598	0.09044
CNAG_02118		331.124	5.31	0.582	9.615e-18
CNAG_02119		277.901	-0.512	0.473	0.4843
CNAG_02120		247.944	0.324	0.4	0.6288
CNAG_02121		75.441	1.649	0.693	0.06837
CNAG_02122		198.416	-1.252	0.434	0.02149
CNAG_02123		229.471	-0.384	0.443	0.5979
CNAG_02124		212.533	0.617	0.393	0.2713
CNAG_02125		39.449	-0.195	0.922	0.9218
CNAG_02126		122.6	0.207	0.54	0.8449
CNAG_02127		179.931	0.098	0.418	0.9116
CNAG_02128		817.349	-1.529	0.273	7.04e-07
CNAG_02129		253.222	1.604	0.732	0.09944
CNAG_02130	NSR1	864.602	-0.463	0.271	0.2219
CNAG_02131	ISA1	290.437	-0.186	0.461	0.8338
CNAG_02132		30.953	0.284	1.053	0.898
CNAG_02133	SOL3	359.812	1.399	0.349	0.0007447
CNAG_02134	RSC8	657.739	-0.609	0.312	0.1515
CNAG_02135		53.009	1.165	0.722	0.2543
CNAG_02136		222.525	-0.636	0.454	0.337
CNAG_02137		335.082	-0.2	0.4	0.7849
CNAG_02138		637.354	-0.502	0.306	0.2432
CNAG_02139		419.414	0.535	0.354	0.2928
CNAG_02140		357.534	-0.728	0.407	0.1971
CNAG_02141		235.459	-1.584	0.437	0.002688
CNAG_02143		68.762	-0.221	0.859	0.9041
CNAG_02144		9250.61	-0.488	0.237	0.1255
CNAG_02145		321.787	-0.765	0.348	0.09759
CNAG_02146		0
CNAG_02147		43.334	1.916	0.778	0.0576
CNAG_02148		123.715	0.269	0.505	0.7688
CNAG_02149		30.094	0.666	0.968	0.6921
CNAG_02150		31.365	0.962	1.05	0.5704
CNAG_02151		282.216	0.002	0.399	0.9979
CNAG_02152		400.67	0.462	0.334	0.3441
CNAG_02153	TUP1	350.117	0.105	0.432	0.9095
CNAG_02154		196.816	-0.743	0.44	0.2276
CNAG_02155		5.808	2.063	2.392	0.5996
CNAG_02156		467.398	1.491	0.407	0.002333
CNAG_02157		110.484	0.664	0.671	0.5316
CNAG_02159		402.79	-1.234	0.328	0.001686
CNAG_02160		9.234	0.148	1.622	0.9638
CNAG_02161	ASP1	584.932	-0.083	0.29	0.8923
CNAG_02162		213.261	-0.733	0.42	0.2101
CNAG_02163		145.649	-1.328	0.517	0.04586
CNAG_02164		1024.21	1.811	0.377	2.964e-05
CNAG_02165		285.944	3.118	1.405	0.0944
CNAG_02166		2305.16	-0.047	0.248	0.9286
CNAG_02167		222.041	0.967	0.519	0.1754
CNAG_02168		846.29	0.061	0.317	0.9279
CNAG_02169		19.161	2.068	1.569	0.3725
CNAG_02170		31.026	1.219	1.178	0.5097
CNAG_02171		212.811	0.072	0.534	0.9488
CNAG_02172		500.957	0.532	0.325	0.2453
CNAG_02173		57.819	0.777	0.709	0.4789
CNAG_02174		212.098	0.008	0.428	0.9931
CNAG_02175		718.766	0.497	0.317	0.2713
CNAG_02176		1131.64	0.764	0.269	0.02438
CNAG_02177	PPH22	872.989	0.365	0.269	0.3544
CNAG_02178		320.93	0.05	0.373	0.9491
CNAG_02179		176.977	1.675	0.458	0.002378
CNAG_02180		871.96	0.729	0.267	0.03136
CNAG_02181		121.357	1.198	0.551	0.102
CNAG_02182	GRE2	595.687	-1.155	0.292	0.0009167
CNAG_02183		617.542	-0.231	0.386	0.7371
CNAG_02184		10.675	1.306	1.595	0.6231
CNAG_02185		510.285	0.104	0.335	0.8808
CNAG_02186		98.975	-0.599	0.565	0.4963
CNAG_02187		108.819	0.765	0.519	0.3068
CNAG_02188		101.443	2.479	0.594	0.0004112
CNAG_02189		3202.43	0.152	0.228	0.702
CNAG_02190		110.535	-1.037	0.525	0.1466
CNAG_02191		82.886	-0.209	0.672	0.8808
CNAG_02192		17.197	-0.551	1.871	0.8888
CNAG_02193		215.531	-1.38	0.45	0.01342
CNAG_02194		428.485	-1.216	0.547	0.09411
CNAG_02195		258.775	-1.9	0.416	8.473e-05
CNAG_02196	CDC11	667.062	-0.227	0.311	0.6689
CNAG_02197		355.036	-0.051	0.369	0.9481
CNAG_02198		130.338	-1.681	0.499	0.005879
CNAG_02199		130.666	0.35	0.504	0.6887
CNAG_02200		163.744	2.047	0.5	0.0005527
CNAG_02201		56.413	2.115	0.808	0.041
CNAG_02202		678.503	0.475	0.297	0.2594
CNAG_02203		216.326	0.188	0.434	0.8205
CNAG_02204		371.934	-1.061	0.402	0.03922
CNAG_02205		184.736	2.318	0.423	1.249e-06
CNAG_02206		9.217	0.597	2.52	0.9114
CNAG_02207		59.504	0.21	0.742	0.8927
CNAG_02208		2817.48	-1.409	0.284	1.53e-05
CNAG_02209	NOP56	2567.55	-1.117	0.235	3.638e-05
CNAG_02210		86.592	0.212	0.564	0.8483
CNAG_02211		26.213	2.349	1.056	0.094
CNAG_02212		3381.77	-0.809	0.244	0.006995
CNAG_02213		221.71	0.447	0.396	0.4632
CNAG_02214	UBC6-2	79.075	1.473	0.704	0.12
CNAG_02215	HAP3	63.815	1.659	0.679	0.06016
CNAG_02216		613.447	0.666	0.319	0.1207
CNAG_02217	CHS7	659.747	-1.229	0.473	0.04317
CNAG_02218		395.823	-0.649	0.328	0.145
CNAG_02219		40.25	1.156	0.892	0.3825
CNAG_02220		2196.66	-1.526	0.273	7.457e-07
CNAG_02221	ZIP3	81.615	0.53	0.607	0.5943
CNAG_02222		100.324	0.866	0.556	0.275
CNAG_02223		441.616	0.967	0.344	0.02607
CNAG_02224		47.04	-1.72	0.764	0.08961
CNAG_02225	EXG104	159.138	3.146	0.56	6.272e-07
CNAG_02226		139.853	0.413	0.494	0.6131
CNAG_02227		58.274	1.527	0.691	0.09581
CNAG_02228		65.755	1.961	0.669	0.01922
CNAG_02229	PFT1	79.813	-0.809	0.689	0.4399
CNAG_02230		400.34	1.973	0.406	2.322e-05
CNAG_02231		191.892	-1.404	0.418	0.00608
CNAG_02232		276.919	0.309	0.375	0.6207
CNAG_02233	MEC1	1525.06	-0.438	0.286	0.2856
CNAG_02234		5467.83	-0.548	0.245	0.09155
CNAG_02235		282.095	0.04	0.362	0.959
[truncated: 6,195 more rows]

## Sheet: RPMIvsYPD_37C1hr
gene	geneName	baseMean	log2FC	stderror	padj
CNAG_00002		12.653	0.641	1.576	0.8743
CNAG_00003		28.16	-0.129	1.093	0.9657
CNAG_00004		103.905	0.346	0.598	0.8091
CNAG_00005		55.998	-3.7	0.933	0.001782
CNAG_00006		149.68	0.311	0.516	0.7985
CNAG_00007		140.357	-0.717	0.554	0.4878
CNAG_00008		388.46	0.165	0.4	0.8719
CNAG_00009		111.707	0.203	0.597	0.8994
CNAG_00010		531.028	0.405	0.403	0.6231
CNAG_00011		49.023	0.518	0.832	0.7924
CNAG_00012		100.781	1.835	0.627	0.03455
CNAG_00013		52.028	-0.849	0.784	0.5846
CNAG_00014		23.003	0.819	1.58	0.8317
CNAG_00015		62.51	1.611	0.729	0.1436
CNAG_00016		53.335	-0.333	0.909	0.8902
CNAG_00017		28.077	1.415	1.072	0.4763
CNAG_00018	FZC6	265.756	0.585	0.457	0.4939
CNAG_00019		176.838	-1.085	0.526	0.181
CNAG_00020		233.106	0.787	0.569	0.4438
CNAG_00021		215.561	-0.998	0.549	0.2597
CNAG_00022		97.889	-1.921	0.638	0.02837
CNAG_00023		32.799	2.72	1.364	0.2008
CNAG_00024		3714.85	0.053	0.327	0.9545
CNAG_00025	VCX1	273.322	-0.906	0.54	0.3161
CNAG_00026		302.206	-1.666	0.46	0.005543
CNAG_00027		91.352	0.445	0.657	0.7712
CNAG_00028		144.48	-0.394	0.535	0.7509
CNAG_00029		11.007	-6.459	2.217	0.0357
CNAG_00030		10.984	-0.629	1.509	0.8707
CNAG_00031	MLR1	70.374	-0.241	0.695	0.8981
CNAG_00032		7.317	-0.737	1.816	0.8748
CNAG_00034	RPL9B	1818.59	-0.957	0.336	0.04121
CNAG_00035		50.066	-0.768	0.857	0.6738
CNAG_00036	SEC14-2	56.663	1.634	0.896	0.2586
CNAG_00038		77.308	0.253	0.73	0.8981
CNAG_00039	ZFC6	265.592	0.218	0.496	0.8629
CNAG_00040	ERG11	549.845	-0.312	0.377	0.7057
CNAG_00043		131.242	1.052	0.568	0.2487
CNAG_00044		258.246	0.3	0.462	0.7816
CNAG_00045		46.224	1.796	0.826	0.1522
CNAG_00046		144.446	0.328	0.642	0.8343
CNAG_00047	PKP1	26.37	2.105	1.691	0.5088
CNAG_00048		15.059	-1.588	1.663	0.6477
CNAG_00049		13.897	0.713	1.389	0.834
CNAG_00050		53.164	-0.307	0.78	0.8791
CNAG_00051	SNT1	732.491	0.159	0.397	0.8762
CNAG_00052		54.122	3.075	0.994	0.02316
CNAG_00053		3.316	-0.379	2.908
CNAG_00054		14.845	1.264	1.733	0.7529
CNAG_00055		164.324	0.257	0.565	0.8565
CNAG_00056		101.277	-0.137	0.61	0.9322
CNAG_00057	FPP1	376.057	0.708	0.648	0.5812
CNAG_00058		453.988	-1.165	0.425	0.05222
CNAG_00059		40.443	-1.483	0.918	0.3436
CNAG_00060		95.297	-0.263	0.612	0.8661
CNAG_00061	CIT1	819.784	-0.062	0.385	0.9544
CNAG_00062		240.26	0.311	0.478	0.7816
CNAG_00063	CSE4	18.862	-1.42	1.275	0.5713
CNAG_00064		124.218	0.019	0.617	0.9916
CNAG_00065		558.608	-0.803	0.405	0.2036
CNAG_00066		474.458	0.439	0.404	0.5837
CNAG_00067	SSS1	195.538	0.277	0.482	0.8109
CNAG_00068		328.888	-0.507	0.445	0.5598
CNAG_00069		1.508	-3.608	4.812
CNAG_00070		1113.41	3.277	0.375	1.258e-15
CNAG_00072		284.13	0.474	0.519	0.6674
CNAG_00073		481.881	0.398	0.424	0.654
CNAG_00074		662.353	1.553	0.469	0.01286
CNAG_00075		40.688	0.008	0.974	0.9995
CNAG_00076	NDX6	101.154	-0.024	0.624	0.9897
CNAG_00077		1250.86	1.884	0.385	5.109e-05
CNAG_00078		110.325	0.379	0.575	0.7777
CNAG_00079		39.708	2.409	0.919	0.0677
CNAG_00080		12.246	0.948	1.47	0.7833
CNAG_00081		293.006	-0.3	0.427	0.7637
CNAG_00082		42.15	-0.927	0.866	0.5905
CNAG_00083	CCC1	210.523	-0.076	0.476	0.9557
CNAG_00084		417.55	-1.926	0.437	0.0003941
CNAG_00085		39.432	-1.134	1.346	0.6967
CNAG_00086		197.881	-1.589	0.525	0.02738
CNAG_00087		106.149	0.528	0.622	0.6953
CNAG_00088		118.368	-0.779	0.623	0.5059
CNAG_00089		76.899	-1.601	0.796	0.1955
CNAG_00090		55.411	-1.27	0.821	0.3717
CNAG_00091		1153.54	4.914	1.41	0.00826
CNAG_00092		94.574	-0.16	0.638	0.9276
CNAG_00093		261.278	1.54	0.67	0.124
CNAG_00094		11.64	-2.292	1.85	0.5113
CNAG_00095		218.68	-0.631	0.468	0.4634
CNAG_00096		20.946	-1.716	1.218	0.4344
CNAG_00097	ITR1	115.181	0.204	0.596	0.8987
CNAG_00098		9.817	0.52	1.706	0.9116
CNAG_00099		211.065	-1.036	0.468	0.1431
CNAG_00100		1330.37	-0.691	0.44	0.3629
CNAG_00101	KEI1	84.076	-0.327	0.654	0.8378
CNAG_00104		2024.81	-1.042	0.338	0.02369
CNAG_00106	TCO5	570.155	-1.534	0.446	0.009429
CNAG_00107		79.695	-0.292	0.678	0.8661
CNAG_00108		116.709	-0.899	0.578	0.3702
CNAG_00109		235.292	-0.209	0.504	0.8707
CNAG_00110	HPI3	24.961	0.229	1.633	0.9603
CNAG_00111		338.008	-0.605	0.45	0.4646
CNAG_00115		136.518	-0.685	0.544	0.5034
CNAG_00116		2829.51	-1.189	0.381	0.02141
CNAG_00117	ERG24	272.418	-0.135	0.482	0.9203
CNAG_00118		39.912	0.216	0.951	0.9318
CNAG_00119		34.098	-0.218	0.913	0.9298
CNAG_00120		30.606	-0.76	1.015	0.7448
CNAG_00121		118.495	1.221	0.605	0.1937
CNAG_00122		63.387	-0.267	0.837	0.9085
CNAG_00123		17.579	-0.27	1.241	0.9343
CNAG_00124	CAS32	147.545	0.021	0.548	0.9892
CNAG_00125	CRG1	26.108	0.039	1.265	0.9914
CNAG_00126		142.763	-0.76	0.551	0.4468
CNAG_00127		74.01	-0.234	0.704	0.9013
CNAG_00128		45.135	-0.797	0.815	0.6352
CNAG_00129		98.143	0.288	0.603	0.8461
CNAG_00130	RCK2	1189.71	1.829	0.442	0.001015
CNAG_00131		0.464	-1.936	4.871
CNAG_00132		114.855	0.918	0.609	0.3885
CNAG_00133		42.656	0.114	0.917	0.9639
CNAG_00134		138.986	0.454	0.527	0.6908
CNAG_00135		49.561	-0.892	0.863	0.6102
CNAG_00136		885.834	0.158	0.417	0.8863
CNAG_00137		417.695	0.212	0.477	0.8604
CNAG_00138		157.089	-0.52	0.524	0.6296
CNAG_00139		337.68	3.358	0.643	1.119e-05
CNAG_00140		205.256	-0.145	0.523	0.9212
CNAG_00141		59.507	2.796	0.752	0.00403
CNAG_00142		320.717	-0.866	0.506	0.3025
CNAG_00143		464.808	-1.289	0.406	0.01854
CNAG_00144		13.187	0.794	1.402	0.8144
CNAG_00145		35.745	-1.01	0.982	0.6123
CNAG_00146	PBY101	102.857	1.05	0.602	0.2893
CNAG_00147		3546.36	-0.595	0.321	0.248
CNAG_00148		616.399	0.269	0.39	0.7686
CNAG_00149		577.239	-2.253	0.394	8.845e-07
CNAG_00150	PQP1	207.427	-2.21	0.482	0.0001886
CNAG_00151		263.527	-0.519	0.45	0.5534
CNAG_00152		126.88	1.015	0.557	0.2586
CNAG_00153		58.182	1.146	0.775	0.4002
CNAG_00154		112.703	0.58	0.619	0.6551
CNAG_00155		3.644	5.798	3.808
CNAG_00156	SP1	486.74	0.801	0.385	0.1765
CNAG_00157		53.094	-1.263	0.788	0.3493
CNAG_00158	HOC3	251.121	0.017	0.511	0.9909
CNAG_00159		35.296	0.378	0.898	0.8704
CNAG_00160		46.96	0.537	0.989	0.8223
CNAG_00161		12.337	7.566	2.153	0.007571
CNAG_00162	AOX1	705.895	1.263	0.379	0.01218
CNAG_00163		117.574	-0.037	0.576	0.9831
CNAG_00164		188.464	1.135	0.564	0.1951
CNAG_00165		1035.65	3.268	0.429	7.004e-12
CNAG_00166		100.513	-0.884	0.596	0.3989
CNAG_00167		78.131	-0.239	0.702	0.8991
CNAG_00171		10.429	-0.683	2.427	0.9202
CNAG_00172		23.098	-1.126	1.107	0.6181
CNAG_00173		54.117	0.22	0.773	0.9195
CNAG_00174		281.688	0.73	0.43	0.3082
CNAG_00175		106.884	1.903	0.6	0.01869
CNAG_00176		301.118	0.981	0.421	0.1179
CNAG_00177		8.085	0.593	2.126	0.9209
CNAG_00178		377.544	-0.119	0.425	0.9203
CNAG_00179	GPA2	12.097	-0.882	1.498	0.8046
CNAG_00180		41.647	-0.046	0.923	0.9879
CNAG_00181	FYV10	101.083	0.078	0.667	0.9661
CNAG_00182	VPS29	72.042	-0.392	0.725	0.8235
CNAG_00183		260.309	-1.451	0.454	0.0178
CNAG_00184		179.377	-0.69	0.494	0.4386
CNAG_00185		88.671	-0.407	0.717	0.8137
CNAG_00186		19.513	0.589	1.656	0.8947
CNAG_00187	UBP16	135.162	-0.367	0.616	0.801
CNAG_00188		57.713	-0.365	0.806	0.8567
CNAG_00189		36.581	1.336	1.016	0.4786
CNAG_00190		191.091	1.177	0.524	0.1357
CNAG_00191		54.939	-0.963	0.753	0.4947
CNAG_00192		175.46	1.343	0.651	0.1813
CNAG_00193	GAT1	949.429	0.203	0.35	0.809
CNAG_00194		175.843	-0.154	0.555	0.9212
CNAG_00195		29.669	-0.111	1.125	0.9727
CNAG_00229		32.15	-1.12	1.083	0.6098
CNAG_00231		49.456	-0.794	0.91	0.6834
CNAG_00232	RPL30	1555.75	-1.128	0.338	0.01218
CNAG_00233		58.866	-1.775	0.781	0.1296
CNAG_00234		55.631	-0.885	0.755	0.5429
CNAG_00235	AMT1	114.545	-0.486	0.612	0.7196
CNAG_00236		75.48	-1.401	0.81	0.2965
CNAG_00237		480.408	-1.604	0.39	0.00106
CNAG_00238		1110.5	-0.997	0.345	0.03807
CNAG_00239	YAP1	398.878	1.061	0.399	0.0622
CNAG_00240		216.473	0.558	0.478	0.5453
CNAG_00241		108.496	-0.552	0.582	0.6497
CNAG_00242		8.57	-1.5	1.746	0.6914
CNAG_00243		44.583	-1.083	0.862	0.5048
CNAG_00246		153.139	0.978	0.528	0.2487
CNAG_00247	LYS9	165.176	2.589	0.855	0.02738
CNAG_00248		75.61	-0.938	0.69	0.4564
CNAG_00249		132.542	0.926	0.539	0.3
CNAG_00250		101.421	-0.647	0.646	0.6256
CNAG_00251		10.124	2.104	1.665	0.502
CNAG_00252		36.054	-0.82	0.919	0.6751
CNAG_00253		110.914	0.12	0.588	0.939
CNAG_00254		44.054	0.364	0.982	0.8893
CNAG_00255		142.082	1.243	0.621	0.1992
CNAG_00256		486.962	-0.321	0.484	0.7759
CNAG_00257		480.779	-1.202	0.387	0.02227
CNAG_00258		154.797	-0.015	0.531	0.9918
CNAG_00259		155.3	-1.117	0.515	0.1532
CNAG_00260		119.78	-0.364	0.578	0.7894
CNAG_00261		2317.26	-0.496	0.423	0.5429
CNAG_00262		17.774	-1.094	1.23	0.6761
CNAG_00263	PTP4	42.076	-0.443	0.834	0.8267
CNAG_00264		428.617	1.995	0.474	0.0007965
CNAG_00265	IDI1	183.289	-1.725	0.523	0.01353
CNAG_00266	YFH7	21.105	-0.899	1.21	0.7462
CNAG_00267		52.012	0.739	0.818	0.6723
CNAG_00268	ILV2	717.409	-0.857	0.359	0.1065
CNAG_00269		4.829	2.226	2.493
CNAG_00270		69.669	0.185	0.69	0.922
CNAG_00271		67.766	-1.084	0.701	0.3717
CNAG_00272		251.763	1.357	0.482	0.04477
CNAG_00273		51.287	0.589	0.893	0.7777
CNAG_00274		107.812	0.282	0.653	0.8654
CNAG_00275		26.797	-3.038	1.18	0.07409
CNAG_00276		23.752	1.197	1.21	0.6306
CNAG_00277		19.343	-0.106	1.225	0.977
CNAG_00278		27.489	-0.864	1.46	0.8034
CNAG_00279		59.546	-0.696	0.821	0.6954
CNAG_00280		214.076	-0.622	0.57	0.5812
CNAG_00283		75.303	3.665	0.815	0.0002719
CNAG_00284		56.817	2.231	1.156	0.2217
CNAG_00285		128.198	0.157	0.555	0.9201
CNAG_00286	NAB2	138.364	-1.057	0.532	0.2034
CNAG_00287		281.633	-0.696	0.48	0.4133
CNAG_00288		41.38	0.192	0.931	0.938
CNAG_00289		24.433	-1.138	1.284	0.677
CNAG_00290		137.347	0.354	0.559	0.789
CNAG_00291		113.701	-0.515	0.565	0.6687
CNAG_00292		443.336	-1.158	0.422	0.05189
CNAG_00293	RAS1	122.724	1.496	0.593	0.08261
CNAG_00294		142.781	0.358	0.593	0.798
CNAG_00295		5.692	0.516	2.444
CNAG_00299		379.35	0.703	0.615	0.5578
CNAG_00300		492.58	0.705	0.381	0.2487
CNAG_00301		549.7	1.935	0.553	0.008016
CNAG_00302		152.551	0.835	0.513	0.3374
CNAG_00303		15.32	2.209	1.367	0.3434
CNAG_00304		25.293	-0.559	1.097	0.8349
CNAG_00305		652.655	-0.416	0.366	0.5614
CNAG_00306	MTN2	63.56	0.55	0.808	0.7704
CNAG_00307		208.749	-0.753	0.56	0.4652
CNAG_00308		52.227	-0.47	0.8	0.805
CNAG_00309		118.228	-0.548	0.63	0.6855
CNAG_00310		68.382	-0.603	0.718	0.6968
CNAG_00311		172293	1.219	0.559	0.1504
CNAG_00312		41.705	-1.508	0.857	0.2851
CNAG_00313		82.561	0.098	0.723	0.9608
CNAG_00314		61.353	1.032	0.785	0.4786
CNAG_00315		118.463	-0.054	0.56	0.9734
CNAG_00316	HAM1	40.866	-1.288	0.901	0.4247
CNAG_00317		74.724	0.113	0.665	0.9515
CNAG_00318		50.573	0.381	0.801	0.8474
CNAG_00319		194.745	0.229	0.513	0.859
CNAG_00320		120.727	0.049	0.602	0.9779
CNAG_00321		20.753	2.792	1.257	0.1412
CNAG_00322		55.732	0.703	0.812	0.6876
CNAG_00323		9.2	1.311	1.635	0.7152
CNAG_00326		265.671	-0.135	0.486	0.9212
CNAG_00327		27.073	-0.202	1.024	0.9407
CNAG_00328		194.497	0.197	0.513	0.8832
CNAG_00329		193.791	-0.036	0.663	0.9867
CNAG_00330		136.838	-0.219	0.535	0.8725
CNAG_00331		102.134	2.583	0.755	0.009907
CNAG_00332	SIP4	639.28	1.99	0.393	2.339e-05
CNAG_00333		30.797	-2.367	1.058	0.1372
CNAG_00334		7156.77	-1.257	0.352	0.006571
CNAG_00335		109.338	-0.433	0.607	0.7597
CNAG_00337		361.555	-0.496	0.452	0.5797
CNAG_00342		228.569	1.081	0.512	0.1682
CNAG_00343		44.888	0.682	0.834	0.7103
CNAG_00344		99.358	0.934	0.642	0.4112
CNAG_00345		180.826	-0.605	0.562	0.5871
CNAG_00346		114.467	0.247	0.646	0.8849
CNAG_00347		232.038	-0.692	0.456	0.3848
CNAG_00348		69.141	0.652	0.71	0.665
CNAG_00349		8.561	0.753	2.201	0.8987
CNAG_00351		42.863	-0.221	1.036	0.9357
CNAG_00352		57.627	0.435	0.836	0.8316
CNAG_00353	LPI16	33.333	1.522	0.924	0.3291
CNAG_00354		854.378	1.429	0.394	0.005539
CNAG_00355		187.919	0.694	0.514	0.4621
CNAG_00356		351.913	-0.015	0.412	0.9897
CNAG_00357		87.881	0.637	0.625	0.6172
CNAG_00358		107.993	-1.11	0.579	0.2262
CNAG_00359		205.372	-0.437	0.496	0.68
CNAG_00360		55.8	0.379	0.791	0.8454
CNAG_00361	RVS167	211.839	0.868	0.561	0.3717
CNAG_00362		83.938	-0.867	0.634	0.4524
CNAG_00363	TCO6	1265.1	0.542	0.359	0.3868
CNAG_00364		91.714	-0.829	0.622	0.4712
CNAG_00365		114.586	-0.492	0.575	0.6925
CNAG_00366		8.924	0.676	1.712	0.8786
CNAG_00367	DYN5	18.739	1.143	1.23	0.6582
CNAG_00368		96.737	0.931	0.664	0.4378
CNAG_00369		92.348	0.548	0.682	0.714
CNAG_00370	UBI1	1932.52	-1.14	0.354	0.01658
CNAG_00371		16.846	0.866	1.803	0.8454
CNAG_00372		227.698	-0.145	0.453	0.9085
CNAG_00373		295.276	1.133	0.466	0.09786
CNAG_00374		119.807	2.35	0.581	0.001354
CNAG_00375	GCN5	164.093	-0.742	0.544	0.4547
CNAG_00376		36.581	0.412	0.88	0.8506
CNAG_00377		586.021	-0.47	0.379	0.51
CNAG_00378		19.649	1.899	1.569	0.5248
CNAG_00383	APT3	463.598	0.851	0.388	0.1477
CNAG_00384		15.766	1.086	1.386	0.7248
CNAG_00385		88.341	0.955	0.697	0.4515
CNAG_00386		1124.55	-1.401	0.365	0.002754
CNAG_00387	LPI13	93.516	0.163	0.765	0.9357
CNAG_00388		322.247	0.043	0.452	0.9746
CNAG_00389		109.611	0.879	0.574	0.3777
CNAG_00390	YMR1	160.019	-0.109	0.558	0.9407
CNAG_00391		53.679	-1.613	0.875	0.2508
CNAG_00392		33.879	-1.176	0.958	0.5167
CNAG_00393		96.242	3.669	0.835	0.0004114
CNAG_00394		64.693	-1.205	0.787	0.3777
CNAG_00395		105.082	1.238	0.594	0.1756
CNAG_00396	PKA1	90.293	0.776	0.801	0.6401
CNAG_00397		18.029	0.208	1.295	0.9548
CNAG_00398		178.155	1.257	0.489	0.07498
CNAG_00399		234.48	-0.34	0.54	0.7894
CNAG_00400		213.408	0.008	0.569	0.9975
CNAG_00401		125.629	0.818	0.547	0.3932
CNAG_00402		921.01	0.248	0.35	0.7602
CNAG_00403		13.342	-3.406	1.753	0.2177
CNAG_00404		180.112	1.363	0.516	0.06488
CNAG_00405	KIC1	296.66	1.205	0.476	0.08166
CNAG_00406		66.554	0.217	0.7	0.9107
CNAG_00407		1517.77	-0.223	0.361	0.7942
CNAG_00408	PPH3	39.874	-0.662	0.897	0.7488
CNAG_00409		54.26	-1.344	0.846	0.3543
CNAG_00410		311.282	0.034	0.417	0.9782
CNAG_00411		176.964	-1.348	0.606	0.1404
CNAG_00412		18.662	1.57	1.233	0.4966
CNAG_00413	OFD1	288.47	-1.369	0.504	0.05602
CNAG_00414	MAK32	25.965	-0.759	1.048	0.7552
CNAG_00415	CDC2801	95.059	-0.251	0.605	0.8707
CNAG_00416		35.954	-0.49	0.898	0.8215
CNAG_00417		2454.96	-1.214	0.358	0.01068
CNAG_00418		1097.09	-1.156	0.345	0.01205
CNAG_00419		24.901	-1.466	1.465	0.6256
CNAG_00420		25.663	0.167	1.153	0.9594
CNAG_00421		65.231	-0.627	0.712	0.68
CNAG_00422		179.348	-0.415	0.492	0.6958
CNAG_00423		30.989	-2.966	1.071	0.04959
CNAG_00424		77.941	0.525	0.69	0.7379
CNAG_00425		12.573	1.289	1.851	0.7658
CNAG_00426		205.137	0.946	0.607	0.3689
CNAG_00427	PTC5	158.851	-0.621	0.528	0.5409
CNAG_00428		77.713	0.122	0.915	0.9614
CNAG_00429		101.81	-2.141	0.62	0.009152
CNAG_00430		50.461	-0.57	0.805	0.7602
CNAG_00433		44.175	-2.906	0.894	0.01539
CNAG_00434		39.775	0.596	0.915	0.7816
CNAG_00435		23.516	-0.932	1.208	0.7324
CNAG_00436		168.757	0.538	0.58	0.6591
CNAG_00437		46.298	-0.003	0.816	0.9997
CNAG_00438		43.746	1.019	0.998	0.6169
CNAG_00439		204.325	-0.766	0.517	0.3996
CNAG_00440	SSN801	32.099	-0.679	1.046	0.7824
CNAG_00441	IMD1	1771.43	-1.083	0.331	0.01455
CNAG_00442		103.411	-0.377	0.595	0.7886
CNAG_00443		8.709	-0.581	1.713	0.8997
CNAG_00444		13.297	-2.254	2.247	0.6249
CNAG_00445	NHP6B01	569.041	1.902	0.378	2.816e-05
CNAG_00446		8.337	-2.087	2.151	0.6393
CNAG_00447		482.292	-0.745	0.386	0.2219
CNAG_00448		128.367	-0.551	0.569	0.6407
CNAG_00449		163.886	-0.766	0.576	0.4733
CNAG_00450	LEU2	114.006	-0.871	0.568	0.377
CNAG_00451		37.134	-3.305	0.983	0.01161
CNAG_00452		1.622	-0.053	4.512
CNAG_00453		65.718	-0.175	0.701	0.9277
CNAG_00454		8.68	1.567	2.187	0.7588
CNAG_00455	UBP16	279.606	-0.369	0.454	0.7126
CNAG_00456	ISP6	1345.63	2.147	0.347	7.007e-08
CNAG_00457	GLN1	2080.88	-0.171	0.336	0.8349
CNAG_00458		307.075	0.248	0.471	0.8288
CNAG_00460	LIV1	249.034	0.408	0.486	0.6968
CNAG_00461		219.937	-0.083	0.462	0.9479
CNAG_00462		237.886	-0.825	0.491	0.314
CNAG_00463		1.217	-1.096	4.806
CNAG_00464		418.005	-0.316	0.4	0.7209
CNAG_00465		181.781	1.705	0.62	0.0517
CNAG_00466		31.557	0.622	0.953	0.7816
CNAG_00467		50.871	0.877	0.82	0.591
CNAG_00468		89.299	0.093	0.648	0.9595
CNAG_00469		73.391	-0.098	0.687	0.9597
CNAG_00470		47.331	-0.501	0.822	0.7953
CNAG_00471		55.37	-1.558	0.764	0.1892
CNAG_00472		80.995	-0.408	0.655	0.7924
CNAG_00473	OST2	76.52	0.788	0.679	0.5487
CNAG_00474		40.897	0.587	0.866	0.7707
CNAG_00475		63.185	-0.52	0.75	0.7672
CNAG_00476		6.723	1.23	2.249	0.8209
CNAG_00480		122.859	0.047	0.57	0.9779
CNAG_00481		0
CNAG_00482		133.724	-0.579	0.57	0.6188
CNAG_00483	ACT1	1795.8	0.568	0.452	0.5034
CNAG_00484		44.413	-0.202	0.875	0.931
CNAG_00485		487.536	2.797	0.538	1.245e-05
CNAG_00486		86.643	-0.95	0.797	0.5335
CNAG_00487		12.023	4.43	1.785	0.08832
CNAG_00488		25.71	-0.255	1.092	0.9303
CNAG_00490		39.009	1.158	1.09	0.5952
CNAG_00491		24.802	-0.55	1.561	0.8959
CNAG_00492		10.922	1.207	1.911	0.7894
CNAG_00493		376.096	0.816	0.427	0.227
CNAG_00495		47.481	0.849	0.969	0.6815
CNAG_00496		82.024	0.376	0.644	0.8074
CNAG_00497		292.336	2.054	0.519	0.001812
CNAG_00498	CDC14	111.173	0.704	0.631	0.5701
CNAG_00499		28.746	-0.712	1.232	0.8091
CNAG_00500	PTC1	114.966	1.321	0.576	0.1252
CNAG_00501		8.189	3.067	1.812	0.3098
CNAG_00502		140.668	-0.49	0.545	0.6736
CNAG_00503		140.045	0.784	0.533	0.4028
CNAG_00504		102.551	-0.233	0.588	0.8776
CNAG_00505	FZC28	79.779	-0.328	0.811	0.8753
CNAG_00506		119.091	0.573	0.678	0.696
CNAG_00508	VPS17	205.786	0.449	0.472	0.649
CNAG_00509		404.13	-1.419	0.414	0.009675
CNAG_00510		79.285	-1.067	0.726	0.4042
CNAG_00511		23.021	0.6	1.375	0.8642
CNAG_00512		171.212	-1.075	0.517	0.1765
CNAG_00513		166.679	-1.783	0.604	0.03306
CNAG_00514		212.638	-0.945	0.486	0.217
CNAG_00515		40.676	0.603	0.89	0.7708
CNAG_00516	PEX7	10.443	0.968	1.672	0.8091
CNAG_00517		61.956	-1.392	0.765	0.2597
CNAG_00519	ERG3	242.757	-0.235	0.482	0.8426
CNAG_00520		876.712	-1.043	0.434	0.1032
CNAG_00521		110.31	1.836	0.648	0.04313
CNAG_00522		331.989	2.107	0.561	0.003586
CNAG_00523		59.149	-0.209	0.759	0.9214
CNAG_00524		9.895	0.54	1.62	0.9013
CNAG_00525		117.647	-0.662	0.649	0.6172
CNAG_00526		8.71	1.136	2.064	0.8196
CNAG_00527		278.658	-0.738	0.473	0.3688
CNAG_00528		46.106	0.211	0.818	0.9259
CNAG_00529		49.569	-0.413	0.852	0.8432
CNAG_00531	ENA1	3314.26	2.382	0.4	2.473e-07
CNAG_00532		51.53	-0.607	0.831	0.7529
CNAG_00533	TIM50	294.554	-1.661	0.488	0.01052
CNAG_00534		266.491	-1.47	0.441	0.01218
CNAG_00535		125.534	-1.009	0.55	0.2545
CNAG_00536		99.232	-1.164	0.639	0.2586
CNAG_00537		50.651	4.021	2.839	0.4303
CNAG_00538		118.436	-1.506	0.607	0.08832
CNAG_00539		317.541	-1.906	0.682	0.04673
CNAG_00540		24.298	2.182	1.758	0.51
CNAG_00541		29.465	0.871	1.017	0.6917
CNAG_00542		11.38	2.16	1.626	0.4734
CNAG_00543		53.887	1.012	0.773	0.4814
CNAG_00544		418.782	1.505	0.543	0.04959
CNAG_00545		388.132	-0.429	0.437	0.6352
CNAG_00546	CHS4	670.955	1.625	0.427	0.003033
CNAG_00547		906.281	0.134	0.37	0.8919
CNAG_00549		0
CNAG_00550		91.538	-0.203	0.64	0.9088
CNAG_00551		344.344	-0.234	0.419	0.8177
CNAG_00554	ISC1	83.407	-0.172	0.725	0.9298
CNAG_00555		59.027	0.49	0.743	0.7784
CNAG_00556	CCK1	238.325	-0.457	0.464	0.6332
CNAG_00557		65.782	0.04	0.709	0.986
CNAG_00558		610.557	-0.289	0.384	0.7426
CNAG_00559	BZP3	266.581	-0.946	0.45	0.171
CNAG_00560		137.219	-0.544	0.534	0.6172
CNAG_00561	HAT1	71.262	-1.305	0.687	0.2306
CNAG_00562		71.546	-1.48	0.747	0.2042
CNAG_00563		113.686	0.285	0.602	0.8486
CNAG_00564		129.33	1.764	0.658	0.05976
CNAG_00565	VPS1	580.823	-0.013	0.386	0.9909
CNAG_00566		116.507	0.892	0.576	0.3717
CNAG_00567		33.282	-2.509	1.052	0.1064
CNAG_00568		22.15	1.89	1.195	0.3583
CNAG_00569		93.72	-1.077	0.663	0.339
CNAG_00570	PKR1	160.875	0.456	0.531	0.6917
CNAG_00571		149.1	-0.209	0.597	0.8972
CNAG_00572		181.589	0.161	0.677	0.9298
CNAG_00573		114.463	-0.715	0.566	0.502
CNAG_00574		144.808	-0.261	0.534	0.8418
CNAG_00576		93.202	-1.452	0.664	0.1488
CNAG_00577		72.074	-0.577	0.744	0.7299
CNAG_00580		268.322	-1.136	0.488	0.1176
CNAG_00581		807.654	1.566	0.397	0.001876
CNAG_00582		142.945	0.971	0.534	0.2594
CNAG_00583		857.294	0.875	0.358	0.09583
CNAG_00584		296.854	0.413	0.476	0.6857
CNAG_00585		114.18	-3.293	0.63	1.083e-05
CNAG_00586		101.139	1.287	0.616	0.1744
CNAG_00587		26.034	1.253	1.058	0.5375
CNAG_00588		874.94	3.728	0.508	4.887e-11
CNAG_00589		61.077	-0.384	0.759	0.8363
CNAG_00590		239.01	-1.116	0.53	0.1702
CNAG_00591		0
CNAG_00592		62.702	1.658	0.857	0.2204
CNAG_00593		71.834	-0.896	0.739	0.5234
CNAG_00594		448.386	1.292	0.387	0.01218
CNAG_00595		16.986	0.794	1.7	0.8509
CNAG_00596		36.937	1.762	0.983	0.2702
CNAG_00597	DIP5	110.323	-0.243	0.625	0.8814
CNAG_00598		15.876	4.819	1.622	0.03132
CNAG_00599		60.752	-0.817	0.752	0.5842
CNAG_00600	CAP60	516.355	0.196	0.389	0.8363
CNAG_00601	CEL1	251.094	2.623	0.525	3.272e-05
CNAG_00602		244.561	-1.016	0.501	0.1915
CNAG_00603		148.844	-1.239	0.53	0.1162
CNAG_00604		72.36	0.36	0.725	0.8386
CNAG_00605		106.887	-0.37	0.738	0.8376
CNAG_00606		107.378	-0.446	0.615	0.7552
CNAG_00607		132.644	-0.756	0.703	0.5871
CNAG_00608		145.905	-1.03	0.542	0.2306
CNAG_00609		159.405	-1.161	0.566	0.1855
CNAG_00612		134.057	0.114	0.544	0.9375
CNAG_00613	FCY1	43.485	-0.469	0.925	0.8361
CNAG_00614		124.395	0.139	0.579	0.9298
CNAG_00615		58.891	1.798	0.766	0.1142
CNAG_00619		42.767	-0.556	0.989	0.8168
CNAG_00622	ARG8	198.666	-0.735	0.534	0.4475
CNAG_00623	EGCrP1	46.602	-0.173	0.798	0.9348
CNAG_00624		62.616	-0.302	0.853	0.8951
CNAG_00625		579.958	0.326	0.383	0.6943
CNAG_00626		561.67	0.861	0.45	0.2275
CNAG_00627		52.025	2.284	0.87	0.06732
CNAG_00628		17.37	0.549	1.312	0.8707
CNAG_00632		184.718	-0.076	0.55	0.9606
CNAG_00633		372.798	-0.936	0.422	0.1412
CNAG_00634		307.798	0.364	0.456	0.716
CNAG_00635		657.02	0.188	0.363	0.8316
CNAG_00636	CDC7	97.174	-0.577	0.669	0.6891
CNAG_00637		30.228	3.259	1.07	0.02608
CNAG_00638		73.976	0.34	0.744	0.8557
CNAG_00639	URO3	17.017	-1.944	1.323	0.4042
CNAG_00640		4110.98	-1.51	0.347	0.0004853
CNAG_00641		320.601	-0.475	0.44	0.5852
CNAG_00642		380.469	-0.105	0.411	0.9261
CNAG_00643		361.909	0.342	0.645	0.8271
CNAG_00644		207.76	0.958	0.471	0.1902
CNAG_00645		94.282	1.527	0.845	0.2637
CNAG_00647		210.466	0.262	0.506	0.8318
CNAG_00648		62.153	0.325	0.733	0.8607
CNAG_00649		365.328	-1.308	0.418	0.02107
CNAG_00650		1347.65	2.374	0.471	2.594e-05
CNAG_00651		27.677	1.434	1.175	0.5202
CNAG_00652		116.305	0.569	0.571	0.6275
CNAG_00653		38.353	2.164	0.961	0.1348
CNAG_00654	SRX1	55.819	1.257	0.835	0.3886
CNAG_00655		2074.01	-1.446	0.397	0.005247
CNAG_00656		3102.79	-1.171	0.347	0.01121
CNAG_00657		0
CNAG_00658		70.908	0.369	0.813	0.8567
CNAG_00659		21.66	1.249	1.14	0.5802
CNAG_00660		66.913	0.301	0.689	0.864
CNAG_00661		136.875	0.327	0.545	0.7988
CNAG_00662		96.589	0.334	0.695	0.8454
CNAG_00663		174.217	0.557	0.589	0.6515
CNAG_00664		3.777	5.862	3.193
CNAG_00665		371.088	-0.206	0.417	0.839
CNAG_00666		1026.86	-0.774	0.346	0.1375
CNAG_00667		79.533	1.434	0.661	0.1536
CNAG_00668		1188.76	1.394	0.344	0.001346
CNAG_00669		135.72	-1.619	0.54	0.02967
CNAG_00670	FZC12	68.188	-1.116	0.72	0.3717
CNAG_00671		152.478	-0.971	0.555	0.2883
CNAG_00672		1861.86	-1.387	0.341	0.001281
CNAG_00673		227.946	0.003	0.459	0.9996
CNAG_00674		643.241	0.926	0.406	0.128
CNAG_00675		54.191	0.173	0.882	0.9407
CNAG_00676		37.662	0.293	1.09	0.922
CNAG_00677		18.552	-1.502	1.34	0.5688
CNAG_00678	URE7	155.171	-0.262	0.58	0.8569
CNAG_00679		122.565	5.58	0.724	3.82e-12
CNAG_00680		95.551	-1.264	0.626	0.1937
CNAG_00681		96.749	-1.345	0.661	0.1899
CNAG_00682		493.017	0.123	0.381	0.9064
CNAG_00683		199.75	1.639	0.538	0.02608
CNAG_00684		141.102	-0.046	0.605	0.9804
CNAG_00685		189.925	-0.366	0.52	0.7628
CNAG_00686		630.133	1.375	0.601	0.1259
CNAG_00687		163.118	0.175	0.521	0.8998
CNAG_00688		62.702	1.929	0.735	0.06732
CNAG_00689		67.632	0.17	0.698	0.9292
CNAG_00690		86.488	-0.317	0.718	0.8618
CNAG_00691		163.778	1.74	0.595	0.03495
CNAG_00692		155.22	0.823	0.552	0.3942
CNAG_00693		207.751	0.458	0.465	0.633
CNAG_00694	CLF1	243.732	-0.309	0.466	0.7768
CNAG_00695		44.615	-2.022	0.849	0.1074
CNAG_00696		170.988	0.83	0.553	0.3903
CNAG_00697	UGE1	341.153	0.354	0.438	0.7132
CNAG_00698		267.297	0.623	0.438	0.4275
CNAG_00699	LPI15	1005.45	0.463	0.343	0.4639
CNAG_00700		724.286	-1.111	0.374	0.03127
CNAG_00701	CAS31	188.318	-3.203	0.617	1.312e-05
CNAG_00702		338.505	0.619	0.411	0.3886
CNAG_00703		1230.09	-1.258	0.378	0.01232
CNAG_00704		312.561	0.235	0.424	0.8192
CNAG_00705		150.66	-0.37	0.523	0.7604
CNAG_00706		129.572	-0.858	0.618	0.4419
CNAG_00707		190.524	-2.125	0.497	0.0006382
CNAG_00708		92.252	-0.324	0.724	0.8591
CNAG_00709		93.078	0.964	0.697	0.4451
CNAG_00710		60.209	0.462	0.888	0.8315
CNAG_00711		31.374	2.768	1.215	0.1286
CNAG_00712		72.46	-0.447	0.696	0.7852
CNAG_00713		122.87	0.189	0.605	0.9103
CNAG_00714		27.123	0.036	1.033	0.9905
CNAG_00715		87.633	-0.811	0.633	0.4935
CNAG_00716		1317.5	-0.807	0.345	0.1149
CNAG_00717		150.99	1.099	0.528	0.177
CNAG_00718	CAC2	116.058	0.253	0.63	0.8762
CNAG_00719		380.513	-0.646	0.532	0.5234
CNAG_00720		94.785	-0.118	0.608	0.9415
CNAG_00721	CAP59	344.986	0.417	0.435	0.6446
CNAG_00722		72.426	-1.157	0.716	0.3433
CNAG_00723		40.593	0.347	0.945	0.8902
CNAG_00726		0.58	-2.25	4.854
CNAG_00727		32.161	0.012	1.262	0.9991
CNAG_00728		42.9	0.435	0.828	0.8295
CNAG_00730	AFR1	1434.95	-1.641	0.389	0.0007652
CNAG_00732	CCD3	200.746	-0.546	0.522	0.6049
CNAG_00733		93.98	-1.46	0.695	0.1711
CNAG_00734		112.89	-0.843	0.644	0.4811
CNAG_00735		70.923	1.617	0.841	0.2238
CNAG_00736	SEC5	102.879	-0.068	0.598	0.9669
CNAG_00737		116.559	-1.53	0.671	0.128
CNAG_00738		31.348	1.062	0.949	0.569
CNAG_00739		71.887	0.632	0.789	0.716
CNAG_00740	SNF5	608.125	0.719	0.431	0.3184
CNAG_00741		936.004	-0.946	0.352	0.0594
CNAG_00742		240.585	-0.397	0.485	0.7103
CNAG_00743		242.6	-2.606	0.477	3.408e-06
CNAG_00744	OCH1	172.293	-0.702	0.5	0.4361
CNAG_00745	HRK1	578.878	0.674	0.417	0.3434
CNAG_00746	CAS35	296.334	0.04	0.476	0.9776
CNAG_00747		203.653	-0.294	0.475	0.7938
CNAG_00748		63.447	1.216	0.957	0.4976
CNAG_00749		17.962	3.124	1.543	0.1923
CNAG_00750		92.88	-1.161	0.624	0.2457
CNAG_00751		19.803	1.676	1.191	0.4346
CNAG_00752		250.024	-1.827	0.473	0.002527
CNAG_00753		164.042	0.196	0.519	0.8863
CNAG_00754		694.535	-1.36	0.376	0.005569
CNAG_00755		73.744	0.337	0.706	0.8461
CNAG_00756		35.513	1.037	0.974	0.594
CNAG_00757	DOA4	302.131	1.049	0.437	0.1042
CNAG_00758		379.603	-1.186	0.469	0.08216
CNAG_00759		27.305	0.671	0.999	0.7734
CNAG_00760		221.512	0.484	0.485	0.6269
CNAG_00761		55.976	-0.237	0.983	0.9296
CNAG_00762	DPH1	83.653	-1.165	0.678	0.3002
CNAG_00764		307.211	-1.342	0.585	0.1252
CNAG_00765		391.209	0.09	0.451	0.9399
CNAG_00766		43.967	2.37	0.853	0.04841
CNAG_00768		172.534	0.591	0.517	0.5578
CNAG_00769	PBS2	555.013	0.676	0.382	0.2799
CNAG_00770	MSH2	194.112	-0.479	0.499	0.6445
CNAG_00771		1335.49	-1.166	0.355	0.01409
CNAG_00772	RAD23	147.535	-0.094	0.594	0.9557
CNAG_00773		8.315	-1.2	1.782	0.7731
CNAG_00774		489.619	-0.92	0.381	0.1021
CNAG_00775		137.931	-1.385	0.558	0.08856
CNAG_00776	MP88	2499.21	-1.657	0.342	6.236e-05
CNAG_00777		1099.36	1.095	0.385	0.04159
CNAG_00778		353.016	0.974	0.467	0.1756
CNAG_00779	RPL27	1695.51	-0.867	0.369	0.1131
CNAG_00780		147.727	-0.067	0.527	0.9639
CNAG_00781		27.498	0.178	1.195	0.9586
CNAG_00782	SPS1	77.123	0.932	0.774	0.5271
CNAG_00783		53.587	-0.238	0.829	0.9182
CNAG_00784		40.987	0.539	0.856	0.7894
CNAG_00785		2405.5	-1.056	0.327	0.01612
CNAG_00786		53.51	-2.304	0.805	0.04013
CNAG_00787		144.935	0.29	0.521	0.8184
CNAG_00788	NDH1	1298.02	-0.9	0.368	0.0957
CNAG_00789		9.893	-3.593	2.047	0.2865
CNAG_00790	DPP1	204.305	2.044	0.483	0.0007288
CNAG_00791	HLH1	381.161	0.734	0.447	0.3304
CNAG_00792		446.29	-0.409	0.414	0.6314
CNAG_00793		138.387	-0.581	0.54	0.5871
CNAG_00794		141.287	0.502	0.533	0.6516
CNAG_00795	CFL1	0
CNAG_00796	MDR1	291.005	-0.507	0.471	0.5871
CNAG_00797		315.336	1.265	0.509	0.0877
CNAG_00798		38.88	0.246	0.92	0.9226
CNAG_00799		2677.57	-0.029	0.44	0.9831
CNAG_00800		10.544	-2.523	1.894	0.4719
CNAG_00802	CBP1	64.304	1.119	0.727	0.3744
CNAG_00803		243.089	0.291	0.468	0.7924
CNAG_00804		65.678	-0.857	0.7	0.5185
CNAG_00805		167.545	0.591	0.528	0.5688
CNAG_00806		358.844	0.459	0.487	0.652
CNAG_00807		460.225	1.678	0.398	0.0007893
CNAG_00808		132.87	-1.429	0.613	0.1176
CNAG_00809		1695.49	-0.467	0.366	0.496
CNAG_00810	SSU72	120.283	-0.126	0.647	0.9407
CNAG_00811		283.256	-0.343	0.512	0.7737
CNAG_00812	IRR1	235.86	-0.118	0.508	0.931
CNAG_00813		569.65	2.01	3.89	0.8324
CNAG_00814		51.793	-0.248	0.823	0.9132
CNAG_00815	SIT1	377.224	1.166	0.453	0.07407
CNAG_00816		235.509	0.819	0.553	0.3996
CNAG_00817		43.439	-0.296	1.028	0.9178
CNAG_00818		145.535	0.153	0.568	0.922
CNAG_00819		741.885	-0.495	0.421	0.5412
CNAG_00820		36.378	-0.88	0.915	0.6437
CNAG_00821		970.966	-0.946	0.418	0.1312
CNAG_00822		331.117	-1.28	0.453	0.0435
CNAG_00823		39.396	-0.617	0.976	0.789
CNAG_00824		127.6	0.419	0.61	0.769
CNAG_00825		79.319	1.476	0.719	0.1852
CNAG_00826	DAK101	25.213	1.597	1.051	0.3835
CNAG_00827		3.743	-0.701	3.268
CNAG_00828	SIP401	13.881	0.858	1.789	0.8454
CNAG_00829		252.294	0.01	0.47	0.994
CNAG_00830	FZC38	97.369	0.501	0.702	0.7597
CNAG_00831		119.817	-0.237	0.581	0.873
CNAG_00832		40.845	1.605	0.878	0.2564
CNAG_00834		76.436	0.815	0.839	0.6385
CNAG_00835		56.768	0.182	0.79	0.931
CNAG_00836		24.536	-1.628	1.506	0.5856
CNAG_00837		107.568	-0.04	0.589	0.9831
CNAG_00838		29.312	-0.048	1.038	0.9885
CNAG_00839		18.074	-0.407	1.256	0.9061
CNAG_00840		7.354	-4.429	2.345	0.2344
CNAG_00841		98.654	-1.249	0.625	0.2006
CNAG_00843		19.849	-7.307	1.939	0.003468
CNAG_00844		2.815	0.026	3.614
CNAG_00845		156.983	-1.438	0.569	0.08206
CNAG_00846		50.331	-0.131	0.776	0.9519
CNAG_00847		44.066	-0.889	0.904	0.6335
CNAG_00848		5282.64	3.32	1.272	0.06924
CNAG_00849		51.345	1.753	1.314	0.4709
CNAG_00850		5.268	1.122	2.929
CNAG_00851		16.013	0.174	1.408	0.9639
CNAG_00852		191.755	-0.436	0.488	0.6742
CNAG_00853		63.194	-0.805	0.795	0.6206
CNAG_00854	ERG2	192.303	-0.176	0.513	0.8987
CNAG_00855		150.047	0.131	0.575	0.9319
CNAG_00858		121.677	0.947	0.555	0.3046
CNAG_00859		6.15	3.881	2.303	0.3127
CNAG_00860		51.02	0.71	0.871	0.7114
CNAG_00861		10.198	0.229	1.612	0.9599
CNAG_00862		24.209	0.566	1.088	0.8315
CNAG_00863		16.515	-0.722	1.35	0.8248
CNAG_00864	ITR2	16.664	3.094	1.324	0.1163
CNAG_00865	CAS92	0
CNAG_00866		227.966	1.554	0.556	0.04661
CNAG_00867	ITR3A	26.886	-0.513	1.046	0.8415
CNAG_00869	PDR5	128.641	-2.422	0.696	0.008412
CNAG_00870		25.901	0.186	1.189	0.9557
CNAG_00871	CLR3	249.597	4.062	0.533	6.346e-12
CNAG_00872		474.445	0.174	0.507	0.8983
CNAG_00873		437.752	0.899	0.415	0.1547
CNAG_00874		351.569	-1.074	0.411	0.0683
CNAG_00875		61.811	-0.07	0.757	0.975
CNAG_00876	FRE7	26.718	0.512	1.184	0.8654
CNAG_00877		110.301	0.631	0.572	0.5759
CNAG_00878		19.46	1.262	1.402	0.6732
CNAG_00879		1601.89	2.631	0.332	6.751e-13
CNAG_00883	ECM2201	505.787	3.428	0.413	4.098e-14
CNAG_00884		256.908	0.491	0.505	0.6385
CNAG_00885		3.689	5.818	3.243
CNAG_00886	SAH1	864.232	-0.758	0.369	0.1842
CNAG_00887		43.549	1.532	1.008	0.3835
CNAG_00888	CNB1	95.055	0.561	0.602	0.656
CNAG_00889		70.759	0.772	0.69	0.569
CNAG_00890		135.424	0.82	0.556	0.4018
CNAG_00891		1230.9	-0.859	0.374	0.1243
CNAG_00892		23.22	0.406	1.155	0.8966
CNAG_00893		64.044	-0.031	0.774	0.9892
CNAG_00894		465.793	-0.325	0.386	0.6967
CNAG_00895	ZIP1	357.255	-1.99	0.463	0.0005795
CNAG_00896	FZC34	182.824	-0.134	0.489	0.9216
CNAG_00897	SKN1	1936.47	1.491	0.36	0.0009765
CNAG_00898		6.874	-0.952	1.879	0.8363
CNAG_00899		286.532	-1.423	0.483	0.03317
CNAG_00900		13.343	-2.451	1.762	0.4399
CNAG_00901		74.862	-0.659	0.668	0.6314
CNAG_00902		16.807	-0.679	1.261	0.8241
CNAG_00903		91.648	-0.383	0.63	0.7957
CNAG_00904		17.676	-3.768	1.556	0.1002
CNAG_00905		14.025	1.983	1.401	0.4308
CNAG_00906		985.117	-1.44	0.412	0.008051
CNAG_00907		29.652	0.85	1.226	0.7672
CNAG_00908		28.131	0.512	1.034	0.839
CNAG_00909		27.046	-0.376	1.136	0.9026
CNAG_00911		2.375	0.021	3.883
CNAG_00914	KRE6	968.218	-1.631	0.378	0.0005468
CNAG_00915		36.355	2.473	1	0.08953
CNAG_00916		82.177	-0.727	0.661	0.5779
CNAG_00917		152.384	1.071	0.512	0.1731
CNAG_00919		239.348	1.323	0.533	0.08822
CNAG_00920		49.327	-0.277	0.818	0.8998
CNAG_00921		102.409	0.408	0.617	0.7774
CNAG_00922		62.676	0.151	0.732	0.938
CNAG_00923		41.631	0.958	0.96	0.6266
CNAG_00925	ISP7	9.688	0.472	2.062	0.931
CNAG_00926		159.526	0.629	0.515	0.5193
CNAG_00927		25.404	0.108	1.164	0.9747
CNAG_00928		191.481	0.428	0.503	0.694
CNAG_00929		48.78	-0.101	0.889	0.9669
CNAG_00930		921.807	-0.743	0.373	0.2008
CNAG_00931		22.194	-0.267	1.116	0.9298
CNAG_00932		49.839	2.949	0.908	0.01539
CNAG_00933		54.68	2.015	0.756	0.06172
CNAG_00934	DAL1	112.442	-0.389	0.61	0.7866
CNAG_00935		619.166	0.639	0.397	0.3469
CNAG_00936		276.92	0.221	0.461	0.8454
CNAG_00937		7.283	0.598	1.874	0.9085
CNAG_00938		70.822	1.532	0.768	0.2008
CNAG_00939		0
CNAG_00940	RRP44	198.021	-0.675	0.474	0.4261
CNAG_00941		173.002	1.491	0.541	0.0511
CNAG_00960		501.078	-0.284	0.472	0.7985
CNAG_00961		50.377	3.049	1.136	0.05949
CNAG_00964		31.112	2.724	1.366	0.2008
CNAG_00966		52.991	-0.92	0.761	0.5252
CNAG_00967		72.835	0.794	0.939	0.6958
CNAG_00968		50.979	-0.352	0.827	0.869
CNAG_00969		21.383	-1.026	1.225	0.6984
CNAG_00970		355.899	-0.317	0.444	0.7597
CNAG_00971		60.891	0.06	0.751	0.9784
CNAG_00972		266.306	0.488	0.461	0.5969
CNAG_00973		53.236	-0.876	0.836	0.6033
CNAG_00974		8.261	-0.117	1.733	0.9831
CNAG_00975		128.617	-0.597	0.616	0.6404
CNAG_00976		335.17	-1.57	0.423	0.004162
CNAG_00977		299.446	0.15	0.438	0.8984
CNAG_00978		647.947	-0.842	0.422	0.2008
CNAG_00979	CTR4	336.315	-0.799	0.533	0.3904
CNAG_00981		30.697	-0.234	1.024	0.931
CNAG_00982		61.001	-0.579	0.83	0.7649
CNAG_00983		136.227	0.368	0.557	0.7772
CNAG_00984		394.672	3.548	0.734	6.679e-05
CNAG_00985		32.284	-0.305	0.995	0.9116
CNAG_00986	UBA4	46.975	-1.663	0.82	0.1915
CNAG_00987		40.067	-0.652	0.89	0.7524
CNAG_00988		712.755	-0.017	0.445	0.9892
CNAG_00989	UCH2	73.575	-1.288	0.676	0.2296
CNAG_00990		435.47	-0.04	0.477	0.9773
CNAG_00991		28.06	-0.558	1.152	0.8435
CNAG_00992		864.049	-0.471	0.357	0.4757
CNAG_00993		59.519	-1.655	0.765	0.1551
CNAG_00994		123.669	-0.808	0.568	0.4278
CNAG_00995		628.936	3.187	1.452	0.1477
CNAG_00996	PMT4	309.639	-0.445	0.526	0.6958
CNAG_00997		159.32	-0.149	0.617	0.9292
CNAG_00998		488.933	0.264	0.385	0.7701
CNAG_00999		33.876	1.563	0.952	0.3314
CNAG_01000		401.715	-1.021	0.403	0.08139
CNAG_01001		20.295	-0.739	1.207	0.7951
CNAG_01002		21.69	-1.364	1.173	0.5481
CNAG_01003	NCP1	323.66	-1.118	0.43	0.0703
CNAG_01004		79.679	0.997	0.668	0.3942
CNAG_01005		313.018	-0.49	0.43	0.5595
CNAG_01006		79.345	-0.277	0.741	0.888
CNAG_01007		52.618	-0.296	0.77	0.8832
CNAG_01008		57.587	-0.633	0.782	0.7132
CNAG_01009		316.338	0.436	0.437	0.6268
CNAG_01010		81.462	0.681	0.643	0.597
CNAG_01011		51.999	-0.558	0.778	0.7585
CNAG_01012		56.889	-0.034	0.767	0.9885
CNAG_01013		72.538	-1.852	0.695	0.06192
CNAG_01014	ZFC4	1842.35	0.234	0.335	0.7658
CNAG_01015		141.01	1.02	0.533	0.227
CNAG_01016		369.205	1.04	0.456	0.128
CNAG_01017		250.511	-1.238	0.476	0.07021
CNAG_01018		426.161	-1.035	0.392	0.065
CNAG_01019	SOD1	964.48	2.734	0.486	1.494e-06
CNAG_01020		78.059	-0.488	0.703	0.7671
CNAG_01021		248.485	-1.573	0.45	0.008051
CNAG_01022		104.54	-0.558	0.649	0.6914
CNAG_01023		152.44	0.567	0.512	0.5744
CNAG_01024		105.508	0.814	0.707	0.5536
CNAG_01025		84.976	1.098	0.705	0.3689
CNAG_01026		60.122	0.883	0.718	0.5162
CNAG_01027		111.993	-1.067	0.657	0.3394
CNAG_01028		46.64	0.615	0.821	0.7445
CNAG_01029		75.182	0.386	0.718	0.8243
CNAG_01030		33.198	0.345	0.94	0.8902
CNAG_01031		355.407	2.881	0.765	0.003501
CNAG_01032		82.699	0.283	0.747	0.8856
CNAG_01033		53.42	-0.552	0.757	0.753
CNAG_01034		19.462	-1.053	1.287	0.7101
CNAG_01035		80.201	-0.475	0.68	0.7644
CNAG_01036		23.887	0.213	1.155	0.946
CNAG_01037		90.25	-0.196	0.631	0.9109
CNAG_01038		100.728	-0.342	0.687	0.8386
CNAG_01039		472.345	0.249	0.387	0.7837
CNAG_01040		9.905	-2.006	1.941	0.6101
CNAG_01041		14.443	0.743	1.567	0.8485
CNAG_01042		71.891	0.386	0.686	0.8166
CNAG_01043		361.597	0.107	0.612	0.9499
CNAG_01044		120.936	0.955	0.63	0.3847
CNAG_01045		154.626	-1.161	0.531	0.1493
CNAG_01046		105.596	-0.551	0.61	0.6725
CNAG_01047		92.926	3.501	3.625	0.641
CNAG_01048		31.478	2.748	1.354	0.1913
CNAG_01049		161.408	-0.772	0.516	0.3929
CNAG_01050		77.941	-0.44	0.682	0.7833
CNAG_01051	NIP100	196.693	-0.694	0.525	0.4755
CNAG_01052		381.81	4.436	1.702	0.06973
CNAG_01053		469.94	-0.509	0.383	0.474
CNAG_01054		75.369	0.184	0.657	0.9203
CNAG_01055		630.543	-1.29	0.481	0.0594
CNAG_01056		65.735	3.893	1.129	0.009295
CNAG_01057		109.949	0.936	0.573	0.3344
CNAG_01058		56.07	-0.258	0.764	0.8998
CNAG_01059		37.377	3.223	0.97	0.0126
CNAG_01060		675.856	-0.446	0.409	0.5817
CNAG_01061	FRK102	43.588	1.429	0.84	0.3066
CNAG_01062	PSK201	458.48	0.965	0.408	0.11
CNAG_01063		151.544	0.083	0.541	0.9572
CNAG_01064		27.662	-0.906	1.072	0.6958
CNAG_01065		30.476	-1.021	1.479	0.7686
CNAG_01069		32.103	-2.47	0.996	0.08847
CNAG_01070		12.123	-0.033	1.886	0.9956
CNAG_01071		119.198	0.106	0.562	0.9439
CNAG_01072		21.509	1.445	1.164	0.51
CNAG_01073		23.825	0.568	1.144	0.8386
CNAG_01074		12.401	7.567	2.228	0.01062
CNAG_01075		6.27	-0.282	2.416	0.9661
CNAG_01076		0
CNAG_01077		2.847	5.458	4.136
CNAG_01078		20.694	-0.899	1.608	0.8177
CNAG_01079		10.36	2.148	2.398	0.6738
CNAG_01080		35.814	0.376	0.999	0.887
CNAG_01081		36.246	3.164	1.268	0.08631
CNAG_01082		254.99	-0.317	0.452	0.7637
CNAG_01083	RPN5	211.452	-0.235	0.505	0.8513
CNAG_01084	UBC4	70.44	-1.137	0.729	0.3683
CNAG_01085		28.702	-2.274	1.185	0.2251
CNAG_01086		18.21	-2.011	1.411	0.4269
CNAG_01087		416.426	1.519	0.393	0.002517
CNAG_01088		63.362	0.178	0.815	0.9343
CNAG_01089		72.823	-2.355	0.769	0.02514
CNAG_01090		117.393	0.773	0.652	0.5374
CNAG_01091		401.896	-0.759	0.407	0.2428
CNAG_01092		94.381	-1.11	0.646	0.3
CNAG_01093		1759.13	3.531	1.286	0.05201
CNAG_01094		115.959	-0.254	0.609	0.8707
CNAG_01095		54.69	0.182	0.809	0.9322
CNAG_01096		46.715	-0.564	0.805	0.7641
CNAG_01097		43.26	2.004	0.893	0.136
CNAG_01098		165.849	-1.124	0.511	0.1461
CNAG_01099		211.316	0.257	0.52	0.8396
CNAG_01100		227.338	0.435	0.46	0.6511
CNAG_01101		186.82	-0.353	0.488	0.7563
CNAG_01102		867.345	3.382	1.31	0.0732
CNAG_01103	PRP11	75.928	-0.891	0.707	0.5034
CNAG_01104		114.655	-1.158	0.567	0.1881
CNAG_01105		172.613	0.121	0.607	0.9399
CNAG_01106	VPH1	311.923	0.304	0.428	0.7602
CNAG_01107		108.239	-1.001	0.581	0.2995
CNAG_01108	DAL2	78.689	-0.037	0.653	0.9853
CNAG_01109		209.873	-0.224	0.563	0.8773
CNAG_01110		58.226	-0.089	0.767	0.9661
CNAG_01111		154.421	-1.287	0.537	0.1043
CNAG_01112		133.879	1.543	0.619	0.08696
CNAG_01113		71.259	-0.405	0.738	0.8199
CNAG_01114		34.858	0.595	0.955	0.7924
CNAG_01115		764.049	-1.442	0.377	0.002899
CNAG_01116		49.026	1.888	0.931	0.1916
CNAG_01117	EF3	13234.4	-0.801	0.331	0.1
CNAG_01118		12.626	0.326	1.444	0.9321
CNAG_01119		181.726	-0.465	0.628	0.7468
CNAG_01120		411.701	-0.691	0.48	0.4184
CNAG_01121		153.824	3.609	0.677	6.529e-06
CNAG_01122		3.48	-4.81	3.864
CNAG_01123		122.874	-0.77	0.582	0.4752
CNAG_01124		55.922	-0.955	0.748	0.4954
CNAG_01125		661.704	1.766	0.364	6.21e-05
CNAG_01126		708.459	0.482	0.361	0.4696
CNAG_01127		38.351	0.78	0.909	0.6917
CNAG_01128		102.23	0.653	0.622	0.6026
CNAG_01129	ERG7	118.4	0.168	0.604	0.9212
CNAG_01130		897.6	-0.863	0.38	0.1301
CNAG_01131		118.148	0.654	0.576	0.5622
CNAG_01132		100.869	-1.806	0.704	0.07534
CNAG_01133		45.165	-0.211	0.86	0.929
CNAG_01134		103.089	-0.087	0.594	0.9592
CNAG_01135		81.789	1.692	0.774	0.1493
CNAG_01136		202.148	-1.223	0.489	0.08572
CNAG_01137		2383.51	-0.74	0.332	0.1393
CNAG_01138	CCP1	1046.13	0.761	0.394	0.2217
CNAG_01139		10.588	-6.41	2.257	0.04213
CNAG_01140		564.362	-1.131	0.423	0.06071
CNAG_01141	RRP40	36.347	-1.335	0.968	0.4468
CNAG_01142		156.65	0.006	0.515	0.9982
CNAG_01143		71.785	-0.219	0.686	0.9086
CNAG_01144	RPA70	128.385	-0.409	0.677	0.7975
CNAG_01145		53.893	-0.074	0.807	0.9754
CNAG_01146		353.386	-0.606	0.407	0.3962
CNAG_01147		121.883	0.474	0.548	0.6878
CNAG_01148	FPR3	952.389	-1.927	0.418	0.0001748
CNAG_01149		482.542	-0.034	0.399	0.9774
CNAG_01150		1805.98	1.208	0.328	0.004639
CNAG_01151	UBC5	63.781	0.579	0.763	0.7397
CNAG_01152		2807.82	-1.061	0.421	0.08271
CNAG_01153		1523.77	-1.053	0.353	0.03022
CNAG_01154		26.653	-0.586	1.184	0.839
CNAG_01155	GUT1	317.916	-0.585	0.448	0.4821
CNAG_01156	CAP2	274.415	-0.592	0.45	0.4786
CNAG_01157		86.715	-0.122	0.665	0.9464
CNAG_01158		420.684	-0.614	0.394	0.369
CNAG_01159		242.018	-0.638	0.458	0.4393
CNAG_01161		47.938	-0.628	0.922	0.7702
CNAG_01162	MAK3201	60.114	-0.657	0.897	0.7524
CNAG_01163	RAD54	227.846	-0.467	0.458	0.6172
CNAG_01164		1506.88	0.742	0.372	0.2008
CNAG_01165	LCB5	94.573	0.821	0.685	0.531
CNAG_01166	URE4	99.013	1.076	0.673	0.3506
CNAG_01167	URE2	272.317	0.896	0.465	0.2226
CNAG_01168		631.236	-0.956	0.378	0.08139
CNAG_01169		115.274	-0.914	0.589	0.3716
CNAG_01170		1687.72	-0.821	0.372	0.1436
CNAG_01171		60.51	-0.68	0.774	0.68
CNAG_01172	PBX1	76.856	-1.074	0.874	0.5164
CNAG_01173	LAG1	226.293	0.314	0.456	0.7686
CNAG_01174		1439.07	0.963	0.401	0.1042
CNAG_01175		71.324	-0.366	0.764	0.8458
CNAG_01177	NEM1	103.378	0.872	0.73	0.5315
CNAG_01178		158.002	-0.358	0.636	0.8167
CNAG_01179		202.146	-0.851	0.56	0.3836
CNAG_01180		36.183	3.007	0.947	0.01856
CNAG_01181		2449.7	-0.265	0.464	0.8125
CNAG_01182		408.266	-0.331	0.406	0.7126
CNAG_01183	LSB1	106.318	0.375	0.597	0.7904
CNAG_01184		63.088	0.235	0.721	0.9052
CNAG_01185		410.358	0.166	0.571	0.9169
CNAG_01186		344.585	0.082	0.41	0.9403
CNAG_01187		271.526	-0.388	0.44	0.6794
CNAG_01188		22.074	-1.099	1.202	0.6674
CNAG_01189		1744.26	-1.53	0.328	0.0001387
CNAG_01190		50.884	-0.234	0.772	0.9126
CNAG_01191		53.164	1.718	0.989	0.2929
CNAG_01192		27.911	1.027	1.096	0.6546
CNAG_01193		44.278	1.991	0.846	0.1124
CNAG_01194		4.254	0.35	2.753
CNAG_01195		433.726	-0.275	0.402	0.7701
CNAG_01196		78.639	-0.085	0.709	0.965
CNAG_01197		209.569	-1.321	0.475	0.04842
CNAG_01198		78.373	-0.68	0.676	0.6231
CNAG_01199		249.105	-0.604	0.463	0.4826
CNAG_01200		28.938	-1.398	1.09	0.4923
CNAG_01201		17.471	-0.129	1.41	0.9753
CNAG_01202		116.344	-0.507	0.564	0.6736
CNAG_01203	YVH1	144.548	-0.386	0.555	0.7667
CNAG_01204		974.331	0.017	0.42	0.9892
CNAG_01207		267.06	1.952	0.453	0.0005666
CNAG_01208	CCH1	553.222	1.049	0.393	0.06177
CNAG_01209	FAB1	386.441	-0.022	0.425	0.9876
CNAG_01210		3.644	5.798	3.808
CNAG_01211		185.642	-0.07	0.492	0.9599
CNAG_01212		121.304	0.304	0.667	0.8565
CNAG_01213		183.077	-0.546	0.488	0.569
CNAG_01214	HOC2	48.972	1.592	0.786	0.1924
CNAG_01215		63.039	1.832	0.94	0.2162
CNAG_01216		368.594	1.218	0.419	0.03647
CNAG_01217		177.031	0.599	0.486	0.5148
CNAG_01220		52.012	-0.146	0.924	0.9557
CNAG_01221		79.514	0.368	0.784	0.8506
CNAG_01222		112.001	-0.265	0.648	0.8729
CNAG_01223		46.874	1.516	0.889	0.3046
CNAG_01224		1812.11	-1.468	0.374	0.002058
CNAG_01228		42.881	0.985	0.875	0.5661
CNAG_01229		65.403	-1.057	0.79	0.4689
CNAG_01230	MP98	2446.64	-1.147	0.351	0.01452
CNAG_01231		53.061	1.394	0.874	0.3526
CNAG_01232	PMC1	2385.02	1.968	0.331	2.535e-07
CNAG_01233		382.605	0.176	0.456	0.8831
CNAG_01234		177.764	1.37	0.506	0.05665
CNAG_01235		571.416	-0.1	0.373	0.9226
CNAG_01236		234.379	-2.146	0.544	0.001903
CNAG_01237		102.808	0.411	0.601	0.7701
CNAG_01238		172.735	-0.668	0.586	0.5595
CNAG_01239	CDA3	251.354	1.049	0.464	0.133
CNAG_01240		77.837	-0.443	0.661	0.7737
CNAG_01241		66.143	-0.894	0.743	0.5275
CNAG_01242	HAPX	156.185	1.995	0.527	0.003295
CNAG_01243	SET101	356.015	-0.117	0.406	0.9177
CNAG_01244		48.568	0.785	0.852	0.6629
CNAG_01245		197.742	-0.538	0.535	0.6238
CNAG_01246		45.981	-0.777	0.833	0.656
CNAG_01247		38.601	1.398	0.892	0.3657
CNAG_01248		173.596	-0.275	0.495	0.8184
CNAG_01249		102.464	0.189	0.696	0.922
CNAG_01250	TRL1	261.12	-0.777	0.464	0.3168
CNAG_01251	UFD4	1242.65	0.252	0.337	0.7445
CNAG_01252		16.24	2.289	1.771	0.489
CNAG_01253		160.373	-0.912	0.519	0.2852
CNAG_01254	OCA101	36.06	0.681	1.175	0.8091
CNAG_01255		829.483	0.865	0.359	0.1031
CNAG_01256		0
CNAG_01257		88.224	2.114	0.77	0.05201
CNAG_01258		668.061	-0.096	0.394	0.9292
CNAG_01261		961.58	1.536	0.393	0.00217
CNAG_01262	GPB1	15.504	1.595	1.322	0.5265
CNAG_01263		526.593	1.99	0.408	5.405e-05
CNAG_01264		184.823	-1.667	0.499	0.01218
CNAG_01265		54.696	0.129	0.813	0.9557
CNAG_01266		346.275	-0.268	0.459	0.808
CNAG_01267		16.688	-1.036	1.639	0.789
CNAG_01268		5.043	-1.702	2.998
CNAG_01270		475.993	-0.713	0.388	0.2536
CNAG_01271		124.945	-0.923	0.553	0.3195
CNAG_01272		2109.31	1.952	0.545	0.006303
CNAG_01273		223.106	-1.516	0.54	0.04557
CNAG_01274		629.893	-0.066	0.387	0.9512
CNAG_01275		122.192	-0.839	0.708	0.5375
CNAG_01276		475.793	-0.795	0.444	0.2702
CNAG_01277		868.098	0.178	0.359	0.8386
CNAG_01278	APT2	1164.13	0.573	0.37	0.3717
CNAG_01279		103.112	0.107	0.609	0.9499
CNAG_01281		39.148	0.732	0.905	0.7132
CNAG_01282		240.251	0.47	0.448	0.6025
CNAG_01283	CAP5	210.897	0.356	0.53	0.7734
CNAG_01284		154.067	-0.62	0.512	0.5252
CNAG_01285		28.634	-1.289	1.043	0.5142
CNAG_01286		20.018	0.267	1.712	0.9557
CNAG_01287		594.257	-1.215	0.381	0.01809
CNAG_01288		108.644	-0.876	0.622	0.4344
CNAG_01289		36.483	0.632	0.931	0.7707
CNAG_01290		20.666	1.55	1.155	0.4664
CNAG_01291		64.692	0.279	0.747	0.888
CNAG_01292		187.313	0.282	0.489	0.8094
CNAG_01293		308.548	0.048	0.43	0.9671
CNAG_01294	IPK1	39.642	-0.186	0.861	0.935
CNAG_01295		71.775	1.169	0.996	0.5423
CNAG_01296		257.555	-1.011	0.514	0.2093
CNAG_01297		66.017	0.464	0.813	0.8127
CNAG_01298		616.757	0.15	0.412	0.8907
CNAG_01299		5.264	6.329	3.368
CNAG_01300		778.054	-1.281	0.371	0.009086
CNAG_01301		124.551	1.118	0.674	0.3242
CNAG_01302		81.249	-0.211	0.674	0.9093
CNAG_01303		102.231	-1.011	0.61	0.3246
CNAG_01304		132.995	-1.051	0.538	0.2152
CNAG_01305		310.698	-1.015	0.435	0.1167
CNAG_01306		113.785	-0.474	0.65	0.7531
CNAG_01307		171.21	1.268	0.528	0.1039
CNAG_01308		130.017	0.496	0.662	0.7448
CNAG_01309		50.515	-0.819	0.788	0.608
CNAG_01310		123.074	-0.902	0.572	0.3608
CNAG_01313		96.768	2.921	0.668	0.0004462
CNAG_01314	PPP1	168.903	1.659	0.639	0.07094
CNAG_01315		224.915	0.096	0.516	0.9454
CNAG_01316	RPA32	74.886	-0.58	0.841	0.7686
CNAG_01317		111.755	0.23	0.619	0.8893
CNAG_01318		285.793	0.879	0.526	0.318
CNAG_01319	PAC2	58.563	-0.637	0.778	0.7101
CNAG_01320		160.294	-0.955	0.522	0.2564
CNAG_01321		592.776	0.122	0.368	0.9017
CNAG_01322		213.042	0.519	0.481	0.5866
CNAG_01323		454.59	-0.644	0.403	0.3509
CNAG_01324		53.678	-0.081	0.763	0.9694
CNAG_01325		42.47	-1.556	0.846	0.2525
CNAG_01330		163.559	-0.518	0.57	0.6687
CNAG_01331		56.268	1.815	0.899	0.1936
CNAG_01332		1842.72	-0.663	0.358	0.249
CNAG_01333	ALK1	17.318	-0.406	1.48	0.9216
CNAG_01334		114.693	-0.784	0.737	0.5948
CNAG_01335		150.587	0.043	0.567	0.9807
CNAG_01336		18.543	1.174	1.302	0.6727
CNAG_01337		98.145	-0.423	0.631	0.7736
CNAG_01338		274.785	-0.219	0.432	0.8363
CNAG_01339		324.532	-0.169	0.451	0.888
CNAG_01340		607.312	-0.33	0.375	0.68
CNAG_01341	ISP3	133.618	1.528	0.574	0.06203
CNAG_01342		103.085	-0.385	0.606	0.7875
CNAG_01343		69.256	-0.002	0.741	0.9997
CNAG_01344		104.149	-0.325	0.594	0.8201
CNAG_01345		122.832	-1.872	0.562	0.01232
CNAG_01346	HPP2	39.63	-0.851	0.898	0.6506
CNAG_01347		281.278	0.149	0.454	0.9036
CNAG_01348		68.542	1.324	1.05	0.5033
CNAG_01349		11.6	-0.339	1.478	0.931
CNAG_01350	RMD5	56.537	0.115	0.733	0.9557
CNAG_01351		100.157	-0.6	0.613	0.6352
CNAG_01352		270.376	-0.213	0.442	0.8439
CNAG_01353		86.734	-1.981	0.695	0.04128
CNAG_01354		207.424	-1.982	0.534	0.004089
CNAG_01355		95.304	0.056	0.827	0.9831
CNAG_01356		283.373	0.028	0.429	0.9831
CNAG_01357	SDP101	98.308	0.963	0.639	0.3885
CNAG_01358		15.5	1.321	1.52	0.6855
CNAG_01359		353.907	0.014	0.485	0.9925
CNAG_01360		870.569	0.645	0.381	0.3099
CNAG_01361		1126.1	-0.832	0.343	0.09915
CNAG_01362		254.221	0.115	0.483	0.9298
CNAG_01363		106.916	-0.224	0.603	0.8893
CNAG_01364		201.788	-1.57	0.52	0.02783
CNAG_01365		134.141	1.083	0.629	0.2997
CNAG_01367		41.41	-1.464	1.049	0.4389
CNAG_01368		497.109	1.631	3.859	0.8696
CNAG_01369		859.629	2.513	1.303	0.2224
CNAG_01370		47.703	2.48	0.983	0.08248
CNAG_01371	CRG2	97.911	-0.766	0.662	0.5516
CNAG_01372		125.155	-0.176	0.612	0.9181
CNAG_01373	CDC10	167.703	0.152	0.541	0.9202
CNAG_01375	ABP1	316.727	2.005	0.428	0.0001318
CNAG_01376		1286.65	0.38	0.411	0.6614
CNAG_01377	UBP13	232.574	0.315	0.473	0.7751
CNAG_01378	STE24	184.095	0.419	0.485	0.6879
CNAG_01379		26.166	-0.904	1.029	0.6804
CNAG_01380		59.128	1.403	0.812	0.2973
CNAG_01381		62.017	-1.047	0.728	0.4196
CNAG_01382		54.606	0.366	0.766	0.8461
CNAG_01384		11.937	1.451	1.477	0.6346
CNAG_01385	GGT1	434.752	0.785	0.416	0.2353
CNAG_01386		17.274	1.509	1.278	0.5395
CNAG_01387		160.687	-0.448	0.56	0.716
CNAG_01388		100.088	-0.186	0.632	0.9155
CNAG_01389		13.823	-0.607	1.935	0.9093
CNAG_01390		360.168	-2.719	0.427	2.459e-08
CNAG_01391		331.423	-0.342	0.481	0.7602
CNAG_01392		51.686	0	0.766	1
CNAG_01395		95.155	-0.589	0.633	0.6573
CNAG_01396		67.057	-0.038	0.743	0.9879
CNAG_01397		177.869	-1.65	0.505	0.01454
CNAG_01398		377.954	-1.155	0.403	0.04013
CNAG_01399		64.367	0.267	0.731	0.8903
CNAG_01400		445.746	-1.267	0.471	0.05921
CNAG_01401		31.925	0.526	0.954	0.8196
CNAG_01402		205.486	0.498	0.474	0.6023
CNAG_01403		80.806	-0.752	0.87	0.6882
CNAG_01404		942.156	-1.468	0.352	0.0009091
CNAG_01405		260.318	-0.389	0.487	0.7172
CNAG_01406		66.992	-1.49	0.72	0.1793
CNAG_01408		238.947	0.403	0.458	0.6798
CNAG_01411		29.43	0.78	1.016	0.7353
CNAG_01412	PAH1	450.367	1.295	0.418	0.02315
CNAG_01413	PUB1	689.581	-0.133	0.362	0.8902
CNAG_01414		103.732	0.574	0.582	0.6328
CNAG_01415		313.515	-1.074	0.449	0.1056
CNAG_01416		52.939	-1.291	0.828	0.3688
CNAG_01417		135.564	2.66	0.648	0.001106
CNAG_01418		111.804	0.695	0.687	0.6205
CNAG_01419		210.49	0.969	0.501	0.2211
CNAG_01420		121.197	2.523	0.563	0.0002836
CNAG_01421		1039.01	-0.282	0.351	0.714
CNAG_01422		124.654	0.073	0.75	0.9732
CNAG_01423		196.067	0.099	0.475	0.9379
CNAG_01424		140.471	0.797	0.571	0.4391
CNAG_01425		23.101	-4.573	1.459	0.02076
CNAG_01426		84.317	0.445	0.683	0.7816
CNAG_01428		2956.03	-0.736	0.338	0.1517
CNAG_01429		108.039	0.089	0.586	0.9573
CNAG_01430		63.244	0.761	0.753	0.6206
CNAG_01431	HOB1	46.43	0.4	0.798	0.8376
CNAG_01432		121.634	-1.684	0.632	0.06203
CNAG_01435		397.914	-0.802	0.414	0.2186
CNAG_01436	SIT4	56.113	0.043	0.749	0.9854
CNAG_01437		240.895	-1.113	0.491	0.1312
CNAG_01438	SWI6	239.385	0.727	0.453	0.349
CNAG_01439		97.221	-0.742	0.711	0.6053
CNAG_01440		146.104	0.681	0.533	0.4947
CNAG_01441		283.287	-0.868	0.448	0.2203
CNAG_01442		203.68	-1.063	0.545	0.2159
CNAG_01443		46.794	-0.553	0.854	0.7827
CNAG_01444	RPB4	35.615	-1.419	0.939	0.3868
CNAG_01445	APG9	97.173	-0.334	0.675	0.839
CNAG_01446	HSP12	1367.67	2.303	0.641	0.006088
CNAG_01448		166.203	-0.483	0.514	0.652
CNAG_01451		108.229	-0.83	0.648	0.4935
CNAG_01452	MAT3	38.475	1.586	0.868	0.2566
CNAG_01454	STE12alpha	157.775	-0.695	0.581	0.5315
CNAG_01455	RPL39alpha	762.997	-0.415	0.383	0.5842
CNAG_01456		10.706	1.15	1.559	0.7488
CNAG_01461		37.85	0.495	0.894	0.8189
CNAG_01463		46.914	0.747	0.903	0.705
CNAG_01464	FHB1	106.572	-0.374	0.85	0.8631
CNAG_01465		74.532	0.144	0.664	0.9349
CNAG_01466		99.95	1.701	0.653	0.06995
CNAG_01467		170.727	0.281	0.513	0.8201
CNAG_01468		86.376	-0.353	0.636	0.8186
CNAG_01469		99.532	0.733	0.598	0.518
CNAG_01470		383.263	-0.072	0.411	0.9497
CNAG_01471		153.051	-0.519	0.616	0.6965
CNAG_01472		155.903	-0.034	0.533	0.9831
CNAG_01473		26.931	-0.206	1.094	0.9442
CNAG_01474		91.065	0.032	0.615	0.9876
CNAG_01475	SMT1	382.066	-0.077	0.471	0.9532
CNAG_01476		551.184	0.826	0.434	0.2296
CNAG_01477		314.564	-0.238	0.46	0.8326
CNAG_01478		37.697	-0.061	0.874	0.9822
CNAG_01479		47.534	-2.7	0.977	0.05024
CNAG_01480		1832.07	-1.102	0.344	0.01738
CNAG_01481		42.499	1.667	0.976	0.3033
CNAG_01482		154.787	-1.737	0.594	0.03478
CNAG_01483	HPI1	91.31	-0.553	0.629	0.68
CNAG_01485		207.17	-0.273	0.493	0.8195
CNAG_01486		1748.5	-1.212	0.369	0.01425
CNAG_01487		2.436	-4.296	4.406
CNAG_01489	CAS9	7.51	2.065	2.209	0.6559
CNAG_01490		17.946	1.947	1.65	0.5399
CNAG_01491		31.987	0.508	1.057	0.8454
CNAG_01492		278.383	-0.614	0.468	0.479
CNAG_01493		86.734	0.47	0.64	0.752
CNAG_01494		32.259	1.989	0.942	0.1682
CNAG_01495		43.864	-0.657	0.954	0.7686
CNAG_01496	PPT1	206.778	-1.484	0.566	0.06763
CNAG_01497		28.522	0.049	1.06	0.9885
CNAG_01498	AKP2	27.709	0.958	1.072	0.6742
CNAG_01499		16.13	-1.022	1.304	0.7248
CNAG_01500		2.97	2.224	3.641
CNAG_01501		25.822	-1.036	1.064	0.6379
CNAG_01502		168.183	1.334	0.496	0.05898
CNAG_01504		51.596	0.841	0.806	0.6051
CNAG_01506		111.554	2.764	0.593	0.0001404
CNAG_01507		62.945	0.293	0.762	0.8832
CNAG_01508		457.136	0.125	0.422	0.9154
CNAG_01509		62.762	-1.106	0.713	0.3711
CNAG_01510		373.139	-0.376	0.407	0.6619
CNAG_01511		0.405	2.57	4.969
CNAG_01512		45.36	0.539	0.814	0.777
CNAG_01513		37.612	0.592	0.963	0.7942
CNAG_01514		0
CNAG_01518	PMU1	23.677	-0.403	1.105	0.8906
CNAG_01519	EEP1	25.55	2.102	1.243	0.3101
CNAG_01520		67.205	-0.644	0.733	0.6803
CNAG_01521		42.058	1.55	0.906	0.3023
CNAG_01522		234.761	0.634	0.563	0.5653
CNAG_01523	HOG1	427.489	-0.333	0.448	0.7459
CNAG_01524		74.137	0.949	0.681	0.4392
CNAG_01525		9.427	0.622	1.637	0.8854
CNAG_01526		494.609	1.692	0.404	0.0008339
CNAG_01527		1.708	4.723	4.828
CNAG_01528		73.305	-1.315	0.721	0.2584
CNAG_01529		39.977	-0.827	0.855	0.641
CNAG_01530	MGA2	819.895	-0.202	0.353	0.812
CNAG_01531		55.721	-2.468	0.828	0.03058
CNAG_01532	INP52	225.495	0.141	0.468	0.9139
CNAG_01533		245.898	0.111	0.468	0.9298
CNAG_01534		38.737	4.303	1.444	0.03058
CNAG_01535		384.542	-0.638	0.486	0.4794
CNAG_01536		282.062	0.201	0.428	0.8502
CNAG_01537	VAD1	571.001	0.186	0.372	0.838
CNAG_01538		11.314	2.284	1.824	0.5059
CNAG_01539		1202.09	0.851	0.353	0.1022
CNAG_01540		5.199	-1.814	2.939
CNAG_01541		4.035	-1.26	2.726
CNAG_01542		13.502	-1.061	1.426	0.7459
CNAG_01543		78.084	-0.181	0.651	0.9212
CNAG_01544		283.868	-1.057	0.46	0.1247
CNAG_01545		49.739	1.187	0.811	0.4063
CNAG_01546		13.461	-1.1	1.44	0.7366
CNAG_01547		118.36	0.074	0.569	0.9639
CNAG_01548		185.365	-0.932	0.504	0.2489
CNAG_01549		107.453	-1.207	0.585	0.1807
CNAG_01550		56.285	-1.208	0.795	0.3835
CNAG_01551	GAT201	1350.56	4.593	0.466	7.96e-20
CNAG_01552		223.456	2.789	0.469	2.545e-07
CNAG_01553		543.784	1.569	0.395	0.001773
CNAG_01554		118.525	-0.173	0.654	0.924
CNAG_01555		22.438	0.601	1.096	0.82
CNAG_01556		102.239	-0.623	0.612	0.6176
CNAG_01557	CAM1	343.639	0.172	0.41	0.8705
CNAG_01558		1102.04	1.539	0.647	0.1074
CNAG_01559		239.02	-1.03	0.548	0.2373
CNAG_01560		33.137	0.354	1.291	0.9216
CNAG_01561		259.344	-0.01	0.441	0.994
CNAG_01562	BLP4	25302.6	-1.471	0.614	0.1046
CNAG_01563	HDA1	167.051	0.799	0.498	0.3482
CNAG_01564		314.513	-1.357	0.487	0.04754
CNAG_01565		478.893	0.834	0.445	0.2392
CNAG_01566		65.264	-1.098	0.727	0.3868
CNAG_01567		37.332	0.1	0.914	0.9685
CNAG_01568		422.185	-0.556	0.469	0.5375
CNAG_01569		61.623	-0.106	0.724	0.9592
CNAG_01570		13.444	0.882	1.412	0.7918
CNAG_01571		139.97	0.541	0.529	0.6156
CNAG_01572	CDC25	86.231	-0.059	0.723	0.9781
CNAG_01573	RIF2	281.391	0.953	0.486	0.211
CNAG_01574		259.476	0.992	0.466	0.1637
CNAG_01575		731.933	-0.221	0.396	0.8183
CNAG_01576		213.616	0.593	0.473	0.5051
CNAG_01577		1858.77	-1.28	0.359	0.006622
CNAG_01578		121.812	-1.653	0.621	0.06203
CNAG_01579		422.945	0.011	0.428	0.9929
CNAG_01580	SCP1	304.481	0.955	0.428	0.1393
CNAG_01581		11.064	3.325	1.836	0.2624
CNAG_01582		8.799	0.292	2.106	0.9606
CNAG_01583		121.755	-0.617	0.553	0.5696
CNAG_01584		35.925	4.069	1.215	0.01201
CNAG_01585		43.931	4.322	1.029	0.0008099
CNAG_01586		724.414	-0.857	0.372	0.1235
CNAG_01587		77.595	-0.716	0.655	0.5809
CNAG_01588		759.406	2.402	0.542	0.000348
CNAG_01590		146.804	-0.55	0.523	0.602
CNAG_01591		295.152	0.197	0.43	0.8553
CNAG_01592	STE14	14.654	-1.384	1.555	0.6756
CNAG_01593		112.777	-1.037	0.591	0.2872
CNAG_01594		111.855	1.619	0.603	0.0594
CNAG_01595		109.499	0.562	0.604	0.6572
CNAG_01596		126.26	0.146	0.664	0.934
CNAG_01597		42.73	0.864	0.868	0.6278
CNAG_01598		190.288	-1.096	0.519	0.168
CNAG_01599		87.168	-0.632	0.753	0.6968
CNAG_01600		449.321	-1.731	0.409	0.0007361
CNAG_01601		171.474	2.591	0.505	1.711e-05
CNAG_01602		108.98	1.402	0.586	0.1055
CNAG_01603		351.446	0.273	0.429	0.7875
CNAG_01604		97.121	1.751	0.628	0.04759
CNAG_01605		55.654	3.328	0.956	0.008343
CNAG_01606		1.708	4.723	4.828
CNAG_01607	TRX2	30.221	-2.085	1.027	0.1913
CNAG_01608		169.275	-0.628	0.515	0.5207
CNAG_01609		102.015	-1.442	0.649	0.1411
CNAG_01610		233.508	0.965	0.482	0.1983
CNAG_01611	LIV8	143.882	1.597	0.574	0.04821
CNAG_01612	PSK202	0.405	2.57	4.969
CNAG_01613		366.01	0.233	0.404	0.8094
CNAG_01614	UBP10	145.548	0.245	0.579	0.8696
CNAG_01615		23.049	0.818	1.429	0.8123
CNAG_01616		288.966	-0.122	0.461	0.924
CNAG_01619		54.929	-0.128	0.755	0.9519
CNAG_01620		131.324	-1.323	0.545	0.09915
CNAG_01621		1707.54	-1.091	0.402	0.05595
CNAG_01622		44.998	0.144	0.854	0.9519
CNAG_01623		112.687	-1.353	0.608	0.14
CNAG_01624		50.321	0.003	0.799	0.9997
CNAG_01625		38.307	-2.35	0.98	0.1042
CNAG_01626	ADA2	315.751	2.231	0.485	0.000177
CNAG_01627		49.823	-0.119	0.844	0.9599
CNAG_01628		1270.43	-0.936	0.423	0.1426
CNAG_01629		69.768	-1.133	0.691	0.3314
CNAG_01630		130.286	0.422	0.576	0.7525
CNAG_01631		161.642	-0.087	0.554	0.9557
CNAG_01632		78.031	-0.177	0.765	0.931
CNAG_01633		87.479	-0.916	0.785	0.5462
CNAG_01634		248.78	-1.025	0.448	0.1259
CNAG_01635		43.984	0.166	0.846	0.9407
CNAG_01636		69.331	-0.325	0.705	0.8536
CNAG_01637		153.8	-0.881	0.512	0.2998
CNAG_01638		31.807	-0.308	0.975	0.9091
CNAG_01639		720.524	-1.824	0.406	0.0002719
CNAG_01640	CSF1	1200.64	0.362	0.342	0.597
CNAG_01641		766.132	-0.972	0.365	0.06195
CNAG_01642		291.61	-0.427	0.48	0.6761
CNAG_01643		35.413	0.531	0.914	0.8091
CNAG_01644	MLN4	54.998	0.293	0.745	0.8791
CNAG_01645		24.912	0.1	1.053	0.9741
CNAG_01646		40.922	0.218	0.859	0.9273
CNAG_01647		92.935	-0.294	0.616	0.8469
CNAG_01648	H4	218.671	-0.382	0.541	0.7611
CNAG_01649		211.628	0.252	0.472	0.825
CNAG_01650	MRPL7	114.358	-1.512	0.632	0.1048
CNAG_01651		23.859	-0.328	1.216	0.922
CNAG_01652	PNG1	114.513	1.508	0.662	0.1288
CNAG_01653	CIG1	675.94	3.199	0.49	9.077e-09
CNAG_01654	CAS34	144.692	-0.644	0.53	0.5228
CNAG_01655		507.001	-0.531	0.448	0.5375
CNAG_01656		8.39	-4.614	2.39	0.2219
CNAG_01657		453.109	-1.146	0.394	0.03602
CNAG_01658		259.742	-1.022	0.442	0.1205
CNAG_01659		76.597	0.368	0.683	0.8241
CNAG_01660	GCN3	80.799	-0.101	0.754	0.9618
CNAG_01663		61.003	0.295	0.801	0.8897
CNAG_01664		221.067	0.145	0.492	0.9154
CNAG_01665		72.675	-1.11	0.747	0.3977
CNAG_01666		57.523	-0.605	0.752	0.714
CNAG_01667	COQ2	77.216	-0.104	0.69	0.9586
CNAG_01668		10.8	-0.594	1.895	0.9093
CNAG_01669		97.477	-0.914	0.609	0.3903
CNAG_01670		78.899	0.42	0.678	0.794
CNAG_01671		4.809	-0.497	3.03
CNAG_01672		0.696	-2.508	4.843
CNAG_01673		207.076	-0.307	0.496	0.794
CNAG_01674		3.849	0.096	3.229
CNAG_01675		26.491	1.573	1.04	0.3859
CNAG_01676		151.368	-0.793	0.524	0.3857
CNAG_01677		96.212	-0.37	0.632	0.8062
CNAG_01678	NHA1	469.551	0.198	0.39	0.8357
CNAG_01679		540.837	-0.559	0.407	0.449
CNAG_01680		2.025	4.95	4.746
CNAG_01681	FCY2	383.605	0.192	0.512	0.887
CNAG_01682		581.116	-1.544	0.393	0.002018
CNAG_01683	STL1	1129.57	-2.254	0.42	5.541e-06
CNAG_01686		149.993	1.374	0.649	0.1668
CNAG_01687		143.643	-0.824	0.582	0.4303
CNAG_01688		431.527	-1	0.413	0.09984
CNAG_01689		3.301	0.621	3.434
CNAG_01690		63.118	1.054	0.847	0.5088
CNAG_01691		94.288	0.515	0.604	0.6936
CNAG_01692	UBA3	72.343	0.793	0.727	0.5817
CNAG_01693		69.212	0.108	0.759	0.9599
CNAG_01694		373.932	-0.088	0.439	0.9396
CNAG_01695		66.874	0.503	0.767	0.7794
CNAG_01696		869.984	0.3	0.672	0.8594
CNAG_01697	CSN1201	60.642	-1.125	0.727	0.3717
CNAG_01698		154.998	-0.456	0.552	0.7057
CNAG_01699		44.724	0.734	0.81	0.6705
CNAG_01701		90.091	-0.926	0.699	0.4745
CNAG_01702		76.446	1.423	0.782	0.2597
CNAG_01703		69.022	1.175	0.878	0.4693
CNAG_01704	IRK6	1900.65	0.328	0.372	0.6798
CNAG_01706		11.623	1.515	1.539	0.6335
CNAG_01707	CRG3	291.239	0.666	0.43	0.3717
CNAG_01708	GAT7	299.217	0.469	0.467	0.6235
CNAG_01709		291.511	-0.071	0.479	0.9586
CNAG_01710		35.166	-0.622	0.917	0.7707
CNAG_01711		316.216	-0.112	0.425	0.924
CNAG_01712		101.64	-1.651	0.645	0.07657
CNAG_01713		1059.81	2.347	0.391	2.06e-07
CNAG_01714		8.383	-0.12	1.688	0.9819
CNAG_01715		547.441	-1.535	0.386	0.001727
CNAG_01716		260.218	-0.903	0.445	0.1913
CNAG_01717		256.306	0.053	0.464	0.9669
CNAG_01718		55.113	1.029	0.803	0.4935
CNAG_01719		32.467	0.689	0.984	0.7641
CNAG_01720	VPS23	100.59	0.746	0.612	0.5202
CNAG_01721	HEM3	515.482	-0.654	0.498	0.4787
CNAG_01722		2036.65	0.682	0.41	0.3221
CNAG_01723		238.383	-0.109	0.501	0.9343
CNAG_01725		20.963	0.202	1.179	0.9515
CNAG_01726		336.836	-0.446	0.421	0.5967
CNAG_01727		10944.3	-0.372	0.336	0.5749
CNAG_01728		84.589	2.248	0.789	0.04127
CNAG_01729		485.793	-0.23	0.622	0.8894
CNAG_01730	STE7	78.043	-0.279	0.689	0.8753
CNAG_01731		136.401	1.14	0.53	0.1588
CNAG_01732		210.909	0.742	0.573	0.4872
CNAG_01733		428.995	-0.186	0.486	0.8847
CNAG_01734		377.065	0.111	0.405	0.9216
CNAG_01735		446.126	3.791	0.527	1.338e-10
CNAG_01736		52.812	-0.474	0.89	0.8265
CNAG_01737	ERG25	553.423	-0.323	0.379	0.6941
CNAG_01738		194.078	-0.785	0.5	0.3633
CNAG_01739		186.206	-0.208	0.493	0.8696
CNAG_01740	CDC12	213.345	-0.112	0.492	0.931
CNAG_01741		69.516	0.316	0.853	0.8893
CNAG_01742	AQY1	146.249	2.408	0.584	0.001045
CNAG_01743		133.458	4.127	0.712	5.887e-07
CNAG_01744	HAD1	1106.64	1.288	0.354	0.005247
CNAG_01745		662.224	1.35	0.451	0.03
CNAG_01746		100.336	-0.31	0.833	0.8888
CNAG_01749		63.945	-0.94	0.745	0.503
CNAG_01750		6627.46	0.027	0.31	0.977
CNAG_01751		280.197	4.438	0.655	2.065e-09
CNAG_01752		96.63	-1.45	0.615	0.112
CNAG_01753		175.164	1.395	0.676	0.1814
CNAG_01754		311.022	-0.126	0.446	0.9201
CNAG_01755		252.27	-0.851	0.536	0.3557
CNAG_01756		35.201	-1.106	1.157	0.647
CNAG_01758	PGU1	20.492	0.133	1.144	0.9661
CNAG_01759		7.759	0.711	2.615	0.922
CNAG_01760		17.625	0.92	1.232	0.7451
CNAG_01761		816.924	-2.724	0.393	7.461e-10
CNAG_01763		24.201	-0.275	1.084	0.9273
CNAG_01764		59.481	-0.595	0.738	0.7135
CNAG_01765		162.305	-0.034	0.515	0.9831
CNAG_01768		249.72	-0.65	0.45	0.4167
CNAG_01769		69.4	-0.363	0.8	0.8567
CNAG_01770		446.687	-0.321	0.459	0.7641
CNAG_01771		32.463	1.021	1.044	0.6352
CNAG_01772		114.554	-2.048	0.609	0.01163
CNAG_01773		56.97	0.498	0.899	0.8189
CNAG_01776		3.047	-0.193	3.512
CNAG_01777		63.679	-0.031	0.782	0.9892
CNAG_01778		129.251	1.031	0.566	0.2594
CNAG_01779		200.245	1.55	0.479	0.01583
CNAG_01780		169.806	-1.203	0.617	0.2162
CNAG_01781		70.427	0.316	0.701	0.857
CNAG_01787		42.272	1.762	0.884	0.2008
CNAG_01788		100.637	-1.002	0.776	0.4895
CNAG_01789		101.296	-0.958	0.621	0.373
CNAG_01790		44.188	0.192	0.875	0.9343
CNAG_01791		201.393	-0.877	0.52	0.3125
CNAG_01792		172.498	-0.825	0.497	0.3242
CNAG_01793		156.235	-0.33	0.538	0.7944
CNAG_01794		10.597	0.327	1.536	0.9357
CNAG_01795		164.456	2.012	0.717	0.04557
CNAG_01796		484.558	2.528	0.419	1.743e-07
CNAG_01797		129.23	-1.385	0.573	0.1006
CNAG_01798		78.71	0.828	0.773	0.5902
CNAG_01799		265.78	-0.428	0.454	0.6516
CNAG_01800		83.756	0.403	0.731	0.8196
CNAG_01801		10.722	0.012	1.676	0.9996
CNAG_01802		433.118	-0.276	0.403	0.769
CNAG_01803		29.2	1.968	1.01	0.2162
CNAG_01806		0.696	-2.508	4.843
CNAG_01807	UPF1	252.983	-0.712	0.504	0.4309
CNAG_01808		226.947	0.858	0.545	0.3619
CNAG_01809		150.579	0.548	0.56	0.6352
CNAG_01810		69.847	-1.956	0.779	0.08415
CNAG_01811		152.727	-0.998	0.539	0.2487
CNAG_01812		247.183	-1.055	0.548	0.2238
CNAG_01813		746.047	-0.399	0.386	0.6101
CNAG_01814		395.93	1.192	0.439	0.0561
CNAG_01815		263.434	-0.837	0.507	0.3271
CNAG_01816		3.644	5.798	3.808
CNAG_01817		66.876	-0.576	0.701	0.7083
CNAG_01818		66.854	-0.833	0.711	0.5444
CNAG_01819		216.124	-0.696	0.487	0.4251
CNAG_01820	PYK1	1712.85	0.479	0.382	0.5048
CNAG_01821		126.114	1.22	0.575	0.1658
CNAG_01822		71.082	-0.147	0.695	0.9361
CNAG_01823	INM1	84.66	0.733	0.798	0.665
CNAG_01824		327.381	0.574	0.449	0.4947
CNAG_01825		54.056	0.833	0.768	0.5842
CNAG_01826		69.031	-0.42	0.937	0.8589
CNAG_01827		5.249	-0.349	2.991
CNAG_01828		77.773	-0.85	0.736	0.5526
CNAG_01832		53.646	-0.13	0.861	0.9584
CNAG_01833		352.243	-0.707	0.416	0.3067
CNAG_01834		165.248	0.018	0.505	0.99
CNAG_01835		197.798	1.899	0.508	0.003798
CNAG_01837		168.916	1.123	0.541	0.1781
CNAG_01839	ESS1	138.916	0.331	0.56	0.804
CNAG_01840	TUB1	1442.78	-0.063	0.379	0.9522
CNAG_01841	GLN3	28.846	2.052	1.01	0.1907
CNAG_01842		889.773	-0.447	0.419	0.5937
CNAG_01843		277.064	-0.494	0.658	0.744
CNAG_01844		27.235	-2.227	1.06	0.171
CNAG_01845	PKC1	696.502	0.277	0.368	0.7426
CNAG_01846		292.101	1.857	0.594	0.02113
CNAG_01847		15.186	2.004	1.351	0.3992
CNAG_01848		534.581	0.225	0.381	0.8039
CNAG_01849		8.767	1.425	2.05	0.7668
CNAG_01850	TCO1	627.397	0.096	0.391	0.929
CNAG_01851		0.753	0.098	4.869
CNAG_01852		291.574	-0.266	0.426	0.7924
CNAG_01853		76.941	0.225	0.687	0.9045
CNAG_01854		2855.25	0.619	0.374	0.3246
CNAG_01855		99.181	-0.095	0.65	0.9592
CNAG_01856		44.392	-0.225	0.875	0.9261
CNAG_01857		8.393	0.469	2.101	0.9328
CNAG_01858	HOB2	25.002	0.971	1.104	0.68
CNAG_01859		202.179	0.417	0.481	0.6876
CNAG_01860		51.738	0.626	0.883	0.7602
CNAG_01861		40.109	0.128	0.863	0.9589
CNAG_01862		20.149	2.065	1.36	0.3847
CNAG_01863	SNF2	734.87	-0.403	0.417	0.641
CNAG_01864	NDX5	91.976	0.55	0.617	0.6756
CNAG_01865		31.795	0.662	0.941	0.7629
CNAG_01866		182.015	1.085	0.527	0.1824
CNAG_01867		134.442	-0.182	0.586	0.9107
CNAG_01868		43.471	-0.198	0.877	0.932
CNAG_01869		102.167	-1.526	0.718	0.1652
CNAG_01870		78.859	-1.632	0.844	0.2213
CNAG_01871		60.21	0.674	0.761	0.6778
CNAG_01872	CTR2	25.454	-0.297	1.54	0.9416
CNAG_01873		2.215	-2.562	3.527
CNAG_01874		42.487	-1.316	0.95	0.4438
CNAG_01875		184.993	-0.857	0.492	0.2923
CNAG_01876		107.284	-0.198	0.626	0.909
CNAG_01877	GUA1	670.382	-1.629	0.409	0.001679
CNAG_01878		43.368	0.517	0.952	0.8223
CNAG_01879		138.615	1.014	0.617	0.3302
CNAG_01880		166.511	0.784	0.497	0.3609
CNAG_01881		204.263	-0.706	0.626	0.5647
CNAG_01882		68.889	-0.467	0.702	0.7755
CNAG_01883	GAT8	31.841	1.996	1.084	0.252
CNAG_01884		4686.84	-1.111	0.372	0.0305
CNAG_01885	CID14	147.522	-0.536	0.563	0.6488
CNAG_01886		76.407	-0.044	0.723	0.9844
CNAG_01889		39.431	-0.117	0.866	0.9609
CNAG_01890	MET6	3182.66	-0.229	0.357	0.7845
CNAG_01891		47.357	-0.351	0.81	0.8648
CNAG_01892		242.088	1.263	0.594	0.1642
CNAG_01893		244.127	1.913	0.558	0.009787
CNAG_01894		178.077	-0.619	0.495	0.5068
CNAG_01895		95.768	0.159	0.631	0.9273
CNAG_01896		970.018	1.34	0.58	0.1211
CNAG_01897	BDF1	479.46	1.329	0.439	0.02742
CNAG_01898		146.101	-2.415	0.566	0.0006485
CNAG_01899		30.677	-0.803	1.079	0.746
CNAG_01900	NDX1	46.192	0.414	0.933	0.8604
CNAG_01902		804.242	0.097	0.42	0.931
CNAG_01903		79.041	-0.254	0.731	0.898
CNAG_01904		112.367	-0.044	0.611	0.9815
CNAG_01905	KSP1	576.993	0.313	0.4	0.7248
CNAG_01906		67.59	1.041	0.693	0.3897
CNAG_01907		36.168	-0.63	1.162	0.8226
CNAG_01908	HEM4	55.78	-1.166	0.819	0.4278
CNAG_01909		75.144	0.338	0.81	0.8707
CNAG_01910		90.957	0.013	0.717	0.9956
CNAG_01911	SEC6	82.647	0.039	0.726	0.9867
CNAG_01912		250.901	0.396	0.531	0.7456
CNAG_01913		52.509	1.578	0.839	0.2373
CNAG_01914		50.693	0.159	0.766	0.9379
CNAG_01915		127.389	-1.455	0.586	0.08847
CNAG_01916		379.472	0.841	0.442	0.2301
CNAG_01917		77.177	0.709	0.72	0.6333
CNAG_01918		212.02	0.578	0.5	0.5518
CNAG_01919		124.069	1.461	0.56	0.06919
CNAG_01920	UBI4	3109.47	0.133	0.317	0.8707
CNAG_01921		3.491	2.146	3.049
CNAG_01922		145.327	1.057	0.704	0.3895
CNAG_01923		180.885	-0.77	0.552	0.4391
CNAG_01924		57.361	-0.108	0.842	0.9639
CNAG_01925		35.624	-1.359	1.018	0.4704
CNAG_01926	PEX5	33.13	-0.938	1.106	0.6954
CNAG_01927		25.135	0.332	1.07	0.9107
CNAG_01928		117.217	-0.953	0.569	0.3161
CNAG_01929		49.946	-0.41	0.788	0.8315
CNAG_01930		303.029	-0.509	0.455	0.569
CNAG_01931		4.632	1.172	3.053
CNAG_01933		0.464	-1.936	4.871
CNAG_01934		38.704	1.119	0.865	0.4883
CNAG_01936		7.333	4.139	2.172	0.2295
CNAG_01937		16.528	0.404	1.284	0.9092
CNAG_01938	KIN1	416.315	0.694	0.405	0.3019
CNAG_01939		299.223	-0.996	0.428	0.1179
CNAG_01940		87.145	-0.072	0.621	0.9661
CNAG_01941		212.899	-0.23	0.472	0.8427
CNAG_01942		110.52	0.452	0.586	0.7328
CNAG_01943		152.826	-1.293	0.516	0.08485
CNAG_01944		0
CNAG_01945		25.299	4.177	1.324	0.01969
CNAG_01946		68.145	-0.322	0.704	0.856
CNAG_01947		13.531	-1.076	1.441	0.7451
CNAG_01948	FZC36	226.893	-0.885	0.459	0.2219
CNAG_01949		32.587	0.605	1.199	0.8364
CNAG_01950		119.562	0.056	0.583	0.9734
CNAG_01951		1546.75	-0.758	0.396	0.2266
CNAG_01952		22.489	-0.2	1.673	0.9651
CNAG_01953		48.891	-0.969	0.789	0.5164
CNAG_01954		8.465	-0.14	2.08	0.9831
CNAG_01955		2.241	-4.165	3.874
CNAG_01956		60.475	0.361	0.717	0.8364
CNAG_01957		173.29	0.392	0.495	0.7209
CNAG_01958		133.335	0.562	0.563	0.6266
CNAG_01959		176.578	-1.442	0.546	0.065
CNAG_01960		46.316	1.295	0.802	0.3434
CNAG_01961		540.655	0.801	0.386	0.178
CNAG_01962		53.114	-0.503	0.788	0.7863
CNAG_01963		18.18	-3.623	1.395	0.07089
CNAG_01964	OPT1	31.029	0.171	1.059	0.9544
CNAG_01965		4.292	-5.112	3.595
CNAG_01969		34.776	0.079	0.922	0.977
CNAG_01970		217.137	-0.473	0.548	0.6892
CNAG_01971		0
CNAG_01972	TAF10	184.982	1.236	0.529	0.1167
CNAG_01973	ZFC2	573.169	0.218	0.379	0.8113
CNAG_01974		118.604	-0.38	0.558	0.7704
CNAG_01975		143.942	-0.035	0.536	0.9831
CNAG_01976		862.794	-1.375	0.414	0.0126
CNAG_01977		45.876	0.508	0.807	0.7899
CNAG_01978	RCE1	41.874	-1.312	0.857	0.3777
CNAG_01979		78.953	-0.39	0.656	0.8019
CNAG_01980		20.416	8.293	1.914	0.0005135
CNAG_01981		548.72	1.346	0.382	0.007423
CNAG_01982		410.257	1.722	0.486	0.00699
CNAG_01983	RCV1	566.526	2.595	0.419	7.007e-08
CNAG_01984	TAL1	2720.57	0.6	0.479	0.5058
CNAG_01985		2031.91	0.949	0.353	0.0594
CNAG_01986		158.202	0.672	0.52	0.4887
CNAG_01987		184.636	-0.059	0.506	0.9662
CNAG_01988	PHY1	713.008	-0.312	0.375	0.7022
CNAG_01989		19.816	1.085	1.617	0.7734
CNAG_01990		1960.49	-1.05	0.333	0.01965
CNAG_01991		612.372	-0.589	0.398	0.3996
CNAG_01992		133.001	-0.58	0.55	0.5984
CNAG_01993		93.359	0.379	0.604	0.7903
CNAG_01994		18.372	-0.149	1.541	0.9734
CNAG_01995		3.437	0.953	3.352
CNAG_01996		55.052	-1.849	0.834	0.1424
CNAG_01997		42.373	-1.058	0.852	0.51
CNAG_01999		39.19	-0.018	0.876	0.9946
CNAG_02000		68.746	0.945	0.707	0.4696
CNAG_02001	INP5203	368.907	0.687	0.485	0.4301
CNAG_02002		355.019	-1.006	0.55	0.2564
CNAG_02004		287.395	1.233	0.444	0.04841
CNAG_02005		30.657	2.244	1.111	0.1932
CNAG_02006		87.395	-0.578	0.715	0.7132
CNAG_02007	ADK1	269.456	-0.09	0.489	0.946
CNAG_02008	OVA1	469.382	0.191	0.516	0.8896
CNAG_02009		83.285	0.455	0.63	0.7563
CNAG_02010		23.796	-1.418	1.088	0.483
CNAG_02011		25.091	0.008	1.199	0.9996
CNAG_02012		71.578	-0.863	0.691	0.5064
CNAG_02013		19.896	-0.752	1.196	0.7899
CNAG_02016		0.348	-1.533	4.898
CNAG_02018		0.285	2.313	4.985
CNAG_02020		81.406	0.199	0.749	0.9234
CNAG_02021		62.491	0.049	0.707	0.9828
CNAG_02022		99.178	-0.981	0.614	0.3521
CNAG_02023		18.744	0.105	1.226	0.977
CNAG_02024		213.163	-1.519	0.503	0.02787
CNAG_02025		186.677	0.393	0.508	0.7315
CNAG_02026		13.915	0.768	1.489	0.833
CNAG_02027		237.796	0.474	0.564	0.6968
CNAG_02028		311.902	0.49	0.428	0.5574
CNAG_02029	WSP1	64.151	0.675	0.869	0.7294
CNAG_02030		3485.34	0.833	0.377	0.1436
CNAG_02031		0
CNAG_02032		336.123	0.26	0.441	0.8046
CNAG_02033		98.059	-0.471	0.633	0.746
CNAG_02034	BUR6	35.981	-1.541	0.912	0.3107
CNAG_02035		426.351	1.57	0.459	0.0099
CNAG_02036	CAS4	271.994	-1.237	0.488	0.08114
CNAG_02037		152.509	-0.625	0.538	0.5482
CNAG_02038		109.734	-0.639	0.593	0.5866
CNAG_02039		6.809	0.927	2.357	0.8791
CNAG_02040		29.032	2.073	1.412	0.4042
CNAG_02041		107.436	1.518	0.61	0.08738
CNAG_02043		10.98	-1.119	2.444	0.8553
CNAG_02044		637.448	2.934	0.427	1.141e-09
CNAG_02045		11.979	2.397	2.308	0.608
CNAG_02046	PBP1	563.176	0.726	0.408	0.2744
CNAG_02047		12.566	-0.543	1.423	0.8849
CNAG_02048	PUT5	118.607	-1.349	0.603	0.1372
CNAG_02049	PUT1	18.114	-1.479	1.651	0.6738
CNAG_02050	QDR1	93.423	-2.282	0.904	0.08237
CNAG_02051		72.249	-1.482	0.712	0.1763
CNAG_02052		3.044	-0.145	3.583
CNAG_02053		1.313	-3.383	4.817
CNAG_02054		83.584	-1.49	0.682	0.1496
CNAG_02055		48.53	0.854	0.854	0.626
CNAG_02056		7.912	-5.974	2.664	0.1365
CNAG_02057	URE6	3.676	3.125	2.803
CNAG_02058		40.123	0.932	0.856	0.5826
CNAG_02059		67.701	-1.13	0.739	0.3799
CNAG_02060		42.866	-3.342	1.156	0.03776
CNAG_02062		64.332	-0.814	0.72	0.5647
CNAG_02063		708.522	1.349	0.374	0.005857
CNAG_02064		519.456	0.707	0.409	0.2966
CNAG_02065		33.782	-2.462	1.074	0.1252
CNAG_02066	FZC13	64.727	-0.177	0.735	0.9298
CNAG_02067		130.636	-1.657	0.601	0.05113
CNAG_02068		139.719	-0.195	0.55	0.8951
CNAG_02069		47.357	1.648	0.827	0.201
CNAG_02070		637.908	1.302	0.537	0.09985
CNAG_02071	BNI4	790.062	-0.602	0.394	0.3801
CNAG_02072		83.451	0.236	0.72	0.9037
CNAG_02073		89.203	0.873	0.621	0.4353
CNAG_02074		143.653	-0.48	0.647	0.7468
CNAG_02075		64.046	-1.859	0.733	0.08105
CNAG_02076		108.329	-0.635	0.599	0.5961
CNAG_02077		96.044	-1.781	0.657	0.05648
CNAG_02078		700.972	1.472	0.498	0.03264
CNAG_02079		451.313	2.019	0.455	0.000348
CNAG_02080		56.494	0.191	0.737	0.9257
CNAG_02081		173.202	-0.773	0.522	0.3998
CNAG_02082		23.09	-1.225	1.513	0.7132
CNAG_02083	SIT2	27.216	3.551	1.123	0.01936
CNAG_02084	ERG20	205.819	-1.096	0.507	0.1553
CNAG_02085	HST302	72.54	0.811	0.748	0.5842
CNAG_02086		160.894	-1.151	0.635	0.2619
CNAG_02087		5.157	-0.667	2.964
CNAG_02088		154.035	-0.53	0.511	0.6085
CNAG_02089		157.897	2.756	0.549	2.917e-05
CNAG_02090	GPA3	58.561	0.236	0.759	0.9104
CNAG_02091	NAP1	1116.02	-0.296	0.374	0.7206
CNAG_02092		187.618	-0.861	0.6	0.4221
CNAG_02093		182.46	0.622	0.586	0.5952
CNAG_02094		181.3	1.047	0.493	0.1658
CNAG_02095		237.538	0.097	0.492	0.9407
CNAG_02096		11.351	-2.643	1.861	0.4287
CNAG_02097		53.936	-0.553	0.79	0.7641
CNAG_02099	FAS1	9579.99	2.514	0.313	3.076e-13
CNAG_02100	FAS2	3168.18	2.383	0.318	1.57e-11
CNAG_02101		81.032	-1.858	0.678	0.05266
CNAG_02102		20.849	0.358	1.17	0.9116
CNAG_02103		122.662	0.552	0.746	0.7476
CNAG_02104	SFH5	11.544	0.214	1.51	0.9599
CNAG_02105		14.885	-0.492	1.654	0.9151
CNAG_02106		109.244	-1.696	0.64	0.06405
CNAG_02107		123.436	0.821	0.638	0.4908
CNAG_02108		74.449	1.016	0.666	0.3806
CNAG_02109	INP5201	331.613	0.519	0.414	0.5057
CNAG_02110		307.417	-0.303	0.435	0.7657
CNAG_02111		54.861	0.029	0.873	0.9909
CNAG_02112		16.128	-1.17	1.823	0.7853
CNAG_02113		43.744	-0.444	0.867	0.834
CNAG_02114		519.161	1.095	0.412	0.06248
CNAG_02115	NHP6B02	117.514	-0.762	0.599	0.4967
CNAG_02116		38.292	0.215	0.967	0.9328
CNAG_02117		104.294	-0.168	0.68	0.9281
CNAG_02118		441.737	8.213	1.735	0.0001037
CNAG_02119		170.923	0.314	0.652	0.8451
CNAG_02120		129.175	-1.41	0.592	0.1067
CNAG_02121		107.988	0.202	0.683	0.9155
CNAG_02122		118.041	0.308	0.612	0.837
CNAG_02123		145.746	-0.495	0.549	0.6725
CNAG_02124		162.996	0.484	0.52	0.6574
CNAG_02125		33.788	2.599	1.371	0.2321
CNAG_02126		79.659	1.047	0.898	0.5465
CNAG_02127		60.282	0.192	0.775	0.9281
CNAG_02128		350.069	-1.414	0.441	0.01728
CNAG_02129		1990.45	2.337	1.349	0.2954
CNAG_02130	NSR1	503.865	-1.107	0.435	0.07876
CNAG_02131	ISA1	147.131	-0.762	0.545	0.4385
CNAG_02132		17.538	-0.163	1.336	0.9641
CNAG_02133	SOL3	519.566	0.84	0.46	0.2574
CNAG_02134	RSC8	402.449	-0.34	0.429	0.7209
CNAG_02135		28.003	-0.233	0.996	0.9306
CNAG_02136		59.508	-0.443	0.852	0.8315
CNAG_02137		188.054	0.089	0.533	0.9522
CNAG_02138		156.501	0.682	0.54	0.5022
CNAG_02139		268.876	-0.185	0.446	0.8707
CNAG_02140		169.029	-0.502	0.505	0.6285
CNAG_02141		93.156	-0.8	0.621	0.4899
CNAG_02143		45.297	0.618	0.967	0.7863
CNAG_02144		3405.03	-0.813	0.4	0.1904
CNAG_02145		147.467	-0.518	0.569	0.6687
CNAG_02146		0
CNAG_02147		13.661	-0.018	1.431	0.9978
CNAG_02148		73.401	-0.038	0.662	0.9851
CNAG_02149		24.557	-0.695	1.069	0.7817
CNAG_02150		31.621	-0.267	0.992	0.922
CNAG_02151		55.106	-0.548	0.773	0.7602
CNAG_02152		161.129	0.926	0.588	0.3621
CNAG_02153	TUP1	225.352	0.205	0.541	0.8855
CNAG_02154		117.896	-0.032	0.574	0.986
CNAG_02155		1.5	4.518	4.653
CNAG_02156		373.974	1.492	0.433	0.009347
CNAG_02157		73.533	1.056	0.696	0.3847
CNAG_02159		109.017	-0.464	0.643	0.7563
CNAG_02160		10.459	-0.871	1.692	0.8331
CNAG_02161	ASP1	216.724	-0.401	0.506	0.7206
CNAG_02162		57.519	-0.811	0.735	0.5759
CNAG_02163		103.704	-0.801	0.611	0.4803
CNAG_02164		881.304	1.758	0.363	6.257e-05
CNAG_02165		236.665	2.434	0.498	5.256e-05
CNAG_02166		1143.81	0.083	0.338	0.9286
CNAG_02167		148.904	-0.106	0.527	0.9399
CNAG_02168		502.383	0.41	0.381	0.5871
CNAG_02169		39.515	3.487	0.963	0.005543
CNAG_02170		24.71	1.012	1.093	0.6605
CNAG_02171		85.041	-0.019	0.717	0.9929
CNAG_02172		298.495	-0.215	0.422	0.8349
CNAG_02173		32.046	1.008	1.249	0.7132
CNAG_02174		139.131	-0.443	0.529	0.6986
CNAG_02175		277.747	0.511	0.429	0.5338
CNAG_02176		570.08	1.325	0.396	0.01214
CNAG_02177	PPH22	356.54	0.478	0.438	0.5812
CNAG_02178		124.809	0.735	0.571	0.4906
CNAG_02179		177.787	1.228	0.507	0.1005
CNAG_02180		341.01	-0.068	0.432	0.9557
CNAG_02181		41.474	-0.179	0.92	0.9412
CNAG_02182	GRE2	1247.2	-1.891	0.481	0.002006
CNAG_02183		422.011	-0.635	0.411	0.3729
CNAG_02184		0
CNAG_02185		73.064	0.209	0.738	0.92
CNAG_02186		43.207	-0.191	0.892	0.9357
CNAG_02187		81.654	1.055	0.675	0.3672
CNAG_02188		188.516	2.887	0.515	1.679e-06
CNAG_02189		2246.39	0.641	0.34	0.2354
CNAG_02190		86.012	-1.025	0.67	0.3777
CNAG_02191		67.351	-1.451	0.705	0.1826
CNAG_02192		11.19	-0.227	1.888	0.965
CNAG_02193		64.5	-2.149	0.75	0.04013
CNAG_02194		97.137	1.161	0.879	0.4758
CNAG_02195		88.49	-0.336	0.625	0.8241
CNAG_02196	CDC11	196.1	-0.32	0.565	0.8137
CNAG_02197		188.196	0.071	0.6	0.9655
CNAG_02198		43.526	-1.025	0.832	0.515
CNAG_02199		62.821	0.204	0.914	0.9328
CNAG_02200		160.346	1.35	0.611	0.1436
CNAG_02201		101.153	0.693	0.652	0.5952
CNAG_02202		223.54	-0.325	0.46	0.7612
CNAG_02203		163.824	-0.224	0.642	0.8972
CNAG_02204		136.943	-1.373	0.589	0.1173
CNAG_02205		105.718	1.34	0.646	0.1776
CNAG_02206		0
CNAG_02207		37.544	0.23	0.912	0.9273
CNAG_02208		731.386	-0.94	0.417	0.1347
CNAG_02209	NOP56	846.649	-1.322	0.46	0.03925
CNAG_02210		85.738	0.854	0.684	0.5071
CNAG_02211		63.66	2.104	0.937	0.136
CNAG_02212		1372.36	-0.895	0.394	0.13
CNAG_02213		222.371	-0.002	0.497	0.9997
CNAG_02214	UBC6-2	33.465	1.693	0.993	0.3046
CNAG_02215	HAP3	15.746	1.24	1.299	0.6479
CNAG_02216		587.84	0.279	0.443	0.7894
CNAG_02217	CHS7	141.973	0.604	0.672	0.6736
CNAG_02218		137.966	-0.168	0.532	0.909
CNAG_02219		47.125	-0.23	1.091	0.9361
CNAG_02220		539.419	-0.735	0.438	0.3151
CNAG_02221	ZIP3	79.951	0.693	0.73	0.6497
CNAG_02222		62.942	0.161	0.817	0.9407
CNAG_02223		377.541	-0.089	0.422	0.9361
CNAG_02224		8.425	-6.083	2.434	0.08572
CNAG_02225	EXG104	58.943	2.77	0.841	0.01372
CNAG_02226		127.096	0.441	0.681	0.7825
CNAG_02227		22.075	2.023	1.273	0.3543
CNAG_02228		33.259	0.95	0.939	0.6205
CNAG_02229	PFT1	47.082	-0.7	0.863	0.7132
CNAG_02230		1393.94	1.584	0.624	0.08075
CNAG_02231		98.86	-0.463	0.629	0.7505
CNAG_02232		128.821	0.065	0.575	0.9669
CNAG_02233	MEC1	479.656	0.288	0.385	0.745
CNAG_02234		2186.02	-0.929	0.359	0.07201
CNAG_02235		34.819	-1.739	1.125	0.3718
[truncated: 6,195 more rows]

## Sheet: RPMI37C2hr_vs_0min
gene	geneName	baseMean	log2FC	stderror	padj
CNAG_00002		4.383	0.741	2.252
CNAG_00003		37.197	-1.404	1.107	0.6523
CNAG_00004		107.742	-0.903	0.663	0.6022
CNAG_00005		33.209	0.738	1.107	0.879
CNAG_00006		156.372	-0.354	0.625	0.9119
CNAG_00007		106.709	-0.985	0.684	0.5672
CNAG_00008		234.752	0.391	0.593	0.8799
CNAG_00009		60.225	0.111	0.905	0.9875
CNAG_00010		257.705	1.67	0.614	0.07892
CNAG_00011		68.309	0.555	0.804	0.8747
CNAG_00012		109.415	1.038	0.689	0.5321
CNAG_00013		61.088	-0.24	0.81	0.9641
CNAG_00014		47.261	-1.608	0.908	0.3975
CNAG_00015		42.181	0.523	1.167	0.9368
CNAG_00016		45.184	-0.722	0.889	0.8482
CNAG_00017		24.484	0.484	1.066	0.9358
CNAG_00018	FZC6	195.652	1.114	0.812	0.597
CNAG_00019		73.62	-0.445	0.809	0.9147
CNAG_00020		251.005	0.963	0.642	0.5363
CNAG_00021		75.456	1.681	0.775	0.2238
CNAG_00022		29.993	3.001	1.36	0.2108
CNAG_00023		69.617	1.883	1.007	0.3484
CNAG_00024		2077.38	-0.3	0.54	0.9144
CNAG_00025	VCX1	148.117	-1.513	0.681	0.2062
CNAG_00026		115.913	0.353	0.746	0.9323
CNAG_00027		112.63	0.104	0.797	0.9863
CNAG_00028		80.894	1.166	0.926	0.6585
CNAG_00029		16.435	1.826	1.374	0.6187
CNAG_00030		3.198	4.563	3.541
CNAG_00031	MLR1	104.036	0.16	0.71	0.9748
CNAG_00032		13.772	2.713	1.792	0.5306
CNAG_00034	RPL9B	444.906	0.311	0.52	0.9027
CNAG_00035		70.613	-0.246	0.74	0.9551
CNAG_00036	SEC14-2	105.369	-1.246	1.081	0.7157
CNAG_00038		33.413	0.81	0.99	0.8473
CNAG_00039	ZFC6	175.054	0.562	0.727	0.8557
CNAG_00040	ERG11	322.161	-0.168	0.643	0.9699
CNAG_00043		98.609	0.35	0.894	0.9447
CNAG_00044		202.264	-0.143	0.854	0.981
CNAG_00045		41.695	0.516	0.919	0.9139
CNAG_00046		95.554	0.663	0.715	0.8086
CNAG_00047	PKP1	517.493	-4.613	0.938	5.433e-05
CNAG_00048		8.491	1.049	2.193	0.9322
CNAG_00049		18.844	0.619	1.223	0.9231
CNAG_00050		44.843	0.656	0.902	0.8687
CNAG_00051	SNT1	487.118	0.349	0.516	0.8788
CNAG_00052		118.832	-3.879	0.805	8.297e-05
CNAG_00053		22.905	-0.856	1.347	0.8905
CNAG_00054		119.262	-2.519	1.004	0.1235
CNAG_00055		117.519	0.535	0.797	0.879
CNAG_00056		49.816	1.117	1.13	0.7849
CNAG_00057	FPP1	1015.88	-3.776	0.642	4.994e-07
CNAG_00058		187.016	0.322	0.606	0.9206
CNAG_00059		25.143	-0.018	1.145	0.9967
CNAG_00060		72.445	-0.874	0.728	0.6876
CNAG_00061	CIT1	826.14	-1.009	0.553	0.3682
CNAG_00062		143.451	0.776	0.635	0.6768
CNAG_00063	CSE4	16.393	1.078	1.798	0.9025
CNAG_00064		70.184	0.705	0.744	0.7994
CNAG_00065		222.382	1.167	0.607	0.3279
CNAG_00066		528.75	0.27	0.533	0.9231
CNAG_00067	SSS1	106.993	0.113	0.694	0.9817
CNAG_00068		170.909	0.503	0.617	0.8475
CNAG_00069		1.092	3.01	4.818
CNAG_00070		562.833	1.765	0.548	0.02262
CNAG_00072		180.118	0.132	0.7	0.9792
CNAG_00073		320.919	0.364	0.558	0.8837
CNAG_00074		428.391	-0.042	0.808	0.992
CNAG_00075		40.041	-1.687	1.055	0.4871
CNAG_00076	NDX6	42.904	-0.615	0.959	0.8881
CNAG_00077		721.749	2.806	0.505	2.58e-06
CNAG_00078		128.442	0.384	0.656	0.9062
CNAG_00079		205.416	-1.377	0.599	0.1791
CNAG_00080		6.44	-1.327	1.993	0.879
CNAG_00081		208.379	0.435	0.571	0.8602
CNAG_00082		54.458	-0.393	0.982	0.9434
CNAG_00083	CCC1	78.903	0.571	0.73	0.8539
CNAG_00084		154.778	-0.348	0.779	0.9368
CNAG_00085		14.244	3.383	1.69	0.2931
CNAG_00086		41.929	0.494	0.976	0.9231
CNAG_00087		118.821	0.135	0.686	0.978
CNAG_00088		142.054	-1.573	0.746	0.2476
CNAG_00089		33.237	0.448	1.125	0.9434
CNAG_00090		75.913	-0.879	0.875	0.7805
CNAG_00091		2223.57	-4.167	1.003	0.001056
CNAG_00092		74.514	-1.255	0.754	0.4505
CNAG_00093		841.454	-3.905	0.824	0.0001171
CNAG_00094		53.307	-4.189	1.369	0.03611
CNAG_00095		154.647	0.275	0.613	0.9368
CNAG_00096		51.253	-1.367	1.145	0.6897
CNAG_00097	ITR1	177.398	1.466	0.627	0.169
CNAG_00098		25.811	-1.879	1.284	0.5562
CNAG_00099		70.606	0.896	0.779	0.7157
CNAG_00100		765.205	-0.359	0.587	0.8996
CNAG_00101	KEI1	42.632	1.504	1.414	0.7508
CNAG_00104		541.573	0.072	0.573	0.9869
CNAG_00106	TCO5	221.044	-0.941	0.749	0.6597
CNAG_00107		143.46	-3.056	1.1	0.0698
CNAG_00108		57.237	0.381	0.843	0.9367
CNAG_00109		131.419	0.871	0.636	0.597
CNAG_00110	HPI3	12.127	-0.098	2.19	0.9933
CNAG_00111		181.473	0.819	0.65	0.6585
CNAG_00115		210.507	-1.727	0.583	0.04574
CNAG_00116		775.932	0.19	0.577	0.9555
CNAG_00117	ERG24	195.092	0.168	0.645	0.9699
CNAG_00118		21.768	0.81	1.172	0.8747
CNAG_00119		46.382	2.289	1.16	0.3043
CNAG_00120		45.196	-0.638	1.581	0.9434
CNAG_00121		210.909	-1.918	0.687	0.06809
CNAG_00122		192.665	-4.871	0.961	2.889e-05
CNAG_00123		73.476	-2.409	0.837	0.05499
CNAG_00124	CAS32	62.641	0.458	0.769	0.9039
CNAG_00125	CRG1	29.973	-1.578	0.985	0.486
CNAG_00126		80.658	-0.002	0.804	0.9985
CNAG_00127		47.238	2.226	1.429	0.5064
CNAG_00128		16.988	2.209	1.339	0.4581
CNAG_00129		60.735	0.329	0.83	0.9441
CNAG_00130	RCK2	1829.16	-1.611	0.843	0.3309
CNAG_00131		13.565	-3.5	1.796	0.3146
CNAG_00132		137.593	0.204	0.804	0.9699
CNAG_00133		34.969	-0.052	0.974	0.9918
CNAG_00134		87.546	0.442	0.722	0.8996
CNAG_00135		21.533	0.126	1.314	0.9891
CNAG_00136		659.08	-0.263	0.555	0.9323
CNAG_00137		239.157	1.219	0.651	0.3478
CNAG_00138		95.66	0.071	0.679	0.9886
CNAG_00139		917.223	-2.277	1.051	0.2245
CNAG_00140		137.549	0.255	0.628	0.9429
CNAG_00141		116.994	-0.348	0.672	0.9227
CNAG_00142		95.288	1.541	0.751	0.2714
CNAG_00143		224.928	-0.151	0.715	0.976
CNAG_00144		41.696	-1.763	0.96	0.3633
CNAG_00145		15.592	2.47	1.431	0.4226
CNAG_00146	PBY101	119.331	0.605	0.646	0.805
CNAG_00147		2531.03	-0.446	0.484	0.8097
CNAG_00148		569.06	0.767	0.511	0.5336
CNAG_00149		150.029	-1.691	0.653	0.1053
CNAG_00150	PQP1	566.88	-3.029	0.569	8.385e-06
CNAG_00151		174.053	0.252	0.726	0.9523
CNAG_00152		73.28	1.315	0.917	0.5717
CNAG_00153		33.923	1.256	1.035	0.681
CNAG_00154		59.573	1.511	0.793	0.3334
CNAG_00155		3.178	-5.731	4.061
CNAG_00156	SP1	386.547	-0.058	0.538	0.9886
CNAG_00157		48.543	-1.017	0.877	0.7095
CNAG_00158	HOC3	154.813	1.956	0.878	0.2044
CNAG_00159		10.313	3.915	1.955	0.2928
CNAG_00160		29.621	-1.266	1.426	0.8194
CNAG_00161		38.791	-0.911	1.196	0.8602
CNAG_00162	AOX1	3835.87	-3.548	0.777	0.0002266
CNAG_00163		97.777	-0.509	0.773	0.88
CNAG_00164		276.844	-1.245	0.951	0.6283
CNAG_00165		1337.25	5.303	0.619	8.607e-15
CNAG_00166		34.282	0.231	1.082	0.9758
CNAG_00167		99.876	-0.188	0.693	0.9691
CNAG_00171		45.62	-0.188	1.03	0.9794
CNAG_00172		41.452	-2.276	0.976	0.1706
CNAG_00173		33.06	1.403	1.48	0.799
CNAG_00174		288.255	-0.071	0.554	0.9864
CNAG_00175		119.286	1.042	0.746	0.5855
CNAG_00176		351.251	-0.185	0.572	0.9573
CNAG_00177		18.193	-0.855	1.911	0.9368
CNAG_00178		285.057	0.572	0.643	0.8183
CNAG_00179	GPA2	12.685	-2.713	1.472	0.3604
CNAG_00180		37.506	-1.291	1.592	0.8482
CNAG_00181	FYV10	95.246	0.079	0.821	0.9891
CNAG_00182	VPS29	23.898	0.726	1.296	0.9139
CNAG_00183		558.908	-2.023	0.616	0.0192
CNAG_00184		113.602	-1.776	0.712	0.1266
CNAG_00185		94.721	1.166	0.824	0.578
CNAG_00186		12.641	-0.17	1.544	0.9886
CNAG_00187	UBP16	70.903	-0.417	0.769	0.919
CNAG_00188		52.131	1.002	0.924	0.745
CNAG_00189		58.604	0.116	1.049	0.9886
CNAG_00190		246.769	-0.792	0.624	0.6519
CNAG_00191		50.468	1.183	0.844	0.5844
CNAG_00192		219.112	2.539	0.618	0.001253
CNAG_00193	GAT1	707.145	0.021	0.541	0.9947
CNAG_00194		106.695	-0.697	0.836	0.8428
CNAG_00195		23.218	1.289	1.587	0.8481
CNAG_00229		36.274	-0.119	1.058	0.9886
CNAG_00231		18.867	-0.972	1.311	0.8644
CNAG_00232	RPL30	312.867	0.45	0.577	0.8545
CNAG_00233		34.473	-0.487	0.991	0.9277
CNAG_00234		31.473	-0.615	1.102	0.9144
CNAG_00235	AMT1	34.946	0.588	1.118	0.9219
CNAG_00236		21.382	-0.469	1.127	0.9402
CNAG_00237		237.354	-1.034	0.576	0.3823
CNAG_00238		520.275	-0.441	0.559	0.8511
CNAG_00239	YAP1	474.111	-0.291	0.554	0.9219
CNAG_00240		160.345	0.849	0.636	0.6173
CNAG_00241		58.118	-0.245	0.804	0.961
CNAG_00242		12.553	0.024	1.416	0.9964
CNAG_00243		52.925	0.839	0.837	0.7805
CNAG_00246		126.088	1.066	0.675	0.4955
CNAG_00247	LYS9	871.466	-2.751	0.497	2.797e-06
CNAG_00248		55.178	0.849	0.87	0.7889
CNAG_00249		123.294	0.106	0.704	0.9823
CNAG_00250		113.195	-2.364	1.1	0.2315
CNAG_00251		28.011	-2.626	1.132	0.1732
CNAG_00252		23.312	-0.061	1.339	0.9933
CNAG_00253		75.283	0.499	0.805	0.8978
CNAG_00254		85.523	-3.017	1.021	0.04621
CNAG_00255		147.052	0.935	0.636	0.5525
CNAG_00256		180.724	1.36	0.635	0.2333
CNAG_00257		271.117	-0.583	0.592	0.7865
CNAG_00258		91.192	1.334	0.78	0.4302
CNAG_00259		44.26	-1	1.031	0.7924
CNAG_00260		103.247	-0.565	0.675	0.8407
CNAG_00261		1611.06	-1.389	0.672	0.2656
CNAG_00262		6.463	1.391	2.204	0.8926
CNAG_00263	PTP4	52.343	-1.14	0.842	0.6061
CNAG_00264		386.912	0.828	0.622	0.6185
CNAG_00265	IDI1	71.691	-1.605	0.839	0.3307
CNAG_00266	YFH7	19.742	1.239	1.183	0.7581
CNAG_00267		64.611	0.517	0.94	0.9147
CNAG_00268	ILV2	336.957	-0.391	0.59	0.879
CNAG_00269		244.125	-5.337	0.783	2.366e-09
CNAG_00270		32.912	0.279	1.051	0.9699
CNAG_00271		40.272	0.644	1.145	0.9134
CNAG_00272		216.453	-0.439	0.595	0.865
CNAG_00273		20.342	-0.374	1.143	0.9563
CNAG_00274		104.124	0.583	0.722	0.8482
CNAG_00275		78.566	-1.536	0.733	0.2523
CNAG_00276		21.503	-0.577	1.14	0.9231
CNAG_00277		20.878	0.418	1.442	0.9654
CNAG_00278		30.951	0.484	0.998	0.9298
CNAG_00279		42.715	1.696	0.912	0.3518
CNAG_00280		99.245	-0.43	0.69	0.8962
CNAG_00283		162.492	0.611	0.647	0.8017
CNAG_00284		71.141	-0.688	0.814	0.8382
CNAG_00285		211.818	-0.87	0.578	0.5334
CNAG_00286	NAB2	65.021	1.271	0.779	0.4696
CNAG_00287		139.289	-0.211	0.623	0.9548
CNAG_00288		30.89	2.915	1.374	0.2418
CNAG_00289		23.52	-0.323	1.236	0.9699
CNAG_00290		148.352	0.813	0.659	0.6719
CNAG_00291		90.841	-0.586	0.88	0.879
CNAG_00292		375.711	-1.62	0.66	0.1364
CNAG_00293	RAS1	86.9	0.604	0.787	0.8582
CNAG_00294		117.154	-0.078	0.641	0.9875
CNAG_00295		6.265	1.33	2.24	0.9045
CNAG_00299		340.468	0.73	1.006	0.8688
CNAG_00300		293.156	0.144	0.636	0.9746
CNAG_00301		780.731	-1.533	0.647	0.1607
CNAG_00302		75.159	1.084	0.82	0.623
CNAG_00303		12.119	0.568	1.567	0.9489
CNAG_00304		13.616	-0.769	1.425	0.9198
CNAG_00305		344.832	-0.177	0.689	0.9699
CNAG_00306	MTN2	100.254	-1.324	0.729	0.3709
CNAG_00307		103.568	-0.494	0.756	0.8827
CNAG_00308		67.078	0.27	0.808	0.9548
CNAG_00309		180.159	0.127	0.604	0.9762
CNAG_00310		43.828	1.011	0.922	0.7381
CNAG_00311		183376	-0.138	0.818	0.981
CNAG_00312		27.649	2.739	1.444	0.3383
CNAG_00313		54.642	0.979	0.846	0.7116
CNAG_00314		76.155	-0.17	0.785	0.9757
CNAG_00315		476.184	-3.736	0.731	2.426e-05
CNAG_00316	HAM1	49.989	-0.539	0.952	0.9116
CNAG_00317		45.545	1.14	0.884	0.641
CNAG_00318		46.564	0.238	0.881	0.9694
CNAG_00319		95.611	1.573	0.742	0.2419
CNAG_00320		90.052	1.047	0.714	0.555
CNAG_00321		22.798	-1.109	1.163	0.797
CNAG_00322		69.608	-0.418	0.736	0.9109
CNAG_00323		3.948	4.865	3.125
CNAG_00326		167.984	-0.036	0.714	0.992
CNAG_00327		11.324	2.393	1.91	0.6606
CNAG_00328		171.322	0.331	0.621	0.9206
CNAG_00329		81.615	0.14	0.778	0.98
CNAG_00330		84.952	0.221	0.698	0.96
CNAG_00331		129.99	4.671	1.016	0.0002034
CNAG_00332	SIP4	604.23	0.901	0.54	0.449
CNAG_00333		24.469	3.371	1.442	0.1689
CNAG_00334		1558.61	-0.267	0.537	0.9259
CNAG_00335		82.346	0.162	0.73	0.975
CNAG_00337		825.444	-1.753	0.567	0.0331
CNAG_00342		218.018	0.245	0.627	0.9447
CNAG_00343		39.017	-1.486	0.911	0.4699
CNAG_00344		83.282	-0.144	0.701	0.9773
CNAG_00345		56.437	0.066	0.825	0.9893
CNAG_00346		64.208	-0.532	0.76	0.8741
CNAG_00347		120.955	-0.332	0.64	0.9227
CNAG_00348		74.16	0.02	0.831	0.9964
CNAG_00349		46.101	-2.973	1.466	0.2829
CNAG_00351		24.357	-0.145	1.307	0.9886
CNAG_00352		27.215	-0.403	1.134	0.9493
CNAG_00353	LPI16	14.591	1.412	1.903	0.8642
CNAG_00354		566.907	0.708	0.612	0.7126
CNAG_00355		79.274	1.814	0.866	0.2523
CNAG_00356		250.666	-0.183	0.579	0.9603
CNAG_00357		37.59	0.561	1.091	0.9227
CNAG_00358		51.398	0.281	0.998	0.9663
CNAG_00359		51.334	1.359	1.157	0.7023
CNAG_00360		57.865	-1.638	0.828	0.3014
CNAG_00361	RVS167	189.004	-0.143	0.62	0.9735
CNAG_00362		61.118	0.59	0.854	0.8747
CNAG_00363	TCO6	945.097	-0.424	0.496	0.8341
CNAG_00364		41.586	0.276	0.935	0.9643
CNAG_00365		104.525	0.506	0.678	0.8633
CNAG_00366		5.386	2.946	2.479
CNAG_00367	DYN5	21.074	1.162	1.756	0.8792
CNAG_00368		93.474	2.114	0.74	0.05769
CNAG_00369		156.274	-1.2	0.866	0.5919
CNAG_00370	UBI1	507.694	0.056	0.577	0.9891
CNAG_00371		80.377	-2.665	0.731	0.006234
CNAG_00372		148.577	0.672	0.672	0.7819
CNAG_00373		324.867	-0.757	0.996	0.8602
CNAG_00374		186.948	0.801	0.622	0.641
CNAG_00375	GCN5	104.736	0.464	0.668	0.8743
CNAG_00376		8.656	5.998	2.437	0.1348
CNAG_00377		334.637	-0.075	0.54	0.9842
CNAG_00378		24.959	-0.428	1.262	0.9548
CNAG_00383	APT3	319.969	0.419	0.624	0.879
CNAG_00384		25.622	-0.489	1.254	0.945
CNAG_00385		81.802	0.098	0.725	0.9844
CNAG_00386		236.057	0.312	0.595	0.9222
CNAG_00387	LPI13	116.771	0.373	0.834	0.9368
CNAG_00388		202.534	0.835	0.593	0.5811
CNAG_00389		80.392	0.35	0.794	0.937
CNAG_00390	YMR1	104.539	0.303	0.704	0.9379
CNAG_00391		20.413	-0.775	1.266	0.8996
CNAG_00392		33.464	-0.948	1.116	0.8361
CNAG_00393		427.404	-1.873	0.777	0.1483
CNAG_00394		36.416	-0.276	0.963	0.9654
CNAG_00395		113.31	0.578	0.68	0.836
CNAG_00396	PKA1	88.343	-0.219	0.757	0.9654
CNAG_00397		98.266	-4.238	0.739	1.066e-06
CNAG_00398		188.585	0.333	0.654	0.9231
CNAG_00399		69.925	-0.44	0.999	0.9371
CNAG_00400		157.635	-2.41	0.88	0.07588
CNAG_00401		74.02	0.907	0.744	0.6778
CNAG_00402		764.548	0.117	0.523	0.9748
CNAG_00403		41.494	-1.61	1.038	0.5092
CNAG_00404		340.912	-1.052	0.565	0.3503
CNAG_00405	KIC1	269.869	1.109	0.619	0.3853
CNAG_00406		56.33	0.116	0.966	0.9877
CNAG_00407		3583.36	-3.487	0.493	4.531e-10
CNAG_00408	PPH3	63.048	-1.846	0.794	0.1722
CNAG_00409		70.719	-2.126	0.884	0.1502
CNAG_00410		229.293	0.736	0.574	0.6456
CNAG_00411		79.802	-0.865	0.811	0.7508
CNAG_00412		12.26	3.048	1.854	0.4615
CNAG_00413	OFD1	342.317	-2.428	0.546	0.0003666
CNAG_00414	MAK32	30.482	-0.836	0.983	0.8358
CNAG_00415	CDC2801	45.239	1.827	0.91	0.2903
CNAG_00416		42.964	0.705	0.878	0.8482
CNAG_00417		761.924	-0.52	0.504	0.7677
CNAG_00418		279.365	-1.027	0.556	0.3594
CNAG_00419		14.211	-0.185	1.439	0.9864
CNAG_00420		40.822	0.459	0.955	0.9314
CNAG_00421		75.605	-0.421	0.739	0.9109
CNAG_00422		76.418	1.79	0.852	0.2502
CNAG_00423		2.986	0.612	3.105
CNAG_00424		79.065	-0.285	0.715	0.9434
CNAG_00425		12.514	1.683	1.795	0.8041
CNAG_00426		172.784	-0.264	0.64	0.9405
CNAG_00427	PTC5	94.189	0.033	0.714	0.9928
CNAG_00428		50.403	2.142	0.918	0.1705
CNAG_00429		28.435	1.011	1.06	0.797
CNAG_00430		21.206	-0.077	1.268	0.9904
CNAG_00433		141.8	-2.273	0.815	0.06863
CNAG_00434		16.848	-0.194	1.251	0.9823
CNAG_00435		23.139	1.455	1.161	0.6606
CNAG_00436		151.575	0.226	0.645	0.9503
CNAG_00437		21.911	1.333	1.255	0.7508
CNAG_00438		43.103	-0.392	1.048	0.9467
CNAG_00439		177.66	-0.177	0.673	0.9699
CNAG_00440	SSN801	20.926	1.87	1.288	0.5632
CNAG_00441	IMD1	475.42	0.324	0.561	0.9084
CNAG_00442		213.825	-2.449	0.736	0.01714
CNAG_00443		13.268	-0.84	1.367	0.8996
CNAG_00444		12.35	-1.586	1.687	0.8025
CNAG_00445	NHP6B01	620.092	-1.576	0.529	0.0438
CNAG_00446		2.54	-3.705	3.913
CNAG_00447		128.706	0.803	0.795	0.7791
CNAG_00448		84.963	0.118	0.705	0.981
CNAG_00449		50.622	0.907	0.901	0.7805
CNAG_00450	LEU2	94.249	-1.27	0.702	0.3747
CNAG_00451		34.12	0.454	1.037	0.9379
CNAG_00452		107.669	-10.802	1.618	5.595e-09
CNAG_00453		1332.81	-5.536	0.685	4.061e-13
CNAG_00454		32.017	-1.533	1.176	0.6301
CNAG_00455	UBP16	126.312	1.383	0.652	0.2412
CNAG_00456	ISP6	2805.82	-1.344	0.514	0.0999
CNAG_00457	GLN1	3062.53	-2.228	0.493	0.0002815
CNAG_00458		238.541	-0.197	0.684	0.9654
CNAG_00460	LIV1	130.731	1.413	0.709	0.2948
CNAG_00461		185.832	0.594	0.596	0.7828
CNAG_00462		240.73	-2.313	0.723	0.02402
CNAG_00463		1.874	3.785	4.804
CNAG_00464		343.046	-0.569	0.56	0.7756
CNAG_00465		297.421	-2.32	0.676	0.01252
CNAG_00466		19.078	-0.573	1.236	0.9347
CNAG_00467		40.319	1.185	0.899	0.6244
CNAG_00468		92.929	0.935	0.853	0.7381
CNAG_00469		71.549	0.171	0.749	0.9743
CNAG_00470		17.507	0.729	1.282	0.9109
CNAG_00471		20.113	-0.328	1.288	0.9699
CNAG_00472		25.031	2.933	1.254	0.1689
CNAG_00473	OST2	44.719	1.609	0.945	0.4345
CNAG_00474		110.012	-1.502	0.71	0.2439
CNAG_00475		96.02	-1.606	0.7	0.1819
CNAG_00476		3.748	4.786	3.939
CNAG_00480		111.153	-0.146	0.695	0.9762
CNAG_00481		3.827	-1.463	3.335
CNAG_00482		126.87	-0.447	0.841	0.9206
CNAG_00483	ACT1	1548.59	-0.301	0.502	0.9025
CNAG_00484		216.693	-2.283	0.599	0.003652
CNAG_00485		563.15	-1.304	0.93	0.5837
CNAG_00486		113.485	-1.477	0.677	0.2187
CNAG_00487		38.3	-1.475	1.105	0.6173
CNAG_00488		45.049	-2.695	0.921	0.04916
CNAG_00490		244.152	-3.672	0.788	0.0001632
CNAG_00491		74.893	-1.216	0.842	0.5663
CNAG_00492		10.66	-1.333	1.494	0.8183
CNAG_00493		462.559	-0.567	0.582	0.7896
CNAG_00495		37.242	0.379	0.926	0.9414
CNAG_00496		66.076	0.335	0.859	0.9449
CNAG_00497		300.637	-0.215	1.089	0.978
CNAG_00498	CDC14	166.747	-0.238	0.615	0.9458
CNAG_00499		155.381	-3.339	0.924	0.00688
CNAG_00500	PTC1	94.27	0.715	0.69	0.7649
CNAG_00501		9.211	0.69	2.043	0.9548
CNAG_00502		53.558	-0.454	0.856	0.921
CNAG_00503		162.702	-0.691	0.616	0.7288
CNAG_00504		66.918	0.356	0.948	0.9463
CNAG_00505	FZC28	62.785	0.266	0.775	0.9536
CNAG_00506		53.656	1.452	0.867	0.4472
CNAG_00508	VPS17	253.923	0.147	0.715	0.9773
CNAG_00509		162.573	-0.278	0.667	0.9402
CNAG_00510		23.363	-0.362	1.317	0.9684
CNAG_00511		12.512	-1.329	1.541	0.8301
CNAG_00512		110.556	-0.435	0.745	0.9066
CNAG_00513		38.413	1.432	0.941	0.5261
CNAG_00514		139.498	0.283	0.685	0.9405
CNAG_00515		38.976	-0.535	0.957	0.9143
CNAG_00516	PEX7	14.461	-1.642	1.32	0.6665
CNAG_00517		60.316	-0.539	0.789	0.8773
CNAG_00519	ERG3	358.824	-2.847	0.556	2.341e-05
CNAG_00520		451.048	0.246	0.549	0.9368
CNAG_00521		330.388	-1.608	0.648	0.1309
CNAG_00522		769.856	-2.995	0.933	0.02342
CNAG_00523		34.683	1.546	0.977	0.4941
CNAG_00524		124.254	-2.699	0.831	0.02134
CNAG_00525		62.236	1.299	0.889	0.5572
CNAG_00526		15.496	-1.113	1.481	0.8632
CNAG_00527		140.358	0.334	0.695	0.9312
CNAG_00528		73.407	0.501	0.742	0.879
CNAG_00529		43.156	-1.345	0.895	0.5334
CNAG_00531	ENA1	2608.14	0.469	0.754	0.8965
CNAG_00532		16.65	-0.748	1.256	0.9039
CNAG_00533	TIM50	159.902	-0.918	0.751	0.6768
CNAG_00534		145.489	-0.272	0.693	0.9446
CNAG_00535		70.567	0.368	0.905	0.9423
CNAG_00536		39.269	-0.345	0.917	0.9462
CNAG_00537		285.388	-3.475	0.926	0.004382
CNAG_00538		49.593	0.388	0.848	0.9351
CNAG_00539		1099.21	-4.448	0.806	3.109e-06
CNAG_00540		46.076	-0.547	1.25	0.9379
CNAG_00541		31.808	3.205	1.123	0.05785
CNAG_00542		44.885	-1.786	0.889	0.2893
CNAG_00543		171.011	-1.353	0.896	0.5313
CNAG_00544		641.888	0.102	0.807	0.9865
CNAG_00545		296.827	0.205	0.571	0.9493
CNAG_00546	CHS4	473.852	0.442	0.606	0.8678
CNAG_00547		992.715	-1.502	0.54	0.06954
CNAG_00549		0
CNAG_00550		56.074	-0.429	0.851	0.9233
CNAG_00551		254.599	-0.066	0.556	0.9884
CNAG_00554	ISC1	99.242	-0.965	0.769	0.6602
CNAG_00555		84.745	-0.479	0.748	0.8883
CNAG_00556	CCK1	178.09	-0.216	0.606	0.9493
CNAG_00557		35.71	1.207	1.527	0.8511
CNAG_00558		313.07	0.104	0.579	0.98
CNAG_00559	BZP3	450.526	-3.113	0.545	1.14e-06
CNAG_00560		80.621	0.42	0.737	0.9109
CNAG_00561	HAT1	78.894	-0.521	0.779	0.879
CNAG_00562		56.764	0.073	0.86	0.9892
CNAG_00563		93.897	0.065	0.685	0.9891
CNAG_00564		118.897	-0.644	0.827	0.8549
CNAG_00565	VPS1	373.677	0.997	0.544	0.3651
CNAG_00566		95.165	-0.757	0.726	0.7601
CNAG_00567		43.414	0.143	0.86	0.9812
CNAG_00568		55.248	-3.01	0.929	0.02172
CNAG_00569		99.881	-1.177	0.717	0.4635
CNAG_00570	PKR1	138.432	0.791	0.647	0.6768
CNAG_00571		91.773	0.192	0.745	0.9699
CNAG_00572		120.267	0.373	0.65	0.91
CNAG_00573		76.957	-1.108	0.72	0.5179
CNAG_00574		141.719	-0.561	0.656	0.8337
CNAG_00576		61.834	-0.694	0.852	0.8475
CNAG_00577		28.74	1.597	1.198	0.6173
CNAG_00580		90.086	0.12	0.773	0.9823
CNAG_00581		1131.79	-0.169	0.607	0.9672
CNAG_00582		72.3	0.324	0.824	0.9445
CNAG_00583		814.845	1.198	0.506	0.1612
CNAG_00584		203.824	0.027	0.655	0.9943
CNAG_00585		10.71	0.21	1.957	0.9886
CNAG_00586		103.363	-0.231	0.766	0.9628
CNAG_00587		69.363	-3.395	1.001	0.01396
CNAG_00588		5744.6	-4.002	0.617	1.66e-08
CNAG_00589		59.846	-0.122	0.909	0.9848
CNAG_00590		86.636	-0.027	0.702	0.9948
CNAG_00591		4.709	-3.133	2.758
CNAG_00592		31.222	1.092	1.075	0.7756
CNAG_00593		39.067	0.178	0.957	0.9792
CNAG_00594		298.878	0.18	0.604	0.9637
CNAG_00595		26.722	-0.705	1.054	0.879
CNAG_00596		28.616	0.56	1.077	0.9227
CNAG_00597	DIP5	484.836	-2.009	0.588	0.01286
CNAG_00598		47.374	-0.195	0.87	0.9748
CNAG_00599		75.562	-0.934	0.864	0.7464
CNAG_00600	CAP60	223.025	1.606	0.611	0.09723
CNAG_00601	CEL1	173.866	0.104	1.014	0.9886
CNAG_00602		104.415	0.003	0.714	0.9983
CNAG_00603		28.202	-0.265	1.066	0.9705
CNAG_00604		73.725	-0.991	0.76	0.6301
CNAG_00605		301.988	-2.445	0.949	0.1078
CNAG_00606		83.883	0.518	0.709	0.8678
CNAG_00607		37.217	1.705	0.957	0.3909
CNAG_00608		45.525	0.611	0.856	0.8726
CNAG_00609		115.115	-1.84	0.743	0.1319
CNAG_00612		144.446	0.2	0.674	0.9637
CNAG_00613	FCY1	9.876	0.13	1.601	0.9892
CNAG_00614		89.704	-0.093	0.864	0.9886
CNAG_00615		45.442	1.197	1.192	0.7805
CNAG_00619		36.046	-0.211	0.956	0.9753
CNAG_00622	ARG8	100.222	0.062	0.71	0.9892
CNAG_00623	EGCrP1	71.49	0.4	0.745	0.92
CNAG_00624		43.295	0.17	1.214	0.9835
CNAG_00625		485.678	0.263	0.527	0.9254
CNAG_00626		494.404	-0.452	0.548	0.8449
CNAG_00627		72.754	-2.057	0.743	0.07166
CNAG_00628		15.334	0.666	1.441	0.9347
CNAG_00632		109.941	0.459	0.785	0.9062
CNAG_00633		170.501	-0.017	0.631	0.9958
CNAG_00634		239.158	0.145	0.601	0.9716
CNAG_00635		525.538	-0.49	0.682	0.8726
CNAG_00636	CDC7	58.492	0.482	1.016	0.9323
CNAG_00637		184.064	-2.463	0.716	0.01225
CNAG_00638		145.768	-2.177	0.953	0.1843
CNAG_00639	URO3	12.629	0.491	1.394	0.9503
CNAG_00640		792.094	-0.181	0.54	0.9548
CNAG_00641		179.871	-0.343	0.589	0.9067
CNAG_00642		528.446	-1.112	0.532	0.2535
CNAG_00643		283.259	0.523	1.14	0.9347
CNAG_00644		222.377	-0.71	0.603	0.7012
CNAG_00645		110.953	0.673	0.873	0.8568
CNAG_00647		166.309	0.107	0.628	0.981
CNAG_00648		93.823	-0.95	1.077	0.8204
CNAG_00649		199.357	0.062	0.658	0.9891
CNAG_00650		1433.11	-0.029	0.894	0.9957
CNAG_00651		246.176	-3.051	0.732	0.001021
CNAG_00652		153.571	-0.803	0.677	0.6962
CNAG_00653		51.376	0.175	0.821	0.976
CNAG_00654	SRX1	41.484	0.153	0.892	0.981
CNAG_00655		398.498	0.442	0.542	0.8475
CNAG_00656		663.282	0.47	0.556	0.8382
CNAG_00657		0
CNAG_00658		59.221	0.616	0.795	0.8554
CNAG_00659		17.802	0.25	1.401	0.98
CNAG_00660		64.416	0.855	0.769	0.7341
CNAG_00661		101.254	0.518	0.724	0.8726
CNAG_00662		156.803	-0.749	0.679	0.7358
CNAG_00663		152.956	-0.997	0.626	0.4895
CNAG_00664		15.175	0.4	2.012	0.978
CNAG_00665		238.534	0.106	0.649	0.9815
CNAG_00666		473.056	0.028	0.55	0.992
CNAG_00667		53.636	1.259	0.884	0.5752
CNAG_00668		1628.03	-1.81	0.502	0.007105
CNAG_00669		54.087	0.055	0.876	0.9904
CNAG_00670	FZC12	31.92	1.838	1.254	0.555
CNAG_00671		82.091	1.025	0.8	0.6464
CNAG_00672		328.058	-0.329	0.555	0.9045
CNAG_00673		139.879	0.509	0.624	0.8475
CNAG_00674		632.733	1.195	0.686	0.4146
CNAG_00675		54.727	-0.502	1.01	0.9259
CNAG_00676		24.902	-0.159	1.162	0.9844
CNAG_00677		24.165	0.353	1.115	0.9602
CNAG_00678	URE7	176.268	-0.219	0.747	0.9647
CNAG_00679		658.071	-3.994	0.616	1.686e-08
CNAG_00680		51.147	1.003	0.884	0.7239
CNAG_00681		71.562	0.233	0.901	0.9699
CNAG_00682		569.407	0.34	0.554	0.8996
CNAG_00683		314.878	-0.762	0.559	0.6004
CNAG_00684		80.535	-0.81	0.714	0.7239
CNAG_00685		159.538	-0.036	0.742	0.9924
CNAG_00686		970.606	-2.287	0.715	0.02402
CNAG_00687		91.596	0.321	0.751	0.9382
CNAG_00688		42.4	1.751	0.985	0.393
CNAG_00689		82.336	0.539	0.846	0.8904
CNAG_00690		35.257	1.012	0.949	0.7508
CNAG_00691		171.56	-0.2	0.67	0.9637
CNAG_00692		123.836	0.53	0.689	0.8572
CNAG_00693		171.119	0.191	0.608	0.9603
CNAG_00694	CLF1	173.989	0.478	0.595	0.8482
CNAG_00695		54.646	0.343	0.811	0.9393
CNAG_00696		293.29	-0.678	0.612	0.7341
CNAG_00697	UGE1	243.525	1.268	0.585	0.2239
CNAG_00698		244.673	1.026	0.634	0.4758
CNAG_00699	LPI15	707.752	4.2	0.587	2.761e-10
CNAG_00700		217.244	-0.443	0.591	0.8633
CNAG_00701	CAS31	103.23	-2.687	0.881	0.03692
CNAG_00702		179.353	2.234	0.854	0.1002
CNAG_00703		203.474	0.509	0.613	0.8428
CNAG_00704		302.722	0.165	0.605	0.9688
CNAG_00705		100.738	-0.028	0.754	0.9949
CNAG_00706		36.413	2.761	1.156	0.1549
CNAG_00707		51.175	-0.048	1.022	0.9927
CNAG_00708		53.61	-0.851	0.999	0.8346
CNAG_00709		60.063	1.094	0.915	0.6893
CNAG_00710		52.754	0.08	1.088	0.9898
CNAG_00711		48.027	-1.07	0.883	0.681
CNAG_00712		34.164	0.202	0.983	0.9773
CNAG_00713		79.594	-0.591	0.781	0.8612
CNAG_00714		13.199	0.391	1.369	0.9654
CNAG_00715		52.355	-0.898	0.939	0.797
CNAG_00716		599.064	-1.327	0.537	0.1323
CNAG_00717		128.984	0.661	0.973	0.8783
CNAG_00718	CAC2	132.639	0.263	0.626	0.9393
CNAG_00719		199.711	0.294	0.58	0.9231
CNAG_00720		115.198	-1.085	0.991	0.7381
CNAG_00721	CAP59	233.205	0.093	0.681	0.9844
CNAG_00722		21.217	0.058	1.186	0.992
CNAG_00723		23.327	0.942	1.12	0.8395
CNAG_00726		8.503	-0.958	2.251	0.9387
CNAG_00727		295.265	-4.227	0.718	4.858e-07
CNAG_00728		37.214	-2.44	1.21	0.2866
CNAG_00730	AFR1	1031.49	-2.1	0.506	0.001074
CNAG_00732	CCD3	387.342	-3.547	0.776	0.0002233
CNAG_00733		51.423	-0.084	0.871	0.9891
CNAG_00734		43.009	0.823	0.966	0.8346
CNAG_00735		830.123	-3.815	0.658	7.906e-07
CNAG_00736	SEC5	107.975	0.15	0.679	0.9754
CNAG_00737		108.623	-0.386	0.721	0.9205
CNAG_00738		22.424	0.718	1.2	0.9027
CNAG_00739		78.375	-0.17	0.734	0.9735
CNAG_00740	SNF5	573.954	-0.488	0.521	0.805
CNAG_00741		555.382	0.196	0.604	0.9573
CNAG_00742		130.521	0.251	0.647	0.9457
CNAG_00743		97.943	1.219	0.797	0.5209
CNAG_00744	OCH1	85.215	0.147	0.816	0.98
CNAG_00745	HRK1	733.54	-1.042	0.505	0.2668
CNAG_00746	CAS35	192.408	0.882	0.631	0.5853
CNAG_00747		357.464	-1.496	0.536	0.06809
CNAG_00748		55.341	1.306	0.891	0.555
CNAG_00749		38.342	3.018	1.289	0.1683
CNAG_00750		39.585	0.887	0.949	0.8053
CNAG_00751		16.505	6.927	2.019	0.01252
CNAG_00752		54.62	1.093	0.865	0.6573
CNAG_00753		96.757	1.925	0.705	0.07693
CNAG_00754		157.372	0.064	0.625	0.9886
CNAG_00755		37.898	0.375	0.912	0.9409
CNAG_00756		26.747	2.083	1.133	0.3623
CNAG_00757	DOA4	356.419	-0.37	0.56	0.8796
CNAG_00758		199.008	-0.449	0.629	0.8726
CNAG_00759		23.817	2.631	1.46	0.3793
CNAG_00760		132.868	0.729	0.72	0.777
CNAG_00761		31.505	2.527	1.209	0.2548
CNAG_00762	DPH1	36.177	0.067	1.094	0.9904
CNAG_00764		85.022	0.158	0.808	0.9784
CNAG_00765		1115.92	-4.09	0.606	3.628e-09
CNAG_00766		61.161	-1.377	0.798	0.4226
CNAG_00768		163.1	0.193	0.643	0.9629
CNAG_00769	PBS2	493.842	-0.39	0.562	0.8743
CNAG_00770	MSH2	110.104	0.231	0.652	0.9496
CNAG_00771		267.084	0.272	0.554	0.9284
CNAG_00772	RAD23	107.768	-0.061	0.764	0.9893
CNAG_00773		22.883	-0.207	1.473	0.9835
CNAG_00774		204.954	-0.191	0.578	0.9553
CNAG_00775		27.338	0.071	1.152	0.9904
CNAG_00776	MP88	1573.85	-1.859	0.575	0.02199
CNAG_00777		1196.7	-0.275	0.646	0.9391
CNAG_00778		425.473	0.369	0.565	0.8829
CNAG_00779	RPL27	326.312	0.301	0.547	0.9147
CNAG_00780		98.924	-0.389	1.04	0.9468
CNAG_00781		21.99	2.357	1.501	0.4999
CNAG_00782	SPS1	65.988	-0.062	0.76	0.9892
CNAG_00783		56.158	1.194	1.056	0.7247
CNAG_00784		22.882	1.437	1.554	0.8086
CNAG_00785		491.073	-0.176	0.522	0.9548
CNAG_00786		14.534	-1.31	1.864	0.8741
CNAG_00787		211.794	0.299	0.643	0.9347
CNAG_00788	NDH1	323.827	0.851	0.563	0.5313
CNAG_00789		4.552	-2.753	2.565
CNAG_00790	DPP1	137.173	2.085	0.693	0.04055
CNAG_00791	HLH1	381.741	-0.847	0.677	0.6619
CNAG_00792		429.752	-0.395	0.603	0.8813
CNAG_00793		50.601	1.223	0.925	0.6233
CNAG_00794		108.656	1.445	0.666	0.2237
CNAG_00795	CFL1	0
CNAG_00796	MDR1	429.531	-1.94	0.546	0.008407
CNAG_00797		1470.16	-2.813	0.681	0.001145
CNAG_00798		28.987	-0.784	1.154	0.8785
CNAG_00799		2714.53	-0.701	0.78	0.816
CNAG_00800		13.14	-4.093	2.342	0.4107
CNAG_00802	CBP1	49.555	-0.254	0.884	0.9654
CNAG_00803		247.071	0.158	0.565	0.9672
CNAG_00804		40.009	-0.102	0.93	0.9886
CNAG_00805		192.367	0.913	0.693	0.6244
CNAG_00806		342.643	-0.02	0.592	0.9956
CNAG_00807		747.431	-0.878	0.593	0.548
CNAG_00808		42.889	2.035	0.931	0.218
CNAG_00809		656.817	-0.103	0.666	0.9823
CNAG_00810	SSU72	52.54	0.964	0.823	0.7044
CNAG_00811		144.017	0.076	0.821	0.9891
CNAG_00812	IRR1	167.941	0.471	0.7	0.879
CNAG_00813		970.938	-0.917	2.975	0.961
CNAG_00814		49.973	-0.843	0.978	0.8302
CNAG_00815	SIT1	455.693	-2.639	0.726	0.006382
CNAG_00816		463.944	-0.836	0.554	0.5314
CNAG_00817		23.257	1.858	1.54	0.684
CNAG_00818		88.711	0.344	0.748	0.9347
CNAG_00819		154.156	1.082	0.626	0.4221
CNAG_00820		11.433	0.699	1.656	0.9393
CNAG_00821		192.201	0.073	0.608	0.9882
CNAG_00822		131.432	0.032	0.668	0.9924
CNAG_00823		63.921	-0.17	0.904	0.9792
CNAG_00824		68.578	0.803	0.766	0.7578
CNAG_00825		67.481	0.916	0.837	0.7381
CNAG_00826	DAK101	65.934	-3.795	0.829	0.0002198
CNAG_00827		17.727	-1.492	1.894	0.8511
CNAG_00828	SIP401	49.705	-2.257	0.921	0.1377
CNAG_00829		162.925	0.405	0.64	0.8909
CNAG_00830	FZC38	97.069	-0.377	0.696	0.919
CNAG_00831		66.555	0.88	0.798	0.7354
CNAG_00832		98.003	-1.833	0.712	0.108
CNAG_00834		245.297	-3.957	0.905	0.0004789
CNAG_00835		55.05	1.229	0.948	0.6353
CNAG_00836		9.163	2.548	2.016	0.6562
CNAG_00837		73.382	1.44	0.771	0.3489
CNAG_00838		8.642	0.686	1.657	0.9405
CNAG_00839		15.571	2.086	1.82	0.7183
CNAG_00840		6.432	1.078	2.429	0.937
CNAG_00841		47.873	0.739	0.84	0.8213
CNAG_00843		11.281	-0.374	2.263	0.9815
CNAG_00844		20.042	-3.319	1.831	0.3732
CNAG_00845		63.354	1.539	0.921	0.4475
CNAG_00846		15.559	0.958	1.317	0.8684
CNAG_00847		32.028	-0.84	1.045	0.8482
CNAG_00848		5460.41	-3.036	0.894	0.01386
CNAG_00849		84.323	-2.698	1.128	0.1539
CNAG_00850		5.064	-0.232	2.048
CNAG_00851		34.326	-3.205	1.101	0.05116
CNAG_00852		92.782	0.113	0.833	0.9844
CNAG_00853		27.488	1.217	1.054	0.7143
CNAG_00854	ERG2	72.473	0.746	0.758	0.7868
CNAG_00855		151.064	1.472	0.838	0.4064
CNAG_00858		55.532	1.039	0.843	0.672
CNAG_00859		2.051	3.922	4.087
CNAG_00860		47.225	-0.067	0.998	0.99
CNAG_00861		9.194	2.708	2.007	0.609
CNAG_00862		13.977	2.057	1.454	0.578
CNAG_00863		19.38	1.559	1.387	0.7279
CNAG_00864	ITR2	28.835	-2.342	1.598	0.555
CNAG_00865	CAS92	0
CNAG_00866		560.623	-3.575	0.774	0.0001874
CNAG_00867	ITR3A	6.639	-0.832	1.832	0.9355
CNAG_00869	PDR5	422.165	-3.951	0.612	1.893e-08
CNAG_00870		33.229	-2.05	0.988	0.2622
CNAG_00871	CLR3	130.297	2.042	0.676	0.03935
CNAG_00872		460.055	0.123	0.758	0.982
CNAG_00873		604.147	-1.462	0.794	0.3617
CNAG_00874		116.408	-0.843	0.65	0.6358
CNAG_00875		75.152	-0.632	0.728	0.8276
CNAG_00876	FRE7	237.397	-3.479	0.61	1.215e-06
CNAG_00877		77.186	0.218	0.722	0.9628
CNAG_00878		13.914	-0.011	1.846	0.9983
CNAG_00879		3698.78	-0.873	0.562	0.5088
CNAG_00883	ECM2201	435.356	0.811	0.537	0.5314
CNAG_00884		196.25	0.172	0.616	0.9672
CNAG_00885		0
CNAG_00886	SAH1	371.391	-0.512	0.593	0.8301
CNAG_00887		25.211	2.164	1.645	0.6252
CNAG_00888	CNB1	89.074	-0.055	0.791	0.99
CNAG_00889		70.263	0.645	0.933	0.8747
CNAG_00890		368.509	-1.293	0.642	0.288
CNAG_00891		268.714	-0.049	0.569	0.9892
CNAG_00892		38.075	0.076	0.902	0.9892
CNAG_00893		52.865	-0.291	1.016	0.9654
CNAG_00894		200.368	0.835	0.579	0.567
CNAG_00895	ZIP1	75.559	-1.096	1.041	0.7562
CNAG_00896	FZC34	136.518	-0.417	0.958	0.9379
CNAG_00897	SKN1	1083.1	0.87	0.565	0.5163
CNAG_00898		58.699	-2.934	1.288	0.1866
CNAG_00899		105.532	0.521	0.682	0.8602
CNAG_00900		15.057	-1.245	1.346	0.8086
CNAG_00901		58.533	-0.046	0.838	0.9918
CNAG_00902		16.91	-1.127	1.228	0.8103
CNAG_00903		53.906	-0.207	0.88	0.9728
CNAG_00904		44.098	-4.533	1.327	0.01298
CNAG_00905		14.307	-0.681	1.34	0.9231
CNAG_00906		240.511	0.316	0.583	0.919
CNAG_00907		25.382	0.396	1.409	0.9668
CNAG_00908		11.601	2.17	1.524	0.5752
CNAG_00909		32.05	-0.018	1.038	0.9964
CNAG_00911		0
CNAG_00914	KRE6	334.541	-1.174	0.578	0.2805
CNAG_00915		67.358	-1.616	0.803	0.288
CNAG_00916		86.138	-0.563	0.776	0.8697
CNAG_00917		130.106	0.902	0.667	0.6079
CNAG_00919		164.9	2.486	0.773	0.02299
CNAG_00920		40.96	-1.146	0.981	0.7044
CNAG_00921		106.401	-0.095	0.824	0.9886
CNAG_00922		65.486	0.159	0.787	0.9774
CNAG_00923		47.239	-2.271	1.139	0.294
CNAG_00925	ISP7	51.738	-3.985	1.369	0.05104
CNAG_00926		120.672	0.581	0.67	0.8276
CNAG_00927		35.569	1.016	0.969	0.7578
CNAG_00928		186.993	0.284	0.594	0.9322
CNAG_00929		74.025	-1.991	0.828	0.1502
CNAG_00930		370.449	-0.958	0.633	0.5306
CNAG_00931		12.396	1.492	1.832	0.8475
CNAG_00932		92.174	-1.94	0.937	0.2639
CNAG_00933		69.986	1.139	0.77	0.5485
CNAG_00934	DAL1	45.116	0.916	0.947	0.7931
CNAG_00935		364.446	0.238	0.596	0.9434
CNAG_00936		190.461	0.937	0.611	0.5196
CNAG_00937		18.429	-2.022	1.513	0.6162
CNAG_00938		190.945	-2.066	0.82	0.1208
CNAG_00939		0
CNAG_00940	RRP44	181.582	0.053	0.629	0.9892
CNAG_00941		231.173	-1.098	0.74	0.5455
CNAG_00960		392.671	-0.261	0.542	0.9312
CNAG_00961		287.987	-3.866	0.838	0.0001901
CNAG_00964		63.608	-1.881	0.783	0.1502
CNAG_00966		35.943	0.058	0.924	0.9904
CNAG_00967		42.766	0.569	1.081	0.9219
CNAG_00968		28.268	0.46	1.037	0.937
CNAG_00969		16.516	2.176	1.649	0.6236
CNAG_00970		218.623	0.351	0.567	0.8978
CNAG_00971		36.916	0.172	1.102	0.9823
CNAG_00972		100.142	0.726	0.723	0.7805
CNAG_00973		27.136	-0.121	1.269	0.9891
CNAG_00974		2.117	3.961	3.949
CNAG_00975		86.193	-0.055	0.721	0.9894
CNAG_00976		109.654	-0.244	0.671	0.9485
CNAG_00977		215.801	0.324	0.584	0.9144
CNAG_00978		292.192	-0.212	0.6	0.9499
CNAG_00979	CTR4	1294.73	-3.782	0.689	3.606e-06
CNAG_00981		28.482	-2.118	1.712	0.6703
CNAG_00982		47.441	-0.2	0.86	0.9735
CNAG_00983		165.214	0.369	0.606	0.8997
CNAG_00984		743.436	-3.39	0.915	0.005108
CNAG_00985		18.143	0.416	1.218	0.9542
CNAG_00986	UBA4	12.712	0.939	1.545	0.8997
CNAG_00987		49.389	0.195	1.053	0.9792
CNAG_00988		382.572	0.504	0.528	0.797
CNAG_00989	UCH2	42.174	-0.566	0.881	0.8877
CNAG_00990		202.269	0.268	0.588	0.9355
CNAG_00991		40.126	1.094	0.906	0.6837
CNAG_00992		565.409	-0.987	0.709	0.589
CNAG_00993		46.749	0.971	0.846	0.7175
CNAG_00994		62.764	-0.017	0.842	0.9964
CNAG_00995		2002.82	-3.712	0.934	0.002056
CNAG_00996	PMT4	264.739	-0.444	0.574	0.8557
CNAG_00997		71.35	0.642	0.745	0.8306
CNAG_00998		359.789	0.47	0.535	0.8213
CNAG_00999		27.971	0.517	1.115	0.9347
CNAG_01000		235.641	-0.06	0.647	0.9891
CNAG_01001		31.087	-1.58	1.553	0.7755
CNAG_01002		38.127	-1.543	0.901	0.43
CNAG_01003	NCP1	175.218	-0.49	0.597	0.8465
CNAG_01004		132.939	-1.007	0.727	0.5919
CNAG_01005		133.013	0.235	0.723	0.9571
CNAG_01006		58.557	0.136	0.823	0.9815
CNAG_01007		40.819	-1.047	1.61	0.8837
CNAG_01008		41.351	-0.561	0.895	0.895
CNAG_01009		229.326	0.337	0.621	0.919
CNAG_01010		70.276	0.042	0.74	0.9918
CNAG_01011		26.838	0.783	1.57	0.9254
CNAG_01012		26.079	0.142	1.052	0.9844
CNAG_01013		93.817	-1.732	0.812	0.2373
CNAG_01014	ZFC4	1038.26	-0.704	0.61	0.7143
CNAG_01015		175.99	-0.078	0.593	0.9853
CNAG_01016		510.66	-0.443	0.591	0.8633
CNAG_01017		242.461	-0.694	0.625	0.7341
CNAG_01018		153.384	0.625	0.647	0.7933
CNAG_01019	SOD1	765.29	1.99	0.571	0.01081
CNAG_01020		71.406	-0.497	0.818	0.8997
CNAG_01021		96.984	-0.37	0.713	0.9227
CNAG_01022		74.989	0.095	0.729	0.9863
CNAG_01023		162.691	-0.04	0.598	0.99
CNAG_01024		122.582	0.39	0.651	0.9025
CNAG_01025		114.78	0.017	0.74	0.9964
CNAG_01026		183.71	-0.474	0.586	0.8482
CNAG_01027		202.789	-1.639	0.666	0.1348
CNAG_01028		23.92	-0.486	1.357	0.9493
CNAG_01029		84.843	-0.826	0.821	0.7805
CNAG_01030		15.538	1.805	1.349	0.615
CNAG_01031		752.636	-3.871	0.927	0.001006
CNAG_01032		131.205	-0.556	0.673	0.8442
CNAG_01033		33.83	-0.184	1.038	0.98
CNAG_01034		12.457	-0.131	1.583	0.9892
CNAG_01035		53.444	0.073	0.968	0.9894
CNAG_01036		21.97	0.009	1.149	0.9981
CNAG_01037		70.475	0.772	0.759	0.7756
CNAG_01038		64.612	0.338	0.812	0.9402
CNAG_01039		419.935	0.504	0.614	0.8464
CNAG_01040		30.776	-3.041	1.186	0.1104
CNAG_01041		22.547	0.032	1.136	0.9957
CNAG_01042		46.814	0.136	0.862	0.9823
CNAG_01043		555.784	-2.973	0.834	0.008028
CNAG_01044		184.51	-1.577	0.643	0.1374
CNAG_01045		117.368	-0.465	0.656	0.8741
CNAG_01046		75.415	1.659	0.758	0.2164
CNAG_01047		180.765	-3.182	1.221	0.1022
CNAG_01048		84.917	-1.836	0.722	0.1149
CNAG_01049		67.427	0.838	0.857	0.7888
CNAG_01050		55.467	-0.203	0.85	0.9716
CNAG_01051	NIP100	138.925	0.662	0.698	0.799
CNAG_01052		1033.23	-4.088	1.031	0.002134
CNAG_01053		275.09	0.013	0.548	0.9964
CNAG_01054		57.229	-0.778	1.041	0.8633
CNAG_01055		299.315	-0.173	0.688	0.9699
CNAG_01056		48.81	-2.103	1.626	0.6384
CNAG_01057		49.319	0.448	0.855	0.9222
CNAG_01058		30.026	0.109	1.159	0.9891
CNAG_01059		62.533	-0.626	1.09	0.91
CNAG_01060		291.676	0.202	0.567	0.9493
CNAG_01061	FRK102	68.916	-0.704	0.92	0.8594
CNAG_01062	PSK201	263.151	0.711	0.572	0.6674
CNAG_01063		310.38	-1.127	0.55	0.2717
CNAG_01064		14.706	-0.534	1.354	0.9445
CNAG_01065		5.877	1.553	2.298
CNAG_01069		142.49	-1.824	0.701	0.1031
CNAG_01070		18.45	-0.014	1.205	0.9975
CNAG_01071		151.949	-0.248	0.606	0.9416
CNAG_01072		44.251	-1.779	0.954	0.3499
CNAG_01073		45.416	0.176	0.933	0.9792
CNAG_01074		27.244	-1.407	1.203	0.7044
CNAG_01075		33.616	-4.099	1.747	0.1666
CNAG_01076		15.082	-7.962	2.091	0.003652
CNAG_01077		9.034	-0.272	2.657	0.9886
CNAG_01078		14.049	0.276	1.372	0.9774
CNAG_01079		8.689	-0.91	1.758	0.9227
CNAG_01080		28.178	1.18	1.074	0.738
CNAG_01081		38.731	-0.014	0.909	0.9971
CNAG_01082		222.219	-0.541	0.569	0.7976
CNAG_01083	RPN5	147.569	0.376	0.661	0.9109
CNAG_01084	UBC4	72.244	-0.094	0.905	0.9886
CNAG_01085		20.63	0.931	1.169	0.8485
CNAG_01086		40.242	-1.176	1.007	0.7044
CNAG_01087		501.07	-0.814	0.525	0.5105
CNAG_01088		91.787	-1.37	0.686	0.2934
CNAG_01089		43.219	-0.789	0.915	0.8301
CNAG_01090		95.699	-1.706	0.706	0.1472
CNAG_01091		222.627	-0.079	0.613	0.9864
CNAG_01092		35.446	1.909	1.137	0.4455
CNAG_01093		958.097	-0.114	0.809	0.9835
CNAG_01094		78.106	1.494	0.728	0.2713
CNAG_01095		75.485	-1.618	0.866	0.3489
CNAG_01096		20.119	0.174	1.151	0.9823
CNAG_01097		48.484	-0.807	0.986	0.8473
CNAG_01098		59.193	-0.049	0.844	0.9914
CNAG_01099		115.672	0.155	0.875	0.98
CNAG_01100		175.972	0.696	0.629	0.7341
CNAG_01101		150.384	0.936	0.655	0.5751
CNAG_01102		1207.19	-2.978	1.028	0.0528
CNAG_01103	PRP11	23.122	1.872	1.199	0.5055
CNAG_01104		39.75	0.847	0.921	0.8098
CNAG_01105		133.315	0.309	0.705	0.9373
CNAG_01106	VPH1	212.363	0.113	0.585	0.9792
CNAG_01107		55.19	-0.094	0.915	0.9886
CNAG_01108	DAL2	85.643	-0.274	0.852	0.9575
CNAG_01109		111.248	0.389	0.742	0.9222
CNAG_01110		44.481	0.879	0.864	0.7754
CNAG_01111		61.216	0.116	0.77	0.9823
CNAG_01112		106.628	0.13	0.911	0.9832
CNAG_01113		19.044	2.259	1.559	0.5638
CNAG_01114		27.213	-0.074	1.228	0.9904
CNAG_01115		738.85	-1.034	0.531	0.3153
CNAG_01116		111.839	-2.118	0.865	0.1378
CNAG_01117	EF3	4403.34	-0.625	0.53	0.7012
CNAG_01118		27.877	-0.547	1.265	0.9379
CNAG_01119		405.187	-3.033	0.701	0.0005796
CNAG_01120		326.437	-0.682	0.574	0.6946
CNAG_01121		69.102	0.75	0.961	0.8548
CNAG_01122		1.445	-4.599	4.841
CNAG_01123		42.479	0.27	0.895	0.9628
CNAG_01124		7.145	5.719	2.519	0.1892
CNAG_01125		626.811	0.125	0.599	0.9769
CNAG_01126		579.473	0.198	0.522	0.9459
CNAG_01127		49.852	-0.321	1.092	0.9647
CNAG_01128		85.718	-0.336	0.734	0.9347
CNAG_01129	ERG7	132.406	-0.337	0.634	0.9206
CNAG_01130		428.463	-0.966	0.518	0.3495
CNAG_01131		98.993	-0.796	0.863	0.8097
CNAG_01132		28.136	0.82	1.037	0.8511
CNAG_01133		14.264	3.384	1.706	0.2994
CNAG_01134		60.384	1.328	0.821	0.4759
CNAG_01135		128.41	0.955	0.686	0.5895
CNAG_01136		81.986	-0.262	0.724	0.9489
CNAG_01137		2783.27	-2.092	0.492	0.0007389
CNAG_01138	CCP1	855.685	0.402	0.762	0.9219
CNAG_01139		6.043	1.277	2.937	0.9379
CNAG_01140		108.171	-0.064	0.822	0.9894
CNAG_01141	RRP40	21.839	1.781	1.339	0.6187
CNAG_01142		142.026	0.357	0.667	0.92
CNAG_01143		30.213	0.552	1.049	0.9219
CNAG_01144	RPA70	81.366	-0.559	0.793	0.8741
CNAG_01145		31.589	-0.493	1.07	0.9347
CNAG_01146		103.179	1.018	0.67	0.5279
CNAG_01147		88.508	1.258	0.726	0.4197
CNAG_01148	FPR3	152.55	0.057	0.673	0.9892
CNAG_01149		310.966	0.784	0.619	0.6527
CNAG_01150		3095.62	-1.408	0.501	0.06486
CNAG_01151	UBC5	39.586	0.098	1.101	0.9892
CNAG_01152		578.25	0.175	0.588	0.9637
CNAG_01153		354.226	0.128	0.534	0.9716
CNAG_01154		22.383	1.487	1.554	0.797
CNAG_01155	GUT1	165.006	-0.667	0.635	0.7564
CNAG_01156	CAP2	143.337	0.17	0.62	0.9684
CNAG_01157		57.242	0.939	0.807	0.7076
CNAG_01158		298.676	-0.052	0.67	0.9894
CNAG_01159		184.694	-0.009	0.806	0.9977
CNAG_01161		42.537	-0.627	0.881	0.8738
CNAG_01162	MAK3201	29.71	-0.135	1.002	0.9844
CNAG_01163	RAD54	171.863	0.253	0.92	0.9684
CNAG_01164		1927.75	-0.904	0.741	0.677
CNAG_01165	LCB5	55.889	1.524	0.81	0.3431
CNAG_01166	URE4	66.19	1.229	0.772	0.4895
CNAG_01167	URE2	258.21	0.873	0.558	0.5035
CNAG_01168		221.646	0.714	0.578	0.6707
CNAG_01169		71.392	1.229	0.793	0.51
CNAG_01170		338.362	0.21	0.567	0.9476
CNAG_01171		23.898	-0.243	1.27	0.9792
CNAG_01172	PBX1	44.732	1.235	0.891	0.5919
CNAG_01173	LAG1	231.6	-0.58	0.583	0.7828
CNAG_01174		797.49	0.282	0.528	0.9206
CNAG_01175		54.044	-0.484	0.826	0.9062
CNAG_01177	NEM1	77.095	0.757	0.829	0.8128
CNAG_01178		182.039	0.001	0.675	0.9994
CNAG_01179		47.576	0.651	0.899	0.8699
CNAG_01180		77.682	-0.832	0.987	0.8382
CNAG_01181		642.861	0.711	0.649	0.7381
CNAG_01182		288.413	-0.62	0.583	0.7508
CNAG_01183	LSB1	81.493	1.068	0.743	0.5693
CNAG_01184		90.398	-1.893	0.931	0.2801
CNAG_01185		574.778	-1.764	0.778	0.1902
CNAG_01186		292.185	0.511	0.565	0.8137
CNAG_01187		88.813	1.358	0.74	0.3633
CNAG_01188		50.27	-1.406	1.247	0.726
CNAG_01189		470.053	0.254	0.589	0.9379
CNAG_01190		30.192	0.171	1.025	0.981
CNAG_01191		43.19	0.721	0.983	0.8665
CNAG_01192		29.249	-0.376	1.065	0.9503
CNAG_01193		34.31	1.011	1.493	0.8788
CNAG_01194		10.404	-2.382	2.017	0.6995
CNAG_01195		307.647	0.11	0.589	0.9792
CNAG_01196		76.134	0.245	0.736	0.9551
CNAG_01197		49.347	0.66	0.846	0.8548
CNAG_01198		64.505	-0.724	0.845	0.8324
CNAG_01199		137.096	-0.241	0.663	0.9485
CNAG_01200		14.97	0.677	1.386	0.9289
CNAG_01201		26.819	0.512	1.124	0.9355
CNAG_01202		55.882	0.094	0.842	0.9886
CNAG_01203	YVH1	68.299	-0.146	0.838	0.9808
CNAG_01204		527.583	0.387	0.51	0.8602
CNAG_01207		230.418	1.238	0.619	0.2934
CNAG_01208	CCH1	392.383	0.103	0.547	0.9792
CNAG_01209	FAB1	413.735	-0.108	0.624	0.9808
CNAG_01210		4.04	-2.59	3.218
CNAG_01211		146.911	0.464	0.623	0.8633
CNAG_01212		116.721	-0.785	0.707	0.7341
CNAG_01213		125.813	0.794	0.697	0.7216
CNAG_01214	HOC2	45.633	-0.582	0.886	0.8806
CNAG_01215		27.903	1.321	1.03	0.6456
CNAG_01216		309.931	0.276	0.556	0.9257
CNAG_01217		129.253	-0.066	0.722	0.9891
CNAG_01220		10.101	1.08	1.964	0.9147
CNAG_01221		66.828	0.616	0.797	0.8557
CNAG_01222		89.885	-0.016	0.689	0.9964
CNAG_01223		57.67	-0.65	0.915	0.8738
CNAG_01224		337.618	-0.1	0.588	0.981
CNAG_01228		34.115	1.276	1.019	0.6606
CNAG_01229		57.222	0.73	0.833	0.8238
CNAG_01230	MP98	1282.3	-1.202	0.582	0.2656
CNAG_01231		107.377	-3.073	0.74	0.001056
CNAG_01232	PMC1	1601.68	1.579	0.487	0.02162
CNAG_01233		317.384	-0.01	0.613	0.9964
CNAG_01234		257.621	-0.141	0.609	0.9735
CNAG_01235		431.824	-0.411	0.582	0.8741
CNAG_01236		64.701	0.965	0.868	0.7341
CNAG_01237		76.681	1.083	0.869	0.6658
CNAG_01238		130.431	-0.267	0.702	0.9459
CNAG_01239	CDA3	927.635	-1.611	0.652	0.1323
CNAG_01240		67.041	0.443	0.809	0.9163
CNAG_01241		51.682	-0.458	0.852	0.92
CNAG_01242	HAPX	328.041	-1.568	0.554	0.06119
CNAG_01243	SET101	211.941	0.693	0.615	0.7265
CNAG_01244		24.018	0.65	1.797	0.9489
CNAG_01245		74.873	0.366	0.734	0.9254
CNAG_01246		37.304	-0.586	0.979	0.9025
CNAG_01247		32.943	-1.061	0.998	0.7508
CNAG_01248		148.974	0.503	0.689	0.8679
CNAG_01249		64.34	0.263	0.903	0.9654
CNAG_01250	TRL1	157.926	0.331	0.826	0.9434
CNAG_01251	UFD4	991.268	-0.104	0.511	0.9774
CNAG_01252		142.316	-3.123	0.937	0.01678
CNAG_01253		65.499	-0.156	0.77	0.9774
CNAG_01254	OCA101	27.605	1.986	1.068	0.3518
CNAG_01255		757.231	-0.148	0.576	0.9699
CNAG_01256		50.686	-4.281	0.922	0.0001705
CNAG_01257		98.402	0.132	0.755	0.9808
CNAG_01258		452.758	0.016	0.523	0.9957
CNAG_01261		949.624	-0.386	0.491	0.8511
CNAG_01262	GPB1	77.894	-2.583	0.852	0.03868
CNAG_01263		384.982	1.742	0.567	0.03513
CNAG_01264		80.808	-1.369	0.856	0.4871
CNAG_01265		39.794	1.308	0.957	0.5987
CNAG_01266		293.856	-0.017	0.594	0.9957
CNAG_01267		17.644	-0.719	1.279	0.9136
CNAG_01268		9.78	-1.463	2.089	0.8741
CNAG_01270		306.491	-0.333	0.547	0.8997
CNAG_01271		33.749	0.538	0.977	0.9147
CNAG_01272		901.323	2.621	0.702	0.004724
CNAG_01273		76.672	-0.278	0.722	0.9459
CNAG_01274		433.333	0.24	0.617	0.9455
CNAG_01275		69.666	-1.289	0.974	0.6226
CNAG_01276		209.182	-0.498	0.614	0.8481
CNAG_01277		965.169	-0.895	0.782	0.7189
CNAG_01278	APT2	640.64	0.115	0.517	0.975
CNAG_01279		49.528	0.022	0.921	0.9964
CNAG_01281		17.472	2.272	1.335	0.4345
CNAG_01282		172.233	1.339	0.644	0.259
CNAG_01283	CAP5	188.98	0.452	0.586	0.8567
CNAG_01284		90.518	-0.051	0.685	0.9897
CNAG_01285		35.091	-0.558	0.99	0.9132
CNAG_01286		20.928	2.266	1.288	0.4046
CNAG_01287		226.56	-0.059	0.562	0.9886
CNAG_01288		48.324	1.05	0.877	0.6891
CNAG_01289		22.704	2.175	1.59	0.5984
CNAG_01290		13.06	-1.615	1.459	0.7341
CNAG_01291		68.531	-1.03	0.814	0.6555
CNAG_01292		200.004	-1.032	0.724	0.5752
CNAG_01293		180.163	0.433	0.593	0.8678
CNAG_01294	IPK1	41.575	-1.44	1.056	0.6009
CNAG_01295		60.767	-1.088	0.816	0.6173
CNAG_01296		115.211	0.345	0.811	0.9387
CNAG_01297		22.048	1.183	1.587	0.8633
CNAG_01298		358.347	0.347	0.562	0.8987
CNAG_01299		3.186	4.551	4.155
CNAG_01300		156.47	0.166	0.728	0.9743
CNAG_01301		83.349	0.539	0.848	0.8905
CNAG_01302		63.997	-0.612	0.837	0.8678
CNAG_01303		74.797	0.922	0.763	0.6831
CNAG_01304		62.713	0.243	0.787	0.961
CNAG_01305		155.314	-0.472	0.702	0.879
CNAG_01306		53.524	-0.108	1.019	0.9886
CNAG_01307		250.362	-1.77	0.754	0.1664
CNAG_01308		105.573	0.163	0.87	0.9792
CNAG_01309		26.762	0.482	1.084	0.9368
CNAG_01310		35.405	0.963	1.015	0.7989
CNAG_01313		91.629	0.106	0.7	0.9823
CNAG_01314	PPP1	302.199	-0.059	0.541	0.9886
CNAG_01315		182.533	-0.296	0.608	0.9298
CNAG_01316	RPA32	35.547	0.553	0.929	0.9039
CNAG_01317		49.937	2.324	1.014	0.1824
CNAG_01318		238.807	1.494	0.604	0.1322
CNAG_01319	PAC2	40.142	0.787	1.116	0.8741
CNAG_01320		97.878	-0.596	0.727	0.8473
CNAG_01321		438.798	-0.503	0.607	0.8436
CNAG_01322		158.532	-0.194	0.619	0.9603
CNAG_01323		285.985	-0.967	0.634	0.5245
CNAG_01324		42.911	1.01	0.916	0.7354
CNAG_01325		17.965	-0.01	1.731	0.9983
CNAG_01330		119.576	0.659	0.797	0.8442
CNAG_01331		294.213	-2.773	0.6	0.0001874
CNAG_01332		479.848	0.104	0.564	0.9793
CNAG_01333	ALK1	16.666	0.752	1.278	0.9062
CNAG_01334		126.665	0.352	0.697	0.9231
CNAG_01335		120.3	0.18	0.686	0.9699
CNAG_01336		17.164	1.169	1.693	0.8747
CNAG_01337		118.237	-1.057	0.725	0.5594
CNAG_01338		244.812	-0.277	0.575	0.9306
CNAG_01339		256.115	-0.226	0.588	0.9459
CNAG_01340		556.377	-0.249	0.588	0.9392
CNAG_01341	ISP3	293.42	-2.396	0.738	0.02145
CNAG_01342		63.32	0.339	0.782	0.9379
CNAG_01343		67.904	0.283	0.796	0.9494
CNAG_01344		70.3	-0.294	0.824	0.9493
CNAG_01345		46.064	-0.567	1.022	0.9145
CNAG_01346	HPP2	31.645	-0.771	1.01	0.8602
CNAG_01347		236.411	-0.234	0.592	0.9445
CNAG_01348		149.578	-3.775	0.755	3.832e-05
CNAG_01349		13.391	1.035	1.426	0.8688
CNAG_01350	RMD5	98.25	-0.942	0.682	0.5936
CNAG_01351		71.629	-0.401	0.806	0.9256
CNAG_01352		168.35	-0.533	0.661	0.8482
CNAG_01353		30.919	-1.436	1.09	0.625
CNAG_01354		110.892	-2.306	0.882	0.1005
CNAG_01355		47.508	1.148	0.881	0.6304
CNAG_01356		212.599	1.564	0.635	0.1348
CNAG_01357	SDP101	49.322	-0.168	0.894	0.9792
CNAG_01358		9.479	1.58	1.958	0.8482
CNAG_01359		258.28	-1.696	0.608	0.06879
CNAG_01360		630.506	-0.114	0.523	0.9755
CNAG_01361		563.259	-0.267	0.505	0.9216
CNAG_01362		208.89	-0.356	0.57	0.896
CNAG_01363		65.463	-0.059	0.759	0.9894
CNAG_01364		35.735	-1.098	1.061	0.7651
CNAG_01365		104.871	0.008	0.743	0.9977
CNAG_01367		33.209	1.095	1.048	0.759
CNAG_01368		824.539	-1.049	2.718	0.9459
CNAG_01369		995.738	0.166	0.846	0.9784
CNAG_01370		44.698	2.639	1.137	0.1732
CNAG_01371	CRG2	98.867	-0.157	0.67	0.9731
CNAG_01372		83.949	0.061	0.714	0.9892
CNAG_01373	CDC10	126.131	0.071	0.633	0.9886
CNAG_01375	ABP1	348.293	-0.503	0.632	0.8485
CNAG_01376		862.641	0.664	0.689	0.7948
CNAG_01377	UBP13	175.914	-0.135	0.595	0.9743
CNAG_01378	STE24	132.672	0.916	0.676	0.6054
CNAG_01379		21.456	0.793	1.137	0.8743
CNAG_01380		60.095	1.253	0.784	0.4874
CNAG_01381		38.728	0.079	0.903	0.9892
CNAG_01382		59.088	0.824	0.832	0.7847
CNAG_01384		193.597	-2.778	0.621	0.0003337
CNAG_01385	GGT1	337.481	-0.391	0.653	0.9025
CNAG_01386		22.148	-0.861	1.412	0.8997
CNAG_01387		198.247	-1.704	0.672	0.1165
CNAG_01388		87.358	0.405	0.701	0.9084
CNAG_01389		25.151	-1.37	1.49	0.8097
CNAG_01390		66.24	0.193	0.769	0.9699
CNAG_01391		229.039	0.169	0.65	0.9699
CNAG_01392		30.736	-1.255	1.104	0.7232
CNAG_01395		94.381	0.044	0.73	0.9904
CNAG_01396		41.104	1.299	0.912	0.5752
CNAG_01397		60.063	0.291	0.835	0.9519
CNAG_01398		168.372	0.913	0.618	0.5486
CNAG_01399		69.405	2.025	0.942	0.2315
CNAG_01400		194.871	-0.338	0.718	0.9329
CNAG_01401		10.077	0.374	2.007	0.9792
CNAG_01402		226.929	-0.157	0.625	0.9699
CNAG_01403		45.599	0.159	0.889	0.98
CNAG_01404		291.77	-0.437	0.633	0.8747
CNAG_01405		226.947	-0.694	0.674	0.7677
CNAG_01406		60.134	1.043	0.856	0.6782
CNAG_01408		182.535	0.94	0.706	0.6187
CNAG_01411		46.82	-0.094	0.992	0.9891
CNAG_01412	PAH1	353.139	0.186	0.559	0.9551
CNAG_01413	PUB1	358.871	0.305	0.541	0.9133
CNAG_01414		114.096	-0.217	0.758	0.9654
CNAG_01415		154.392	-0.227	0.744	0.961
CNAG_01416		25.712	1.805	1.114	0.4756
CNAG_01417		265.649	-1.745	1.037	0.4434
CNAG_01418		122.334	0.143	0.887	0.9821
CNAG_01419		323.884	0.837	0.605	0.5931
CNAG_01420		97.933	1.612	0.699	0.1774
CNAG_01421		1012.98	-1.049	0.554	0.3408
CNAG_01422		174.02	-0.693	0.687	0.7791
CNAG_01423		95.179	0.428	0.694	0.8987
CNAG_01424		207.033	0.618	0.66	0.8053
CNAG_01425		23.237	0.3	1.226	0.9709
CNAG_01426		74.226	0.152	0.731	0.9769
CNAG_01428		621.994	0.522	0.534	0.7888
CNAG_01429		75.063	0.102	0.725	0.9833
CNAG_01430		36.642	1.954	0.966	0.2852
CNAG_01431	HOB1	46.527	0.473	1.16	0.9419
CNAG_01432		48.431	0.198	0.992	0.9778
CNAG_01435		113.449	0.224	0.746	0.9629
CNAG_01436	SIT4	28.291	1.674	1.549	0.7473
CNAG_01437		99.895	0.911	0.824	0.7341
CNAG_01438	SWI6	149.366	0.099	0.832	0.9882
CNAG_01439		47.635	0.183	0.949	0.9792
CNAG_01440		161.607	-0.121	0.615	0.9784
CNAG_01441		321.992	-1.544	0.773	0.2934
CNAG_01442		175.882	-0.304	0.621	0.9286
CNAG_01443		27.158	0.533	1.051	0.9231
CNAG_01444	RPB4	20.248	1.003	1.188	0.8382
CNAG_01445	APG9	217.516	0.304	0.679	0.9368
CNAG_01446	HSP12	1089.25	-0.928	0.738	0.6597
CNAG_01448		153.341	-1.302	0.693	0.3446
CNAG_01451		57.329	0.682	0.794	0.8315
CNAG_01452	MAT3	66.576	0.139	0.861	0.9821
CNAG_01454	STE12alpha	78.557	-0.683	0.725	0.8018
CNAG_01455	RPL39alpha	209.346	0.297	0.587	0.9231
CNAG_01456		10.316	2.891	2.005	0.567
CNAG_01461		39.999	1.355	0.953	0.5752
CNAG_01463		53.804	1.956	0.899	0.2217
CNAG_01464	FHB1	6686.05	-7.55	0.663	1.874e-26
CNAG_01465		50.907	2.663	0.93	0.05675
CNAG_01466		127.313	-1.219	0.862	0.578
CNAG_01467		100.196	-0.075	0.718	0.9886
CNAG_01468		62.473	-0.841	0.86	0.7888
CNAG_01469		105.354	0.457	0.906	0.9233
CNAG_01470		164.683	0.436	0.634	0.8752
CNAG_01471		104.795	0.5	0.875	0.9108
CNAG_01472		113.346	0.237	0.722	0.9555
CNAG_01473		31.297	-0.438	1.104	0.944
CNAG_01474		28.429	1.962	1.275	0.5171
CNAG_01475	SMT1	235.291	1.441	0.609	0.1612
CNAG_01476		456.375	1.424	0.571	0.1266
CNAG_01477		424.962	-0.869	0.567	0.5205
CNAG_01478		50.546	0.061	0.896	0.99
CNAG_01479		53.979	-1.074	0.947	0.7239
CNAG_01480		365.973	-0.175	0.647	0.9693
CNAG_01481		143.985	-2.569	0.62	0.001087
CNAG_01482		75.167	-0.998	0.728	0.597
CNAG_01483	HPI1	67.14	0.698	0.801	0.8267
CNAG_01485		288.458	-0.746	0.585	0.649
CNAG_01486		411.915	-0.111	0.622	0.98
CNAG_01487		1.08	2.989	4.818
CNAG_01489	CAS9	10.472	1.545	1.909	0.8482
CNAG_01490		16.594	-0.443	1.438	0.961
CNAG_01491		49.65	0.15	0.863	0.9808
CNAG_01492		242.026	-0.661	0.644	0.7721
CNAG_01493		492.425	-4.903	0.974	3.405e-05
CNAG_01494		19.849	-0.928	1.389	0.879
CNAG_01495		31.589	0.04	1.187	0.9956
CNAG_01496	PPT1	97.134	-0.819	0.68	0.6861
CNAG_01497		29.754	3.788	1.202	0.02746
CNAG_01498	AKP2	27.764	-0.669	1.14	0.9062
CNAG_01499		57.632	-0.269	1.146	0.9728
CNAG_01500		9.316	6.1	2.4	0.1149
CNAG_01501		8.581	-1.287	2.136	0.9016
CNAG_01502		174.077	0.256	0.604	0.9391
CNAG_01504		41.443	0.141	0.936	0.9823
CNAG_01506		101.815	1.44	0.831	0.4197
CNAG_01507		33.496	0.802	1.027	0.8548
CNAG_01508		270.409	1.129	0.571	0.3023
CNAG_01509		39.285	0.522	0.905	0.9091
CNAG_01510		232.76	0.233	0.629	0.9476
CNAG_01511		1.193	1.391	4.32
CNAG_01512		38.088	-0.109	1.089	0.9891
CNAG_01513		27.459	-0.639	1.032	0.8978
CNAG_01514		1.004	2.893	4.82
CNAG_01518	PMU1	40.865	-1.433	1.018	0.5811
CNAG_01519	EEP1	62.497	0.807	0.871	0.8086
CNAG_01520		125.094	-1.079	0.973	0.7341
CNAG_01521		51.434	0.02	0.813	0.9964
CNAG_01522		179.007	1.021	0.629	0.4749
CNAG_01523	HOG1	301.21	-0.127	0.59	0.9758
CNAG_01524		70.816	-0.18	0.769	0.9728
CNAG_01525		52.7	-1.19	0.99	0.6876
CNAG_01526		401.969	0.282	0.606	0.9347
CNAG_01527		0.289	-2.519	4.98
CNAG_01528		27.754	0.598	1.151	0.9227
CNAG_01529		108.638	-1.28	0.685	0.3491
CNAG_01530	MGA2	446.034	0.32	0.561	0.9109
CNAG_01531		72.779	-1.073	0.844	0.6508
CNAG_01532	INP52	214.446	0.686	0.683	0.7805
CNAG_01533		208.695	-0.412	0.596	0.8747
CNAG_01534		361.482	-5.004	1.128	0.0003727
CNAG_01535		152.707	0.013	0.756	0.9964
CNAG_01536		202.698	0.056	0.674	0.9892
CNAG_01537	VAD1	351.874	0.097	0.61	0.9823
CNAG_01538		17.818	-0.352	1.457	0.9716
CNAG_01539		850.465	-1.409	0.513	0.07464
CNAG_01540		15.04	-0.72	1.587	0.9359
CNAG_01541		35.183	-1.081	1.052	0.7701
CNAG_01542		53.343	-0.649	0.851	0.8602
CNAG_01543		80.306	0.252	0.735	0.9536
CNAG_01544		122.771	0.186	0.729	0.9699
CNAG_01545		59.007	0.247	0.78	0.9596
CNAG_01546		18.693	0.972	1.233	0.8511
CNAG_01547		93.324	1.173	0.798	0.5525
CNAG_01548		80.059	-0.968	0.725	0.6163
CNAG_01549		54.365	-0.104	0.805	0.9864
CNAG_01550		28.581	-0.72	1.036	0.8743
CNAG_01551	GAT201	760.334	3.017	0.512	4.831e-07
CNAG_01552		90.896	0.196	0.704	0.9672
CNAG_01553		387.986	1.892	0.545	0.01124
CNAG_01554		94.928	0.695	0.693	0.7805
CNAG_01555		13.114	0.926	1.456	0.8905
CNAG_01556		41.615	0.279	0.912	0.961
CNAG_01557	CAM1	247.706	0.298	0.64	0.9347
CNAG_01558		2868.13	-3.233	0.784	0.001172
CNAG_01559		94.211	-0.324	0.712	0.9355
CNAG_01560		18.209	0.393	1.695	0.9735
CNAG_01561		253.663	-0.661	0.584	0.7239
CNAG_01562	BLP4	7740.82	0.106	0.917	0.9886
CNAG_01563	HDA1	153.057	0.297	0.608	0.9286
CNAG_01564		101.665	1.016	0.737	0.5959
CNAG_01565		357.765	0.685	0.54	0.6523
CNAG_01566		28.052	0.374	1.076	0.9523
CNAG_01567		76.194	-1.172	0.821	0.5751
CNAG_01568		207.044	0.411	0.579	0.8738
CNAG_01569		48.051	0.456	0.884	0.9227
CNAG_01570		18.745	-1.016	1.485	0.8766
CNAG_01571		94.474	-0.598	0.72	0.8428
CNAG_01572	CDC25	78.16	-0.334	0.949	0.9503
CNAG_01573	RIF2	165.278	0.485	0.643	0.8624
CNAG_01574		605.611	-1.77	0.603	0.04809
CNAG_01575		487.582	-1.041	0.662	0.499
CNAG_01576		284.679	-0.11	0.612	0.98
CNAG_01577		709.013	-1.114	0.827	0.6101
CNAG_01578		62.276	-0.956	0.8	0.6893
CNAG_01579		320.768	0.356	0.548	0.8837
CNAG_01580	SCP1	259.552	-0.684	0.556	0.6721
CNAG_01581		16.589	-0.382	1.39	0.9684
CNAG_01582		5.661	-0.962	2.464
CNAG_01583		101.429	-0.13	0.665	0.9784
CNAG_01584		76.876	-3.126	1.036	0.03963
CNAG_01585		99.362	-2.537	0.982	0.1059
CNAG_01586		402.253	-0.023	0.563	0.9941
CNAG_01587		47.671	-0.128	0.834	0.9823
CNAG_01588		807.839	-0.921	0.749	0.6724
CNAG_01590		79.694	0.116	0.734	0.9823
CNAG_01591		190.953	0.465	0.581	0.8485
CNAG_01592	STE14	9.285	0.458	1.594	0.9654
CNAG_01593		42.672	0.417	1.096	0.9459
CNAG_01594		609.286	-2.165	0.506	0.0006904
CNAG_01595		48.093	1.917	0.937	0.2738
CNAG_01596		48.082	0.107	0.974	0.9886
CNAG_01597		30.535	0.733	1.044	0.8741
CNAG_01598		56.994	-0.392	0.795	0.9272
CNAG_01599		45.944	1.022	1.043	0.7885
CNAG_01600		111.658	-0.026	0.757	0.9956
CNAG_01601		357.989	2.163	0.592	0.005975
CNAG_01602		134.99	-1.015	0.688	0.5488
CNAG_01603		426.51	-0.997	0.652	0.5228
CNAG_01604		121.245	-0.427	0.636	0.879
CNAG_01605		65.516	-0.061	0.762	0.9893
CNAG_01606		1.004	2.893	4.82
CNAG_01607	TRX2	21.116	-1.328	1.407	0.8017
CNAG_01608		53.822	1.611	0.927	0.4171
CNAG_01609		70.828	-0.428	0.732	0.9062
CNAG_01610		233.438	-0.403	0.598	0.879
CNAG_01611	LIV8	260.158	-0.998	0.593	0.4434
CNAG_01612	PSK202	5.039	1.258	2.41
CNAG_01613		425.239	-0.384	0.523	0.8665
CNAG_01614	UBP10	68.84	0.482	0.9	0.92
CNAG_01615		45.726	-1.723	1.371	0.6597
CNAG_01616		188.228	0.406	0.73	0.9144
CNAG_01619		62.853	-2.019	0.778	0.1042
CNAG_01620		56.054	0.619	0.843	0.8665
CNAG_01621		1714.55	-2.885	0.478	2.23e-07
CNAG_01622		22.044	2.15	1.25	0.4256
CNAG_01623		16.655	0.778	1.478	0.9219
CNAG_01624		37.849	1.338	1.267	0.7547
CNAG_01625		20.514	1.044	1.295	0.8482
CNAG_01626	ADA2	192.097	0.239	0.737	0.9573
CNAG_01627		70.137	-0.325	0.757	0.9381
CNAG_01628		330.533	0.299	0.598	0.9254
CNAG_01629		10.397	0.146	1.77	0.9892
CNAG_01630		150.853	-0.279	0.646	0.9379
CNAG_01631		103.381	0.367	0.752	0.9289
CNAG_01632		60.108	0.01	0.781	0.9975
CNAG_01633		84.667	0.063	1.185	0.9918
CNAG_01634		89.883	-0.028	0.776	0.9956
CNAG_01635		103.585	-0.523	1.086	0.9312
CNAG_01636		22.966	0.613	1.185	0.9227
CNAG_01637		110.836	0.455	0.764	0.9039
CNAG_01638		20.001	0.889	1.671	0.9206
CNAG_01639		169.327	0.728	0.807	0.8141
CNAG_01640	CSF1	1358	-1.122	0.496	0.1917
CNAG_01641		258.678	0.92	0.568	0.4756
CNAG_01642		224.063	-0.661	0.602	0.7381
CNAG_01643		20.735	1.676	1.251	0.6141
CNAG_01644	MLN4	64.048	0.268	0.913	0.9647
CNAG_01645		10.398	1.335	1.936	0.8751
CNAG_01646		42.417	0.078	0.946	0.9892
CNAG_01647		69.823	1.56	1.018	0.5208
CNAG_01648	H4	166.056	-0.525	0.676	0.8552
CNAG_01649		172.84	-0.029	0.696	0.994
CNAG_01650	MRPL7	45.858	0.114	0.936	0.9875
CNAG_01651		29.119	1.288	1.172	0.738
CNAG_01652	PNG1	109.432	0.37	0.661	0.9139
CNAG_01653	CIG1	4462.75	-5.095	0.574	9.369e-16
CNAG_01654	CAS34	78.248	0.121	0.718	0.981
CNAG_01655		297.302	0.012	0.551	0.9964
CNAG_01656		4.607	-2.885	3.117
CNAG_01657		354.841	-1.214	0.602	0.2866
CNAG_01658		120.441	0.976	0.673	0.5638
CNAG_01659		44.495	1.403	1.068	0.626
CNAG_01660	GCN3	63.388	-0.164	0.869	0.9792
CNAG_01663		23.067	0.121	1.147	0.9886
CNAG_01664		95.57	0.862	0.87	0.7847
CNAG_01665		43.028	-0.492	0.925	0.9206
CNAG_01666		28.826	0.809	1.215	0.879
CNAG_01667	COQ2	47.3	-0.321	0.866	0.9475
CNAG_01668		11.413	-0.172	1.608	0.9886
CNAG_01669		57.098	-0.535	0.814	0.8807
CNAG_01670		54.062	-0.934	1.096	0.8344
CNAG_01671		89.017	-4.11	0.872	0.0001294
CNAG_01672		2.553	0.915	3.823
CNAG_01673		121.453	-0.282	0.635	0.937
CNAG_01674		3.35	-1.827	3.452
CNAG_01675		81.349	-1.313	0.77	0.4326
CNAG_01676		90.534	-0.15	0.711	0.976
CNAG_01677		71.755	0.398	0.886	0.9368
CNAG_01678	NHA1	315.473	0.834	0.556	0.5351
CNAG_01679		173.497	0.56	0.591	0.8001
CNAG_01680		145.082	-5.209	1.054	4.841e-05
CNAG_01681	FCY2	355.975	2.202	0.639	0.0121
CNAG_01682		309.601	-1.834	0.579	0.02646
CNAG_01683	STL1	275.104	-2.513	0.587	0.0006789
CNAG_01686		150.148	-0.879	1.009	0.8274
CNAG_01687		67.201	0.71	0.877	0.8482
CNAG_01688		147.304	0.452	0.613	0.865
CNAG_01689		4.392	2.615	2.616
CNAG_01690		783.242	-5.305	2.237	0.1596
CNAG_01691		243.796	-2.03	0.773	0.09758
CNAG_01692	UBA3	91.753	-0.018	0.688	0.996
CNAG_01693		25.769	2.758	1.421	0.3188
CNAG_01694		247.562	0.425	0.567	0.8633
CNAG_01695		73.327	-0.623	1.018	0.8996
CNAG_01696		834.672	-0.457	0.904	0.9231
CNAG_01697	CSN1201	43.021	-0.911	0.873	0.7599
CNAG_01698		66.194	0.878	0.827	0.7514
CNAG_01699		36.833	0.076	1.114	0.99
CNAG_01701		51.219	-0.294	0.823	0.9493
CNAG_01702		68.996	-0.655	0.755	0.8276
CNAG_01703		37.462	0.83	0.927	0.8165
CNAG_01704	IRK6	837.354	1.083	0.513	0.2452
CNAG_01706		17.903	0.665	1.235	0.9198
CNAG_01707	CRG3	297.677	0.422	0.601	0.8741
CNAG_01708	GAT7	167.06	1.381	0.68	0.2813
CNAG_01709		363.62	-1.734	0.669	0.1051
CNAG_01710		17.203	-0.359	1.294	0.9674
CNAG_01711		265.816	0.05	0.574	0.9892
CNAG_01712		57.913	1.403	0.875	0.4853
CNAG_01713		785.725	-0.1	0.621	0.9821
CNAG_01714		13.761	1.39	1.555	0.8175
CNAG_01715		161.903	0.842	0.715	0.7012
CNAG_01716		101.785	1.168	0.674	0.4195
CNAG_01717		203.841	0.159	0.597	0.9699
CNAG_01718		64.089	0.472	0.803	0.9062
CNAG_01719		17.819	1.55	1.361	0.7217
CNAG_01720	VPS23	109.148	0.514	0.684	0.8633
CNAG_01721	HEM3	425.612	-1.664	0.579	0.05538
CNAG_01722		1875.39	-0.658	0.645	0.7743
CNAG_01723		106.559	1.528	0.811	0.3426
CNAG_01725		6.066	-2.853	2.334	0.6762
CNAG_01726		148.511	0.86	0.705	0.6768
CNAG_01727		6363.82	-0.495	0.493	0.7805
CNAG_01728		144.53	-0.761	0.715	0.7508
CNAG_01729		149.826	1.326	0.899	0.5488
CNAG_01730	STE7	43.888	0.2	0.898	0.9748
CNAG_01731		79.7	0.663	0.735	0.8141
CNAG_01732		208.465	-0.058	0.683	0.9892
CNAG_01733		318.822	0.232	0.605	0.9459
CNAG_01734		218.024	0.628	0.657	0.797
CNAG_01735		543.835	-1.384	0.645	0.2323
CNAG_01736		53.639	-1.284	0.916	0.5842
CNAG_01737	ERG25	744.982	-2.928	0.589	4.443e-05
CNAG_01738		173.877	-1.408	0.634	0.2062
CNAG_01739		186.596	-0.182	0.585	0.9609
CNAG_01740	CDC12	120.036	0.708	0.685	0.7666
CNAG_01741		41.192	-0.055	1.054	0.992
CNAG_01742	AQY1	229.118	-0.899	0.897	0.7805
CNAG_01743		325.16	-2.732	0.897	0.03707
CNAG_01744	HAD1	776.401	-0.069	0.538	0.9864
CNAG_01745		917.263	-1.408	0.702	0.2918
CNAG_01746		82.871	-0.316	0.806	0.9446
CNAG_01749		36.943	0.955	1.004	0.7976
CNAG_01750		8157.84	-1.753	0.544	0.02257
CNAG_01751		592.471	-2.774	0.86	0.02234
CNAG_01752		80.368	-1.148	0.736	0.5055
CNAG_01753		364.221	-2.698	0.716	0.00421
CNAG_01754		180.037	-0.167	0.626	0.9699
CNAG_01755		90.013	0.097	0.849	0.9886
CNAG_01756		27.653	0.86	1.117	0.8572
CNAG_01758	PGU1	41.441	-2.064	1.108	0.3499
CNAG_01759		33.822	-2.617	1.109	0.1628
CNAG_01760		32.43	-1.425	1.021	0.5872
CNAG_01761		583.542	-3.882	0.525	5.012e-11
CNAG_01763		66.313	-0.316	0.803	0.9445
CNAG_01764		121.386	-0.452	0.664	0.8773
CNAG_01765		136.512	-0.464	0.627	0.8646
CNAG_01768		132.491	1.382	0.723	0.3307
CNAG_01769		182.322	-1.66	0.596	0.06894
CNAG_01770		236.618	0.444	0.567	0.8532
CNAG_01771		59.434	-0.391	0.855	0.935
CNAG_01772		55.097	-2.66	0.939	0.06119
CNAG_01773		99.426	-0.458	0.703	0.8837
CNAG_01776		25.791	-2.78	1.158	0.1509
CNAG_01777		110.717	-0.137	0.71	0.9792
CNAG_01778		157.938	-0.074	0.742	0.9891
CNAG_01779		213.218	1.624	0.657	0.1322
CNAG_01780		62.435	0.216	1.137	0.9792
CNAG_01781		78.338	-0.473	0.714	0.879
CNAG_01787		81.962	-1.774	0.967	0.3634
CNAG_01788		66.783	-0.274	0.753	0.9485
CNAG_01789		46.754	0.565	0.877	0.8866
CNAG_01790		44.349	1.772	0.922	0.328
CNAG_01791		81.402	0.463	0.711	0.8837
CNAG_01792		78.014	0.101	0.746	0.9844
CNAG_01793		45.679	0.749	0.893	0.8405
CNAG_01794		26.077	-2.172	1.813	0.6891
CNAG_01795		290.225	0.016	0.811	0.9964
CNAG_01796		633.143	1.501	0.552	0.07978
CNAG_01797		44.872	-0.054	1.009	0.9918
CNAG_01798		44.728	0.045	0.88	0.992
CNAG_01799		137.222	-0.257	0.631	0.9419
CNAG_01800		71.675	0.655	0.773	0.8368
CNAG_01801		9.489	2.073	2.145	0.7933
CNAG_01802		405.94	-1.271	0.525	0.1461
CNAG_01803		455.933	-5.008	0.707	4.144e-10
CNAG_01806		1.312	3.269	4.812
CNAG_01807	UPF1	125.105	0.127	0.671	0.9792
CNAG_01808		136.274	0.762	0.628	0.681
CNAG_01809		115.95	0.355	0.73	0.9294
CNAG_01810		17.643	0.35	1.41	0.9706
CNAG_01811		62.386	0.57	0.783	0.868
CNAG_01812		64.499	0.409	0.928	0.937
CNAG_01813		403.33	0.349	0.526	0.879
CNAG_01814		248.102	0.617	0.742	0.8428
CNAG_01815		207.727	-0.237	0.598	0.944
CNAG_01816		9.564	-1.484	1.573	0.8017
CNAG_01817		69.495	0.277	0.772	0.9493
CNAG_01818		43.261	0.894	1.142	0.8535
CNAG_01819		79.466	1.041	0.762	0.5987
CNAG_01820	PYK1	785.314	0.805	0.532	0.5306
CNAG_01821		143.351	-1.291	0.661	0.3138
CNAG_01822		36.148	-0.337	0.942	0.9493
CNAG_01823	INM1	75.256	0.034	0.884	0.9947
CNAG_01824		470.262	-0.656	0.571	0.7163
CNAG_01825		40.607	0.65	0.891	0.8679
CNAG_01826		42.088	0.133	0.888	0.9823
CNAG_01827		9.069	-0.251	2.626	0.9891
CNAG_01828		41.794	-0.144	1.055	0.9844
CNAG_01832		21.096	0.864	1.163	0.8642
CNAG_01833		119.921	0.635	0.667	0.797
CNAG_01834		107.799	-0.006	0.692	0.9981
CNAG_01835		234.641	0.124	0.61	0.9774
CNAG_01837		193.445	0.197	0.606	0.9573
CNAG_01839	ESS1	111.343	1.219	0.701	0.4166
CNAG_01840	TUB1	949.256	-0.129	0.535	0.9716
CNAG_01841	GLN3	37.708	2.115	0.979	0.228
CNAG_01842		429.982	0.527	0.56	0.8023
CNAG_01843		136.143	1.205	0.644	0.3484
CNAG_01844		27.301	-0.992	1.095	0.8137
CNAG_01845	PKC1	471.174	0.078	0.517	0.9823
CNAG_01846		837.843	-3.151	0.869	0.006611
CNAG_01847		125.084	-3.167	0.945	0.01583
CNAG_01848		444.378	-0.425	0.785	0.919
CNAG_01849		10.675	-1.939	2.281	0.8359
CNAG_01850	TCO1	454.209	-0.063	0.521	0.9875
CNAG_01851		5.021	-2.239	2.522
CNAG_01852		160.554	0.777	0.886	0.8228
CNAG_01853		53.091	0.104	0.876	0.9884
CNAG_01854		1851.65	-0.11	0.508	0.9757
CNAG_01855		88.622	-0.223	0.749	0.9637
CNAG_01856		41.926	-1.23	1.117	0.7366
CNAG_01857		6.247	0.737	2.908	0.9699
CNAG_01858	HOB2	27.01	0.531	1.208	0.9371
CNAG_01859		204.922	0.285	0.614	0.9347
CNAG_01860		34.777	-0.188	1.006	0.9792
CNAG_01861		36.754	-0.042	0.984	0.994
CNAG_01862		19.559	-0.224	1.308	0.981
CNAG_01863	SNF2	426.722	0.708	0.528	0.6141
CNAG_01864	NDX5	74.096	-0.313	0.745	0.9395
CNAG_01865		267.374	-4.392	0.891	5.053e-05
CNAG_01866		102.822	1.148	0.678	0.4377
CNAG_01867		78.266	0.554	0.802	0.8747
CNAG_01868		57.123	0.845	0.898	0.8023
CNAG_01869		52.785	-1.094	0.908	0.6856
CNAG_01870		103.011	-1.55	0.701	0.2095
CNAG_01871		54.587	2.428	1.293	0.3449
CNAG_01872	CTR2	27.414	0.4	1.277	0.9605
CNAG_01873		0.86	2.672	4.826
CNAG_01874		60.673	-2.658	0.965	0.0735
CNAG_01875		171.115	-0.689	0.623	0.7341
CNAG_01876		98.454	0.325	0.847	0.9459
CNAG_01877	GUA1	99.787	0.451	0.685	0.8802
CNAG_01878		49.927	-0.623	0.89	0.8741
CNAG_01879		191.093	0.243	0.636	0.9459
CNAG_01880		87.624	0.925	0.714	0.6367
CNAG_01881		115.054	-0.159	0.654	0.9713
CNAG_01882		62.943	-0.031	0.971	0.9957
CNAG_01883	GAT8	23.536	-0.545	1.423	0.9459
CNAG_01884		1111.31	0.168	0.558	0.9628
CNAG_01885	CID14	49.91	0.883	0.977	0.8137
CNAG_01886		33.047	0.799	0.97	0.8452
CNAG_01889		34.594	-1.669	1.632	0.7739
CNAG_01890	MET6	1167.1	-1.003	0.543	0.3581
CNAG_01891		32.517	0.278	0.957	0.9654
CNAG_01892		271.674	-0.656	0.695	0.8017
CNAG_01893		366.87	-0.426	0.68	0.895
CNAG_01894		94.732	0.46	0.751	0.8996
CNAG_01895		61.736	0.742	0.866	0.8326
CNAG_01896		778.952	-1.471	0.752	0.3116
CNAG_01897	BDF1	595.18	-1.32	0.707	0.3489
CNAG_01898		16.017	1.619	1.453	0.7333
CNAG_01899		31.375	0.787	1.008	0.8544
CNAG_01900	NDX1	34.862	0.052	1.054	0.992
CNAG_01902		581.828	-0.073	0.534	0.9844
CNAG_01903		83.443	-0.454	0.722	0.8938
CNAG_01904		50.787	0.55	0.857	0.8878
CNAG_01905	KSP1	725.039	-0.72	0.503	0.5735
CNAG_01906		41.03	1.232	0.945	0.6301
CNAG_01907		22.439	-2.513	1.251	0.2893
CNAG_01908	HEM4	27.756	0.917	1.071	0.8333
CNAG_01909		53.195	-0.159	0.942	0.981
CNAG_01910		50.511	1.579	1.043	0.5306
CNAG_01911	SEC6	55.803	0.161	0.996	0.9821
CNAG_01912		331.055	-1.3	0.775	0.4462
CNAG_01913		64.29	-0.734	0.844	0.8276
CNAG_01914		51.786	-0.723	0.907	0.8485
CNAG_01915		281.051	-3.155	0.711	0.0003687
CNAG_01916		163.893	0.281	0.742	0.9459
CNAG_01917		38.184	2.26	1.103	0.2725
CNAG_01918		213.522	1.099	0.579	0.3363
CNAG_01919		306.666	-1.465	0.576	0.1149
CNAG_01920	UBI4	2201.57	0.214	0.495	0.9379
CNAG_01921		8.954	-1.975	1.831	0.7485
CNAG_01922		106.181	0.713	0.728	0.7885
CNAG_01923		110.076	0.728	0.659	0.7345
CNAG_01924		154.299	-2.971	0.705	0.000877
CNAG_01925		460.576	-5.736	0.864	6.938e-09
CNAG_01926	PEX5	77.115	-0.904	0.937	0.795
CNAG_01927		27.056	0.442	1.031	0.9381
CNAG_01928		145.61	-1.304	0.66	0.3027
CNAG_01929		41.862	0.924	0.879	0.7564
CNAG_01930		205.201	-0.51	0.616	0.8438
CNAG_01931		0.867	-3.872	4.877
CNAG_01933		0.187	0.415	4.975
CNAG_01934		43.216	0.017	1.172	0.9972
CNAG_01936		114.407	-2.722	0.656	0.001082
CNAG_01937		13.257	-0.333	1.407	0.9725
CNAG_01938	KIN1	317.947	0.251	0.543	0.9347
CNAG_01939		69.211	0.064	0.819	0.9894
CNAG_01940		58.228	2.931	1.085	0.08235
CNAG_01941		157.132	-0.33	0.6	0.9147
CNAG_01942		57.664	-1.561	1.026	0.5261
CNAG_01943		35.791	0.493	1.073	0.9347
CNAG_01944		4.661	-0.362	3.14
CNAG_01945		61.717	0.859	0.796	0.748
CNAG_01946		137.397	-0.43	0.675	0.8896
CNAG_01947		26.704	0.41	1.039	0.9445
CNAG_01948	FZC36	96.785	0.798	0.732	0.7396
CNAG_01949		83.938	-2.224	1.078	0.266
CNAG_01950		75.086	0.611	0.729	0.8405
CNAG_01951		329.123	-0.27	0.637	0.9392
CNAG_01952		55.268	-2.045	0.984	0.2598
CNAG_01953		21.965	2.498	1.502	0.4505
CNAG_01954		38.166	-2.71	1.392	0.3162
CNAG_01955		26.341	-8.777	1.93	0.0002449
CNAG_01956		53.672	1.237	0.867	0.5751
CNAG_01957		108.334	0.221	0.659	0.9548
CNAG_01958		123.004	0.003	0.687	0.9983
CNAG_01959		84.699	-0.859	0.746	0.7157
CNAG_01960		39.514	0.18	0.985	0.9793
CNAG_01961		543.144	-0.238	0.512	0.9347
CNAG_01962		40.566	-0.378	0.932	0.9429
CNAG_01963		5.825	1.719	2.017
CNAG_01964	OPT1	24.204	0.761	1.122	0.8787
CNAG_01965		0
CNAG_01969		74.506	-2.828	0.995	0.05971
CNAG_01970		176.258	0.242	0.642	0.9459
CNAG_01971		1.312	3.269	4.812
CNAG_01972	TAF10	180.393	-0.199	0.621	0.9577
CNAG_01973	ZFC2	548.566	-0.058	0.516	0.9886
CNAG_01974		48.431	0.868	1	0.8276
CNAG_01975		61.406	1.056	0.832	0.652
CNAG_01976		143.864	0.545	0.662	0.8457
CNAG_01977		10.164	1.488	1.9	0.8533
CNAG_01978	RCE1	32.403	0.994	0.972	0.7739
CNAG_01979		41.794	-0.275	0.953	0.9654
CNAG_01980		84.502	7.87	1.559	3.199e-05
CNAG_01981		269.934	2.892	0.693	0.00101
CNAG_01982		387.072	0.573	0.544	0.7562
CNAG_01983	RCV1	662.84	0.332	0.518	0.8881
CNAG_01984	TAL1	2316.23	-0.851	0.565	0.5331
CNAG_01985		2657.28	-0.749	0.61	0.6726
CNAG_01986		195.857	-1.14	0.625	0.3677
CNAG_01987		128.609	0.426	0.73	0.9062
CNAG_01988	PHY1	561.853	-0.285	0.588	0.9298
CNAG_01989		28.205	-3.547	1.209	0.04809
CNAG_01990		372.296	-0.058	0.532	0.9886
CNAG_01991		477.188	-1.965	0.526	0.004724
CNAG_01992		51.533	1.878	0.995	0.3411
CNAG_01993		148.026	-1.825	0.81	0.1955
CNAG_01994		9.944	0.517	2.022	0.9699
CNAG_01995		0.578	-3.299	4.921
CNAG_01996		102.705	-0.162	0.78	0.9769
CNAG_01997		50.017	0.26	0.914	0.9662
CNAG_01999		31.484	1.711	1.005	0.4345
CNAG_02000		93.981	-2.919	1.079	0.08143
CNAG_02001	INP5203	522.658	0.279	0.526	0.9206
CNAG_02002		149.374	0.61	0.754	0.8482
CNAG_02004		209.627	-0.22	0.648	0.9548
CNAG_02005		16.804	1.049	1.476	0.8738
CNAG_02006		85.389	-0.966	0.822	0.7028
CNAG_02007	ADK1	245.193	-0.68	0.7	0.7917
CNAG_02008	OVA1	711.902	-2.022	0.746	0.08103
CNAG_02009		79.834	2.995	0.785	0.003611
CNAG_02010		18.23	0.976	1.695	0.9094
CNAG_02011		16.273	1.967	1.371	0.5715
CNAG_02012		44.032	-0.386	0.857	0.9368
CNAG_02013		18.063	-0.811	1.402	0.9084
CNAG_02016		1.808	3.74	4.201
CNAG_02018		0.904	2.741	4.824
CNAG_02020		66.767	0.003	0.764	0.9983
CNAG_02021		41.373	-1.01	1.008	0.7805
CNAG_02022		73.136	-0.856	0.814	0.7564
CNAG_02023		42.504	-3.117	0.9	0.01138
CNAG_02024		116.104	-0.357	0.647	0.9147
CNAG_02025		92.964	0.64	0.793	0.8482
CNAG_02026		29.154	-1.754	1.031	0.4353
CNAG_02027		213.436	1.185	0.627	0.3408
CNAG_02028		271.393	0.084	0.548	0.9823
CNAG_02029	WSP1	75.575	-0.468	0.78	0.9025
CNAG_02030		2996.86	-0.984	0.545	0.3777
CNAG_02031		0
CNAG_02032		315.555	0.196	0.537	0.9485
CNAG_02033		49.241	0.841	1.056	0.8485
CNAG_02034	BUR6	24.956	-0.855	1.089	0.8511
CNAG_02035		482.713	-0.744	0.586	0.6519
CNAG_02036	CAS4	105.491	0.682	0.709	0.797
CNAG_02037		81.232	-0.247	0.85	0.9654
CNAG_02038		79.712	-0.427	0.841	0.9231
CNAG_02039		34.266	-4.693	1.426	0.01895
CNAG_02040		35.47	1.36	1.46	0.8059
CNAG_02041		2873.48	-4.742	0.562	2.198e-14
CNAG_02043		6.654	-1.055	1.818	0.9082
CNAG_02044		1583.92	-1.222	0.827	0.5486
CNAG_02045		157.879	-4.394	0.801	3.726e-06
CNAG_02046	PBP1	581.403	0.539	0.53	0.7754
CNAG_02047		50.601	-1.254	0.904	0.5919
CNAG_02048	PUT5	59.949	-0.484	0.82	0.9062
CNAG_02049	PUT1	97.563	-3.004	0.808	0.004898
CNAG_02050	QDR1	44.941	0.467	1.078	0.9379
CNAG_02051		78.083	-0.148	0.731	0.9774
CNAG_02052		16.162	-0.128	1.784	0.99
CNAG_02053		3.233	-0.241	3.513
CNAG_02054		37.09	0.167	1.082	0.9823
CNAG_02055		80.181	-0.568	0.735	0.8557
CNAG_02056		26.166	-1.253	1.282	0.7888
CNAG_02057	URE6	29.645	-0.416	1.092	0.9459
CNAG_02058		94.205	-2.067	0.757	0.07738
CNAG_02059		54.238	-0.99	0.901	0.7381
CNAG_02060		7.77	-1.032	2.233	0.9347
CNAG_02062		72.127	-0.062	0.742	0.9892
CNAG_02063		684.305	-0.126	0.513	0.9708
CNAG_02064		583.495	-1.353	0.691	0.3099
CNAG_02065		19.825	-1.285	1.382	0.8074
CNAG_02066	FZC13	27.554	0.379	1.143	0.9553
CNAG_02067		27.279	0.47	1.049	0.9368
CNAG_02068		56.732	1.34	0.994	0.6096
CNAG_02069		57.953	-2.055	1.245	0.4579
CNAG_02070		1592.73	-4.476	0.849	1.107e-05
CNAG_02071	BNI4	605.495	-1.252	0.654	0.3301
CNAG_02072		86.846	-0.982	0.912	0.7489
CNAG_02073		44.101	0.442	0.861	0.9229
CNAG_02074		98.226	-1.2	0.805	0.5423
CNAG_02075		27.887	-1.324	1.108	0.6894
CNAG_02076		115.249	-0.401	0.802	0.925
CNAG_02077		50.106	1.175	0.943	0.6646
CNAG_02078		602.03	3.083	0.668	0.0001901
CNAG_02079		779.555	-0.356	0.652	0.917
CNAG_02080		27.982	0.421	1.028	0.9416
CNAG_02081		117.548	0.6	0.689	0.8276
CNAG_02082		5.014	-0.911	3.089
CNAG_02083	SIT2	309.654	-4.009	0.808	4.572e-05
CNAG_02084	ERG20	101.951	0.477	0.809	0.9062
CNAG_02085	HST302	66.747	-0.256	1.021	0.9699
CNAG_02086		45.478	1.101	1.247	0.8204
CNAG_02087		13.667	0.18	1.84	0.9891
CNAG_02088		65.653	-0.919	0.765	0.6876
CNAG_02089		230.29	0.568	0.7	0.8482
CNAG_02090	GPA3	47.105	0.721	1.039	0.8744
CNAG_02091	NAP1	686.38	0.149	0.508	0.9651
CNAG_02092		134.236	0.624	0.627	0.7833
CNAG_02093		148.438	-0.837	0.665	0.6585
CNAG_02094		136.724	0.338	0.784	0.9379
CNAG_02095		262.274	-1.306	0.658	0.2994
CNAG_02096		34.929	-1.642	1.083	0.5306
CNAG_02097		39.85	-0.227	0.954	0.9723
CNAG_02099	FAS1	6285.44	0.509	0.607	0.8405
CNAG_02100	FAS2	2125.56	0.416	0.592	0.8741
CNAG_02101		29.91	-0.37	1.039	0.9493
CNAG_02102		42.04	-0.695	0.883	0.8511
CNAG_02103		163.807	0.498	0.704	0.8741
CNAG_02104	SFH5	74.838	-2.379	0.79	0.03993
CNAG_02105		2.878	4.406	3.472
CNAG_02106		19.741	0.845	1.169	0.8702
CNAG_02107		98.942	0.376	0.722	0.9227
CNAG_02108		83.314	0.133	0.712	0.9792
CNAG_02109	INP5201	306.951	0.917	0.579	0.4932
CNAG_02110		170.485	0.437	0.633	0.8752
CNAG_02111		47.599	0.203	0.871	0.9733
CNAG_02112		19.402	0.926	1.275	0.8688
CNAG_02113		29.363	1.539	1.023	0.5334
CNAG_02114		526.53	-0.546	0.548	0.7828
CNAG_02115	NHP6B02	75.976	-0.777	0.789	0.7864
CNAG_02116		33.062	0.089	1.004	0.9892
CNAG_02117		94.141	-0.767	0.728	0.7561
CNAG_02118		967.926	-0.56	1.088	0.9227
CNAG_02119		137.59	0.061	0.79	0.9894
CNAG_02120		19.349	-0.627	1.376	0.9355
CNAG_02121		116.778	-0.029	0.669	0.9938
CNAG_02122		62.567	-0.11	1.331	0.9892
CNAG_02123		97.582	2.69	0.731	0.005565
CNAG_02124		125.425	1.519	0.729	0.2581
CNAG_02125		28.41	1.22	1.234	0.7849
CNAG_02126		65.378	-0.964	0.945	0.7743
CNAG_02127		50.213	0.944	0.851	0.7341
CNAG_02128		59.934	2.771	0.864	0.02366
CNAG_02129		3886.32	-3.303	0.854	0.002968
CNAG_02130	NSR1	294.786	-0.455	0.661	0.8752
CNAG_02131	ISA1	219.495	-1.698	0.575	0.04621
CNAG_02132		74.027	-1.829	0.946	0.3227
CNAG_02133	SOL3	341.254	-0.807	0.598	0.609
CNAG_02134	RSC8	186.006	0.58	0.648	0.8166
CNAG_02135		30.935	-0.042	1.067	0.9945
CNAG_02136		27.282	0.659	1.066	0.8978
CNAG_02137		126.517	-0.165	0.63	0.9699
CNAG_02138		118.694	0.22	0.687	0.9579
CNAG_02139		353.595	-0.699	0.77	0.8135
CNAG_02140		77.096	-0.682	0.747	0.813
CNAG_02141		60.663	-0.57	0.836	0.8773
CNAG_02143		49.831	0.905	1.338	0.8788
CNAG_02144		727.526	-0.051	0.516	0.9891
CNAG_02145		61.451	-0.507	0.801	0.8909
CNAG_02146		0
CNAG_02147		73.896	-3.211	1.012	0.02616
CNAG_02148		63.088	-0.208	0.758	0.9684
CNAG_02149		33.68	-1.054	0.941	0.7297
CNAG_02150		27.336	0.268	1.033	0.9699
CNAG_02151		63.497	-0.4	0.818	0.9286
CNAG_02152		188.87	-0.271	0.699	0.9458
CNAG_02153	TUP1	180.652	0.417	0.595	0.8741
CNAG_02154		90.712	1.129	0.766	0.5498
CNAG_02155		2.061	3.923	4.802
CNAG_02156		276.698	0.335	0.674	0.9259
CNAG_02157		53.534	2.047	0.926	0.2095
CNAG_02159		44.846	1.27	1.3	0.7889
CNAG_02160		11.851	-2.793	2.502	0.7319
CNAG_02161	ASP1	165.852	0.216	0.599	0.9493
CNAG_02162		18.447	-1.009	1.355	0.8633
CNAG_02163		39.039	0.909	0.97	0.8048
CNAG_02164		1657.4	-0.851	0.488	0.4139
CNAG_02165		829.002	-1.009	0.604	0.4475
CNAG_02166		978.124	-0.304	0.52	0.9062
CNAG_02167		246.667	-0.794	0.629	0.6576
CNAG_02168		387.035	-0.216	0.543	0.9435
CNAG_02169		24.887	1.689	1.518	0.7341
CNAG_02170		28.495	-2.107	1.045	0.2866
CNAG_02171		52.931	1.637	0.884	0.3553
CNAG_02172		283.469	0.579	0.643	0.8156
CNAG_02173		32.241	-0.435	1.001	0.9379
CNAG_02174		89.245	0.252	0.798	0.9603
CNAG_02175		380.643	-0.209	0.672	0.961
CNAG_02176		785.701	-1.246	0.501	0.1287
CNAG_02177	PPH22	234.444	-0.116	0.576	0.9774
CNAG_02178		75.845	0.757	0.772	0.7883
CNAG_02179		175.945	-0.097	0.645	0.9823
CNAG_02180		293.545	-0.843	0.604	0.5866
CNAG_02181		57.689	-1.682	0.897	0.3461
CNAG_02182	GRE2	586.592	-2.72	0.533	2.467e-05
CNAG_02183		242.029	0.378	0.644	0.9062
CNAG_02184		1.499	3.462	4.809
CNAG_02185		54.519	-1.135	0.887	0.6467
CNAG_02186		27.685	0.59	1.638	0.9493
CNAG_02187		57.697	-0.047	0.825	0.9916
CNAG_02188		267.385	-0.577	0.55	0.7578
CNAG_02189		1682.71	-1.199	0.532	0.1944
CNAG_02190		37.561	0.53	1.085	0.9289
CNAG_02191		34.473	1.373	1.112	0.6707
CNAG_02192		18.919	0.155	1.229	0.9868
CNAG_02193		23.214	0.879	1.722	0.9231
CNAG_02194		72.564	-1.636	1.021	0.4853
CNAG_02195		40.647	1.456	0.913	0.4885
CNAG_02196	CDC11	81.627	0.297	0.815	0.9485
CNAG_02197		76.736	-0.012	0.716	0.9964
CNAG_02198		25.111	0.904	1.108	0.8475
CNAG_02199		61.313	0.644	0.802	0.8482
CNAG_02200		183.961	0.051	0.641	0.9893
CNAG_02201		111.003	1.592	0.867	0.3633
CNAG_02202		63.98	-0.218	0.78	0.9672
CNAG_02203		162.605	-1.129	0.616	0.3651
CNAG_02204		21.109	-0.611	1.139	0.92
CNAG_02205		122.029	0.014	0.668	0.9964
CNAG_02206		0.717	2.41	4.834
CNAG_02207		14.544	2.345	1.466	0.4868
CNAG_02208		253.934	0.161	0.575	0.9672
CNAG_02209	NOP56	204.19	0.73	0.686	0.7508
CNAG_02210		67.259	1.18	0.813	0.5632
CNAG_02211		90.435	-2.566	0.755	0.01369
CNAG_02212		451.862	0.416	0.523	0.8485
CNAG_02213		151.724	1.046	0.637	0.4632
CNAG_02214	UBC6-2	45.192	-0.421	0.895	0.9329
CNAG_02215	HAP3	24.602	0.025	1.111	0.9964
CNAG_02216		582.949	-0.93	0.603	0.5149
CNAG_02217	CHS7	102.684	-0.707	0.709	0.7828
CNAG_02218		101.663	0.106	0.665	0.9823
CNAG_02219		100.111	-1.475	0.85	0.4194
CNAG_02220		306.097	0.978	0.611	0.4868
CNAG_02221	ZIP3	59.052	0.559	0.922	0.8997
CNAG_02222		52.213	0.611	0.89	0.8759
CNAG_02223		397.549	0.196	0.551	0.9494
CNAG_02224		12.995	-2.057	1.501	0.597
CNAG_02225	EXG104	510.384	-2.813	0.715	0.002358
CNAG_02226		284.124	-3.436	0.786	0.0004789
CNAG_02227		23.286	2.242	1.203	0.3499
CNAG_02228		29.374	1.434	1.076	0.6173
CNAG_02229	PFT1	52.779	-0.968	0.829	0.7046
CNAG_02230		1895.09	-3.055	0.896	0.01333
CNAG_02231		78.276	-1.572	0.763	0.2676
CNAG_02232		71.641	0.711	0.748	0.7976
CNAG_02233	MEC1	429.684	-0.161	0.586	0.9684
CNAG_02234		454.532	0.296	0.537	0.9147
CNAG_02235		12.406	0.119	1.575	0.9894
[truncated: 6,195 more rows]
