# Supplementary material for: The GATA-like transcription factor Gat201 determines alkaline-restricted growth in Cryptococcus neoformans
Source: mSphere. 2025 Jun 4;10(6):e00191-25. doi: 10.1128/msphere.00191-25 (PMC12188746; doi:10.1128/msphere.00191-25)
Supplement: Table S3 — RNAseq data set 2 DGE analysis. [file msphere.00191-25-s0004.xlsx]

## Sheet: legend
Table S3: RNAseq dataset 2 DGE analysis.
Differential Gene Expression analysis of Cryptococcus GAT201 RNA-seq dataset
Edward Wallace Edward.Wallace@ed.ac.uk
Data analysis repository: https://github.com/ewallace/CryptoGat201RNASeq/
For analysis code, see files Rmd/serum_dependence.Rmd, Rmd/DESeq_GAT201.Rmd, Rmd/DESeq_WT2h_vs_0min.Rmd

## Sheet: WT_30_vsSerum
gene	geneName	baseMean	log2FC	stderror	padj
CNAG_00002	CNAG_00002	955.09	0.029067	0.12944	0.97485
CNAG_00003	CNAG_00003	111.51	0.15958	0.16236	0.86056
CNAG_00004	CNAG_00004	227.54	0.06704	0.12371	0.93717
CNAG_00005	CNAG_00005	548.97	0.29803	0.1318	0.44482
CNAG_00006	CNAG_00006	1102.1	0.11673	0.091292	0.77698
CNAG_00007	CNAG_00007	561.89	0.13987	0.11193	0.7847
CNAG_00008	CNAG_00008	375.98	-0.094481	0.12581	0.90267
CNAG_00009	CNAG_00009	131.47	-0.02879	0.14615	0.97766
CNAG_00010	CNAG_00010	799.25	-0.034443	0.11049	0.96878
CNAG_00011	CNAG_00011	72.432	0.083383	0.22936	0.96409
CNAG_00012	CNAG_00012	228.16	-0.2853	0.27769	0.84447
CNAG_00013	CNAG_00013	186.41	0.14019	0.18056	0.89689
CNAG_00014	CNAG_00014	109.39	-0.096838	0.19435	0.94349
CNAG_00015	CNAG_00015	468.98	0.01269	0.17791	0.99377
CNAG_00016	CNAG_00016	367.07	-0.085475	0.18905	0.95256
CNAG_00017	CNAG_00017	69.798	-0.061701	0.20905	0.97142
CNAG_00018	FZC6	290.09	-0.085889	0.2007	0.95344
CNAG_00019	CNAG_00019	1634.9	0.22094	0.13028	0.63722
CNAG_00020	CNAG_00020	723.67	0.014682	0.17725	0.99376
CNAG_00021	CNAG_00021	222.01	0.33663	0.27818	0.79454
CNAG_00022	CNAG_00022	409	-0.10319	0.10808	0.86956
CNAG_00023	CNAG_00023	84.649	0.096764	0.25248	0.96228
CNAG_00024	CNAG_00024	3505.6	-0.050157	0.24193	0.97748
CNAG_00025	VCX1	275.5	-0.37166	0.19507	0.56174
CNAG_00026	CNAG_00026	309.05	0.26432	0.16964	0.67968
CNAG_00027	CNAG_00027	172.45	-0.10944	0.15481	0.90909
CNAG_00028	CNAG_00028	250.42	0.1777	0.16068	0.82174
CNAG_00029	CNAG_00029	110.13	0.087826	0.17832	0.94483
CNAG_00030	CNAG_00030	109.26	0.10952	0.20886	0.93717
CNAG_00031	MLR1	130.79	0.082179	0.17788	0.95205
CNAG_00032	CNAG_00032	48.816	-0.19791	0.30421	0.91974
CNAG_00034	RPL9B	10366	0.18422	0.10852	0.63722
CNAG_00035	CNAG_00035	44.367	-0.036837	0.2348	0.98458
CNAG_00036	SEC14-2	373.16	-0.21335	0.2236	0.86956
CNAG_00038	CNAG_00038	325.11	-0.11653	0.18636	0.92295
CNAG_00039	ZFC6	216.25	-0.18957	0.29733	0.91999
CNAG_00040	ERG11	471.26	0.12554	0.1183	0.83648
CNAG_00043	CNAG_00043	177.98	-0.6894	0.32242	0.49562
CNAG_00044	CNAG_00044	169.01	-0.11144	0.22901	0.94581
CNAG_00045	CNAG_00045	286.57	-0.080876	0.15806	0.94032
CNAG_00046	CNAG_00046	540.83	-0.033781	0.12772	0.97432
CNAG_00047	PKP1	429.04	0.2203	0.19379	0.81146
CNAG_00048	CNAG_00048	67.187	-0.18892	0.2084	0.88074
CNAG_00049	CNAG_00049	47.371	0.12972	0.24807	0.93717
CNAG_00050	CNAG_00050	122.61	0.23783	0.19392	0.79114
CNAG_00051	SNT1	714.8	-0.063817	0.14039	0.95211
CNAG_00052	CNAG_00052	613.96	0.14298	0.28202	0.94032
CNAG_00053	CNAG_00053	15.674	0.19167	0.40881	0.95126
CNAG_00054	CNAG_00054	246.7	0.025621	0.18223	0.98831
CNAG_00055	CNAG_00055	263.82	-0.097903	0.16587	0.92656
CNAG_00056	CNAG_00056	103.07	-0.37921	0.37301	0.85106
CNAG_00057	FPP1	1033.3	0.092734	0.16686	0.93493
CNAG_00058	CNAG_00058	601.34	-0.43073	0.18444	0.41005
CNAG_00059	CNAG_00059	112.11	-0.022118	0.18391	0.99184
CNAG_00060	CNAG_00060	459.19	-0.11247	0.1354	0.89169
CNAG_00061	CIT1	2342.1	-0.059637	0.21883	0.97302
CNAG_00062	CNAG_00062	326.92	-0.051527	0.19061	0.97414
CNAG_00063	CSE4	30.123	-0.1964	0.5359	0.96369
CNAG_00064	CNAG_00064	374.21	0.17268	0.19091	0.88074
CNAG_00065	CNAG_00065	1113.7	0.040437	0.10596	0.96248
CNAG_00066	CNAG_00066	398.34	-0.014044	0.12817	0.99184
CNAG_00067	SSS1	837.11	0.053368	0.12394	0.95258
CNAG_00068	CNAG_00068	149.94	-0.19724	0.2059	0.86889
CNAG_00069	CNAG_00069	12.265	0.084963	0.42071	0.97766
CNAG_00070	CNAG_00070	1474.2	-0.0041973	0.11619	0.99655
CNAG_00072	CNAG_00072	520.88	-0.99081	0.28611	0.042367
CNAG_00073	CNAG_00073	247.11	-0.26294	0.23092	0.81049
CNAG_00074	CNAG_00074	751.17	0.01552	0.18682	0.99376
CNAG_00075	CNAG_00075	162.93	0.17557	0.28247	0.92295
CNAG_00076	NDX6	150.61	-0.056546	0.2679	0.97654
CNAG_00077	CNAG_00077	1485.3	0.034871	0.18029	0.97841
CNAG_00078	CNAG_00078	130.92	-0.056909	0.16771	0.96774
CNAG_00079	CNAG_00079	650.28	0.55673	0.2959	0.57144
CNAG_00080	CNAG_00080	85.881	-0.028246	0.15886	0.98125
CNAG_00081	CNAG_00081	981.91	-0.027501	0.13963	0.97766
CNAG_00082	CNAG_00082	200.82	-0.0069555	0.19222	0.99655
CNAG_00083	CCC1	289.06	-0.21222	0.1955	0.82927
CNAG_00084	CNAG_00084	652.13	0.11494	0.14503	0.89593
CNAG_00085	CNAG_00085	156.58	0.0010833	0.12841	0.99812
CNAG_00086	CNAG_00086	372.82	0.13198	0.1617	0.89593
CNAG_00087	CNAG_00087	165.37	-0.05798	0.22124	0.97432
CNAG_00088	CNAG_00088	320.78	0.11153	0.15235	0.90749
CNAG_00089	CNAG_00089	377.17	0.13648	0.1082	0.7823
CNAG_00090	CNAG_00090	338.32	-0.11172	0.12718	0.88591
CNAG_00091	CNAG_00091	361.17	-0.065117	0.24375	0.97432
CNAG_00092	CNAG_00092	636.87	-0.15879	0.12382	0.7761
CNAG_00093	CNAG_00093	513.98	0.16688	0.23841	0.91129
CNAG_00094	CNAG_00094	13.038	0.48572	0.45232	0.8338
CNAG_00095	CNAG_00095	528.88	0.08398	0.12972	0.91974
CNAG_00096	CNAG_00096	50.092	-0.19079	0.30934	0.92295
CNAG_00097	ITR1	111.43	0.027015	0.20636	0.99051
CNAG_00098	CNAG_00098	45.965	0.30702	0.37894	0.89593
CNAG_00099	CNAG_00099	231.13	0.28804	0.13136	0.47778
CNAG_00100	CNAG_00100	3304.1	-0.51848	0.17381	0.14419
CNAG_00101	KEI1	190.57	0.029548	0.13169	0.97485
CNAG_00104	CNAG_00104	6521.3	0.035738	0.14441	0.97485
CNAG_00106	TCO5	582.07	-0.06448	0.21896	0.97165
CNAG_00107	CNAG_00107	122.42	-0.86042	0.36579	0.40119
CNAG_00108	CNAG_00108	551.32	0.2979	0.23982	0.78685
CNAG_00109	CNAG_00109	714.98	0.044345	0.15576	0.97244
CNAG_00110	HPI3	6.5448	-3.4635	0.7054	0.00028081
CNAG_00111	CNAG_00111	611.07	0.040439	0.1002	0.95821
CNAG_00115	CNAG_00115	288.78	-0.20744	0.21483	0.8673
CNAG_00116	CNAG_00116	5363.3	0.18656	0.13634	0.74533
CNAG_00117	ERG24	443.22	-0.041607	0.1327	0.96878
CNAG_00118	CNAG_00118	125.47	0.046631	0.21466	0.97624
CNAG_00119	CNAG_00119	172	0.10799	0.20315	0.93717
CNAG_00120	CNAG_00120	482.32	0.21736	0.18806	0.80471
CNAG_00121	CNAG_00121	394.05	0.045596	0.20211	0.97485
CNAG_00122	CNAG_00122	11.815	-0.94874	0.38757	0.35435
CNAG_00123	CNAG_00123	93.912	0.1693	0.19134	0.88308
CNAG_00124	CAS32	417.95	-0.1554	0.13174	0.79957
CNAG_00125	CRG1	57.8	0.056001	0.2095	0.97432
CNAG_00126	CNAG_00126	435.21	-0.019281	0.30429	0.99573
CNAG_00127	CNAG_00127	63.06	-1.3965	0.32153	0.002573
CNAG_00128	CNAG_00128	13.035	-2.0822	0.70905	0.15522
CNAG_00129	CNAG_00129	94.231	-0.032265	0.27215	0.99184
CNAG_00130	RCK2	763.65	0.055054	0.18706	0.97165
CNAG_00131	CNAG_00131	110.53	-0.43885	0.43122	0.85044
CNAG_00132	CNAG_00132	173.86	-0.73415	0.232	0.09342
CNAG_00133	CNAG_00133	125.19	-0.43191	0.40408	0.83534
CNAG_00134	CNAG_00134	181.85	-0.21971	0.1996	0.8219
CNAG_00135	CNAG_00135	123.57	-0.2686	0.27331	0.86056
CNAG_00136	CNAG_00136	1000.8	-0.42133	0.10835	0.013157
CNAG_00137	CNAG_00137	390.64	0.20603	0.16025	0.77556
CNAG_00138	CNAG_00138	239.4	0.2066	0.1673	0.78816
CNAG_00139	CNAG_00139	397.61	0.19038	0.20729	0.87913
CNAG_00140	CNAG_00140	1708.5	-0.088039	0.1182	0.90287
CNAG_00141	CNAG_00141	32.877	-0.22255	0.27394	0.89593
CNAG_00142	CNAG_00142	1837.3	-0.066929	0.14866	0.95256
CNAG_00143	CNAG_00143	753.91	0.15114	0.12087	0.7847
CNAG_00144	CNAG_00144	43.34	0.28797	0.3421	0.88778
CNAG_00145	CNAG_00145	85.423	0.20572	0.27826	0.90538
CNAG_00146	PBY101	559.56	-0.25793	0.3963	0.91974
CNAG_00147	CNAG_00147	3811.3	0.03847	0.11847	0.96878
CNAG_00148	CNAG_00148	220.49	0.035983	0.20619	0.98163
CNAG_00149	CNAG_00149	5707.1	0.0033996	0.14627	0.99655
CNAG_00150	PQP1	80.356	-0.043736	0.20481	0.97654
CNAG_00151	CNAG_00151	1045.4	-0.25912	0.14944	0.6317
CNAG_00152	CNAG_00152	441.61	0.22955	0.17439	0.76629
CNAG_00153	CNAG_00153	150.35	0.13214	0.12637	0.84138
CNAG_00154	CNAG_00154	125.26	0.05112	0.28719	0.98125
CNAG_00155	CNAG_00155	0.18917	0.47562	3.9595	0.99184
CNAG_00156	SP1	1488.3	-0.020519	0.11259	0.98119
CNAG_00157	CNAG_00157	809.43	0.014513	0.14488	0.9927
CNAG_00158	HOC3	184.66	0.11875	0.14606	0.89593
CNAG_00159	CNAG_00159	172.59	0.012563	0.16841	0.99377
CNAG_00160	CNAG_00160	79.212	0.16971	0.20911	0.89593
CNAG_00161	CNAG_00161	279.19	0.38895	0.17546	0.4708
CNAG_00162	AOX1	15702	0.72812	0.17714	0.0062295
CNAG_00163	CNAG_00163	1712.3	-0.011406	0.13123	0.99376
CNAG_00164	CNAG_00164	228.86	0.13073	0.37959	0.96731
CNAG_00165	CNAG_00165	1215.9	0.13121	0.17056	0.89856
CNAG_00166	CNAG_00166	848.18	-0.028401	0.16873	0.98208
CNAG_00167	CNAG_00167	109.06	-0.19759	0.25348	0.89618
CNAG_00171	CNAG_00171	34.897	-0.075827	0.33663	0.97485
CNAG_00172	CNAG_00172	17.464	-1.0148	0.32144	0.093952
CNAG_00173	CNAG_00173	266.09	0.44405	0.25666	0.6317
CNAG_00174	CNAG_00174	184.84	-0.38772	0.26944	0.71824
CNAG_00175	CNAG_00175	184.75	-0.54856	0.27649	0.52848
CNAG_00176	CNAG_00176	396.99	-0.32565	0.20524	0.672
CNAG_00177	CNAG_00177	2.5186	0.10917	0.78758	0.98874
CNAG_00178	CNAG_00178	512.18	0.12525	0.18511	0.91471
CNAG_00179	GPA2	36.284	-0.24538	0.2421	0.85339
CNAG_00180	CNAG_00180	184.68	0.75302	0.45033	0.64713
CNAG_00181	FYV10	143.26	-0.087258	0.23367	0.96369
CNAG_00182	VPS29	194.3	-0.080307	0.26057	0.96878
CNAG_00183	CNAG_00183	996.65	0.30324	0.21782	0.738
CNAG_00184	CNAG_00184	515.24	-0.052272	0.093867	0.93464
CNAG_00185	CNAG_00185	269.55	-0.098616	0.14012	0.91075
CNAG_00186	CNAG_00186	214.06	0.12761	0.18847	0.9147
CNAG_00187	UBP16	273.9	-0.014517	0.20062	0.99377
CNAG_00188	CNAG_00188	313.18	0.11092	0.13889	0.89593
CNAG_00189	CNAG_00189	130.67	0.24503	0.20708	0.79957
CNAG_00190	CNAG_00190	735.51	-0.32594	0.23806	0.74514
CNAG_00191	CNAG_00191	232.18	0.32926	0.1315	0.33193
CNAG_00192	CNAG_00192	362.28	0.1547	0.19593	0.89593
CNAG_00193	GAT1	1052.2	-0.02164	0.22131	0.99328
CNAG_00194	CNAG_00194	1418.7	0.23432	0.14964	0.67797
CNAG_00195	CNAG_00195	569.21	0.095522	0.13835	0.91183
CNAG_00229	CNAG_00229	51.143	-0.24071	0.36125	0.91598
CNAG_00231	CNAG_00231	305.44	0.25328	0.14105	0.60986
CNAG_00232	RPL30	6180.7	0.029679	0.1441	0.97748
CNAG_00233	CNAG_00233	1815.9	0.090995	0.097886	0.8746
CNAG_00234	CNAG_00234	182.67	0.32951	0.13423	0.3534
CNAG_00235	AMT1	1086.3	0.20386	0.23218	0.88591
CNAG_00236	CNAG_00236	320.75	0.091264	0.17241	0.93717
CNAG_00237	CNAG_00237	5308.5	0.048447	0.14547	0.96774
CNAG_00238	CNAG_00238	2029	0.14694	0.1462	0.8552
CNAG_00239	YAP1	414.36	-0.20149	0.14711	0.74514
CNAG_00240	CNAG_00240	368.22	0.16153	0.13055	0.78758
CNAG_00241	CNAG_00241	230.34	0.090997	0.14562	0.92295
CNAG_00242	CNAG_00242	16.363	0.16779	0.38013	0.95258
CNAG_00243	CNAG_00243	245.01	0.041076	0.13782	0.97043
CNAG_00246	CNAG_00246	236.16	-0.1554	0.20596	0.90267
CNAG_00247	LYS9	100.27	-0.74209	0.31672	0.40534
CNAG_00248	CNAG_00248	108.54	0.033493	0.17998	0.98043
CNAG_00249	CNAG_00249	203.55	0.33589	0.16802	0.52848
CNAG_00250	CNAG_00250	171.95	-0.065908	0.22838	0.97198
CNAG_00251	CNAG_00251	54.049	0.41233	0.2526	0.65776
CNAG_00252	CNAG_00252	241.85	0.13272	0.14176	0.87338
CNAG_00253	CNAG_00253	85.547	0.38108	0.42317	0.88074
CNAG_00254	CNAG_00254	428.6	-0.14543	0.20338	0.90909
CNAG_00255	CNAG_00255	387.54	0.20125	0.12334	0.65776
CNAG_00256	CNAG_00256	702.82	0.068168	0.1372	0.94356
CNAG_00257	CNAG_00257	205.58	0.076784	0.18852	0.95736
CNAG_00258	CNAG_00258	122.12	9.8803e-07	0.21792	1
CNAG_00259	CNAG_00259	818	0.082876	0.11501	0.90909
CNAG_00260	CNAG_00260	623.62	0.36791	0.14836	0.34553
CNAG_00261	CNAG_00261	2267.1	0.044147	0.095204	0.95205
CNAG_00262	CNAG_00262	264.16	0.098431	0.16953	0.92831
CNAG_00263	PTP4	290.03	-0.089748	0.14122	0.91999
CNAG_00264	CNAG_00264	1240.4	0.27765	0.13899	0.52848
CNAG_00265	IDI1	1337.5	0.32179	0.14138	0.44233
CNAG_00266	YFH7	144.83	0.086666	0.24359	0.96409
CNAG_00267	CNAG_00267	82.122	-0.24838	0.24963	0.85669
CNAG_00268	ILV2	1925.1	0.037234	0.16477	0.97485
CNAG_00269	CNAG_00269	18.704	-2.2541	0.56874	0.010445
CNAG_00270	CNAG_00270	1727.1	0.004559	0.099843	0.99655
CNAG_00271	CNAG_00271	215.6	-0.048548	0.13226	0.96369
CNAG_00272	CNAG_00272	280.12	0.050247	0.13546	0.96369
CNAG_00273	CNAG_00273	72.101	-0.043848	0.20838	0.97662
CNAG_00274	CNAG_00274	116.32	-0.18274	0.22686	0.89593
CNAG_00275	CNAG_00275	48.932	-0.22291	0.28074	0.89593
CNAG_00276	CNAG_00276	158.2	-0.002005	0.21178	0.99812
CNAG_00277	CNAG_00277	191.66	0.063739	0.13058	0.94579
CNAG_00278	CNAG_00278	324.27	0.15437	0.15576	0.85768
CNAG_00279	CNAG_00279	235.87	-0.26437	0.22105	0.79929
CNAG_00280	CNAG_00280	796.94	0.092775	0.13243	0.91119
CNAG_00283	CNAG_00283	113.25	-0.16182	0.18076	0.88074
CNAG_00284	CNAG_00284	179.18	0.045305	0.12588	0.96409
CNAG_00285	CNAG_00285	158.64	-1.0086	0.30999	0.077241
CNAG_00286	NAB2	576.44	0.10598	0.11984	0.88325
CNAG_00287	CNAG_00287	1773.9	-0.44054	0.18638	0.39931
CNAG_00288	CNAG_00288	183.93	0.30558	0.16455	0.58182
CNAG_00289	CNAG_00289	224.34	-0.0039619	0.19915	0.99655
CNAG_00290	CNAG_00290	344.86	-0.091524	0.1838	0.94349
CNAG_00291	CNAG_00291	34.502	-0.2083	0.3346	0.92295
CNAG_00292	CNAG_00292	2679.1	-0.0013339	0.09474	0.99693
CNAG_00293	RAS1	657.52	0.0077234	0.12304	0.99607
CNAG_00294	CNAG_00294	355.24	-0.23256	0.11828	0.53213
CNAG_00295	CNAG_00295	4.7563	0.41846	0.50135	0.88995
CNAG_00299	CNAG_00299	253.53	0.067941	0.14856	0.95211
CNAG_00300	CNAG_00300	318.61	0.095786	0.14846	0.91996
CNAG_00301	CNAG_00301	433.38	-0.43102	0.22947	0.57392
CNAG_00302	CNAG_00302	58.752	-0.030637	0.4834	0.99573
CNAG_00303	CNAG_00303	21.686	-0.37266	0.27009	0.74318
CNAG_00304	CNAG_00304	230.27	0.063606	0.14542	0.95258
CNAG_00305	CNAG_00305	2879.4	-0.50899	0.14444	0.037473
CNAG_00306	MTN2	37.33	0.56447	0.41248	0.74533
CNAG_00307	CNAG_00307	1417.1	0.14664	0.13395	0.82559
CNAG_00308	CNAG_00308	85.377	-0.1031	0.2609	0.96021
CNAG_00309	CNAG_00309	202.53	0.06667	0.12923	0.93907
CNAG_00310	CNAG_00310	174.85	0.0037133	0.16252	0.99655
CNAG_00311	CNAG_00311	587	-0.16264	0.12083	0.75809
CNAG_00312	CNAG_00312	146.99	0.14383	0.19064	0.90267
CNAG_00313	CNAG_00313	135.8	0.16646	0.13522	0.78923
CNAG_00314	CNAG_00314	85.586	-0.2963	0.30458	0.86708
CNAG_00315	CNAG_00315	152.39	0.23512	0.37509	0.92276
CNAG_00316	HAM1	258.79	-0.045141	0.14378	0.96878
CNAG_00317	CNAG_00317	515.15	-0.078105	0.16375	0.9495
CNAG_00318	CNAG_00318	535.43	0.12299	0.19918	0.92295
CNAG_00319	CNAG_00319	491.33	-0.086593	0.12531	0.91183
CNAG_00320	CNAG_00320	166.1	0.04983	0.12439	0.95922
CNAG_00321	CNAG_00321	65.931	-1.3199	0.81544	0.66269
CNAG_00322	CNAG_00322	235.74	0.06775	0.21004	0.96878
CNAG_00323	CNAG_00323	2.489	0.21669	1.2152	0.98125
CNAG_00326	CNAG_00326	1008.8	0.022829	0.12653	0.98125
CNAG_00327	CNAG_00327	57.023	-0.60632	0.26498	0.43495
CNAG_00328	CNAG_00328	240.87	-0.048767	0.23942	0.97766
CNAG_00329	CNAG_00329	664.36	-0.3585	0.21191	0.63722
CNAG_00330	CNAG_00330	762.33	0.092071	0.15474	0.92593
CNAG_00331	CNAG_00331	143.71	0.22693	0.21598	0.84138
CNAG_00332	SIP4	573.81	0.014364	0.17035	0.99376
CNAG_00333	CNAG_00333	29.174	-0.50732	0.32905	0.68332
CNAG_00334	CNAG_00334	21724	0.14715	0.14766	0.85567
CNAG_00335	CNAG_00335	362.18	-0.030149	0.13635	0.97527
CNAG_00337	CNAG_00337	1094.4	-0.16637	0.13241	0.7847
CNAG_00342	CNAG_00342	504.42	-0.078308	0.12686	0.92295
CNAG_00343	CNAG_00343	64.652	-0.91766	0.30368	0.13413
CNAG_00344	CNAG_00344	93.114	-0.2779	0.18279	0.68968
CNAG_00345	CNAG_00345	442.59	0.039352	0.17509	0.97485
CNAG_00346	CNAG_00346	92.035	-0.13874	0.26693	0.93795
CNAG_00347	CNAG_00347	270.31	-0.17997	0.23369	0.89856
CNAG_00348	CNAG_00348	534.03	0.13071	0.1586	0.8927
CNAG_00349	CNAG_00349	549.92	0.34154	0.2099	0.65973
CNAG_00351	CNAG_00351	252.69	0.10805	0.13539	0.89593
CNAG_00352	CNAG_00352	422.64	0.0089076	0.1643	0.99655
CNAG_00353	LPI16	159.02	0.22577	0.18158	0.78669
CNAG_00354	CNAG_00354	887.7	-0.21013	0.10933	0.55675
CNAG_00355	CNAG_00355	1075.1	-0.14552	0.14523	0.85567
CNAG_00356	CNAG_00356	308.41	0.16556	0.18298	0.88074
CNAG_00357	CNAG_00357	279.15	-0.29986	0.13217	0.4433
CNAG_00358	CNAG_00358	352.6	0.27646	0.12032	0.43078
CNAG_00359	CNAG_00359	442.97	0.20813	0.15125	0.74352
CNAG_00360	CNAG_00360	563.7	0.18109	0.19527	0.8757
CNAG_00361	RVS167	648.68	-0.39505	0.19244	0.51766
CNAG_00362	CNAG_00362	249	0.039769	0.14008	0.97244
CNAG_00363	TCO6	689.33	0.17962	0.14046	0.77698
CNAG_00364	CNAG_00364	219.36	-0.14775	0.15268	0.8673
CNAG_00365	CNAG_00365	299.62	0.11454	0.13625	0.88778
CNAG_00366	CNAG_00366	15.857	0.07399	0.45502	0.98342
CNAG_00367	DYN5	119.04	-0.17112	0.20705	0.8923
CNAG_00368	CNAG_00368	124.3	-0.12225	0.20726	0.92656
CNAG_00369	CNAG_00369	269.73	-0.00066204	0.15152	0.99937
CNAG_00370	UBI1	5820.3	0.036273	0.14704	0.97485
CNAG_00371	CNAG_00371	39.591	0.081314	0.27778	0.97198
CNAG_00372	CNAG_00372	356.42	-0.16283	0.18932	0.88778
CNAG_00373	CNAG_00373	95.581	-0.12519	0.28723	0.95258
CNAG_00374	CNAG_00374	524.31	0.17995	0.19322	0.87407
CNAG_00375	GCN5	344.71	-0.07352	0.12471	0.92656
CNAG_00377	CNAG_00377	457.64	-0.30091	0.16711	0.60678
CNAG_00378	CNAG_00378	349.91	-0.34731	0.34452	0.8538
CNAG_00383	APT3	299.97	-0.22346	0.13348	0.64713
CNAG_00384	CNAG_00384	14.223	-0.55301	0.7618	0.90909
CNAG_00385	CNAG_00385	674.46	0.046729	0.16769	0.97244
CNAG_00386	CNAG_00386	890.04	0.088839	0.19775	0.95256
CNAG_00387	LPI13	300.23	-0.11824	0.11986	0.86002
CNAG_00388	CNAG_00388	594.25	-0.048184	0.10329	0.95167
CNAG_00389	CNAG_00389	255.71	0.069276	0.15469	0.95256
CNAG_00390	YMR1	87.393	0.024492	0.2218	0.99184
CNAG_00391	CNAG_00391	264.61	-0.16442	0.2231	0.90538
CNAG_00392	CNAG_00392	67.067	0.11258	0.2384	0.94995
CNAG_00393	CNAG_00393	632.92	-0.033159	0.51271	0.99571
CNAG_00394	CNAG_00394	1648.2	0.15913	0.18823	0.88778
CNAG_00395	CNAG_00395	248.8	0.14647	0.1459	0.85539
CNAG_00396	PKA1	272.44	-0.22731	0.13967	0.65973
CNAG_00397	CNAG_00397	167.5	-0.62782	0.47279	0.76146
CNAG_00398	CNAG_00398	450.41	-0.16378	0.14226	0.80739
CNAG_00399	CNAG_00399	666.58	-0.15163	0.16736	0.88074
CNAG_00400	CNAG_00400	581.13	-0.14258	0.19404	0.90677
CNAG_00401	CNAG_00401	216.21	0.10025	0.15586	0.91999
CNAG_00402	CNAG_00402	897.85	-0.12354	0.19387	0.91999
CNAG_00403	CNAG_00403	51.344	-0.4146	0.29748	0.73735
CNAG_00404	CNAG_00404	282.09	-0.21505	0.21761	0.85942
CNAG_00405	KIC1	152.59	-0.10037	0.17801	0.93214
CNAG_00406	CNAG_00406	78.185	-0.24205	0.19837	0.79114
CNAG_00407	CNAG_00407	1003.5	-1.116	0.20256	2.0373e-05
CNAG_00408	PPH3	1042.1	-0.012807	0.17996	0.99377
CNAG_00409	CNAG_00409	112.75	0.12942	0.25403	0.94032
CNAG_00410	CNAG_00410	395.25	-0.34026	0.11653	0.15931
CNAG_00411	CNAG_00411	323.01	-0.056789	0.13562	0.95621
CNAG_00413	OFD1	1166.4	0.27492	0.11612	0.39823
CNAG_00414	MAK32	95.275	0.090102	0.20896	0.95258
CNAG_00415	CDC2801	140.44	-0.043526	0.14669	0.9706
CNAG_00416	CNAG_00416	126.97	0.22746	0.16199	0.73283
CNAG_00417	CNAG_00417	3791.7	0.053794	0.10176	0.93717
CNAG_00418	CNAG_00418	2746.4	0.26653	0.12469	0.49562
CNAG_00419	CNAG_00419	245.63	-0.64726	0.59984	0.83128
CNAG_00420	CNAG_00420	209.51	0.090163	0.17005	0.93717
CNAG_00421	CNAG_00421	879.74	0.24321	0.13126	0.58322
CNAG_00422	CNAG_00422	235.34	-0.27241	0.14592	0.57926
CNAG_00423	CNAG_00423	61.277	0.074514	0.20144	0.96369
CNAG_00424	CNAG_00424	495.88	-0.14437	0.38527	0.96369
CNAG_00425	CNAG_00425	91.037	-0.15628	0.27376	0.92995
CNAG_00426	CNAG_00426	144.02	-0.35799	0.19086	0.57498
CNAG_00427	PTC5	403.96	0.086999	0.24069	0.96409
CNAG_00428	CNAG_00428	147.72	0.21963	0.1963	0.81627
CNAG_00429	CNAG_00429	299.56	0.23002	0.1485	0.68175
CNAG_00430	CNAG_00430	104	0.19684	0.15748	0.7847
CNAG_00433	CNAG_00433	141.47	0.28114	0.17754	0.67328
CNAG_00434	CNAG_00434	171.17	0.012056	0.15073	0.99376
CNAG_00435	CNAG_00435	152.12	0.17708	0.13474	0.76801
CNAG_00436	CNAG_00436	314.87	-0.11439	0.11504	0.85669
CNAG_00437	CNAG_00437	163.79	-0.089561	0.16561	0.93717
CNAG_00438	CNAG_00438	118.04	0.172	0.21416	0.89593
CNAG_00439	CNAG_00439	237.79	-0.13083	0.15599	0.88778
CNAG_00440	SSN801	109.11	-0.43013	0.21558	0.52848
CNAG_00441	IMD1	5843.3	0.30939	0.15917	0.54571
CNAG_00442	CNAG_00442	967.81	0.15091	0.16325	0.87683
CNAG_00443	CNAG_00443	70.377	0.27097	0.1661	0.65776
CNAG_00444	CNAG_00444	108.79	-0.13451	0.24076	0.93396
CNAG_00445	NHP6B01	1984.4	-0.037645	0.11219	0.96774
CNAG_00446	CNAG_00446	9.5839	-0.34641	0.42871	0.89593
CNAG_00447	CNAG_00447	1156.3	-0.17243	0.14002	0.7891
CNAG_00448	CNAG_00448	295.66	-0.10103	0.21064	0.94901
CNAG_00449	CNAG_00449	787.49	0.16057	0.12433	0.77406
CNAG_00450	LEU2	2117.2	0.34276	0.23903	0.71942
CNAG_00451	CNAG_00451	72.423	0.26747	0.2561	0.84138
CNAG_00452	CNAG_00452	73.154	0.19055	0.17931	0.83644
CNAG_00453	CNAG_00453	10662	0.69444	0.16501	0.0043578
CNAG_00454	CNAG_00454	130.47	0.9817	0.33805	0.16384
CNAG_00455	UBP16	814	-0.01588	0.19025	0.99376
CNAG_00456	ISP6	1120.1	-0.12889	0.18752	0.91264
CNAG_00457	GLN1	6559.8	0.16679	0.14527	0.80811
CNAG_00458	CNAG_00458	1087.2	0.12497	0.099945	0.7847
CNAG_00460	LIV1	209	0.13566	0.2665	0.94032
CNAG_00461	CNAG_00461	471.36	-0.25279	0.1817	0.73831
CNAG_00462	CNAG_00462	362.31	0.086901	0.13415	0.91974
CNAG_00463	CNAG_00463	15.191	-2.6041	1.2426	0.50504
CNAG_00464	CNAG_00464	686.6	0.1073	0.11039	0.86728
CNAG_00465	CNAG_00465	1659.5	0.044982	0.16929	0.97432
CNAG_00466	CNAG_00466	78.578	-0.91015	0.4214	0.48556
CNAG_00467	CNAG_00467	111.13	-0.068307	0.22411	0.96878
CNAG_00468	CNAG_00468	267.14	-0.22594	0.22738	0.85669
CNAG_00469	CNAG_00469	260.3	0.13687	0.14537	0.87183
CNAG_00470	CNAG_00470	250.56	0.053804	0.14228	0.96369
CNAG_00471	CNAG_00471	507.7	0.011126	0.17806	0.99608
CNAG_00472	CNAG_00472	93.059	-0.012795	0.21785	0.99655
CNAG_00473	OST2	316.56	-0.030133	0.16536	0.98119
CNAG_00474	CNAG_00474	54.574	-0.021668	0.26601	0.99376
CNAG_00475	CNAG_00475	147.57	-0.21124	0.21967	0.8673
CNAG_00476	CNAG_00476	58.596	0.017213	0.29405	0.99655
CNAG_00480	CNAG_00480	217.34	-0.021456	0.12662	0.98167
CNAG_00481	CNAG_00481	1.5247	0.58347	1.1138	0.93717
CNAG_00482	CNAG_00482	123.79	-0.31013	0.34221	0.88074
CNAG_00483	ACT1	3021	-0.4572	0.17037	0.25204
CNAG_00484	CNAG_00484	143.56	0.011011	0.23927	0.99655
CNAG_00485	CNAG_00485	1561.9	-0.044861	0.13562	0.9679
CNAG_00486	CNAG_00486	362.91	0.26999	0.16265	0.64961
CNAG_00487	CNAG_00487	170.99	0.45841	0.23085	0.52848
CNAG_00488	CNAG_00488	20.66	-0.18995	0.27277	0.91129
CNAG_00490	CNAG_00490	101.12	-0.080278	0.25823	0.96878
CNAG_00491	CNAG_00491	202.79	0.068741	0.14623	0.95088
CNAG_00492	CNAG_00492	109.24	0.0014639	0.24062	0.99883
CNAG_00493	CNAG_00493	190.71	0.039301	0.17253	0.97485
CNAG_00495	CNAG_00495	339.32	0.16824	0.1688	0.85567
CNAG_00496	CNAG_00496	219.78	-0.28055	0.1615	0.6317
CNAG_00497	CNAG_00497	81.151	0.043175	0.29896	0.9879
CNAG_00498	CDC14	13.253	-0.44169	0.41666	0.83654
CNAG_00499	CNAG_00499	70.329	-0.53747	0.26103	0.51766
CNAG_00500	PTC1	691.63	0.00079573	0.35831	0.99937
CNAG_00501	CNAG_00501	13.474	-0.20061	0.44344	0.95256
CNAG_00502	CNAG_00502	279.43	-0.085397	0.22598	0.96369
CNAG_00503	CNAG_00503	1410.3	-0.024934	0.17963	0.98874
CNAG_00504	CNAG_00504	300.67	-0.13036	0.11511	0.81146
CNAG_00505	FZC28	157.13	0.23449	0.14262	0.65432
CNAG_00506	CNAG_00506	150.93	-0.4187	0.22664	0.58403
CNAG_00508	VPS17	187.36	-0.21065	0.15834	0.76093
CNAG_00509	CNAG_00509	578.88	0.13042	0.11952	0.82692
CNAG_00510	CNAG_00510	291.95	-0.050978	0.14078	0.96409
CNAG_00511	CNAG_00511	22.882	-0.18065	0.33996	0.93717
CNAG_00512	CNAG_00512	320.59	0.06986	0.099383	0.91075
CNAG_00513	CNAG_00513	838.83	0.017989	0.1272	0.98831
CNAG_00514	CNAG_00514	411.16	0.13134	0.12788	0.84447
CNAG_00515	CNAG_00515	254.61	0.24209	0.20871	0.80471
CNAG_00516	PEX7	29.658	-0.12214	0.2952	0.95666
CNAG_00517	CNAG_00517	346.8	0.17233	0.14361	0.79738
CNAG_00519	ERG3	163.76	-0.44847	0.15809	0.18731
CNAG_00520	CNAG_00520	391.78	-0.095582	0.19909	0.94901
CNAG_00521	CNAG_00521	273.39	-0.1035	0.21619	0.94901
CNAG_00522	CNAG_00522	266.35	-0.033137	0.26524	0.99105
CNAG_00523	CNAG_00523	177.13	0.041659	0.17739	0.97485
CNAG_00524	CNAG_00524	77.171	-0.50074	0.28297	0.61697
CNAG_00525	CNAG_00525	140.21	0.16309	0.12957	0.78335
CNAG_00526	CNAG_00526	221.75	-0.0052452	0.19529	0.99655
CNAG_00527	CNAG_00527	1064.9	0.21804	0.23421	0.87407
CNAG_00528	CNAG_00528	164.83	-0.11888	0.17608	0.91571
CNAG_00529	CNAG_00529	283.53	0.7984	0.2095	0.016162
CNAG_00531	ENA1	2533.6	0.012683	0.14036	0.99376
CNAG_00532	CNAG_00532	408.92	0.17867	0.16721	0.83542
CNAG_00533	TIM50	639.24	0.01067	0.11473	0.99366
CNAG_00534	CNAG_00534	1394.9	-0.11179	0.13235	0.88778
CNAG_00535	CNAG_00535	491.63	0.070416	0.13359	0.93717
CNAG_00536	CNAG_00536	1014.8	0.13834	0.12526	0.8219
CNAG_00537	CNAG_00537	83.492	-0.20069	0.3097	0.91974
CNAG_00538	CNAG_00538	832.16	0.14104	0.14066	0.85567
CNAG_00539	CNAG_00539	2121.3	0.32761	0.36289	0.88074
CNAG_00540	CNAG_00540	38.236	-1.8379	0.61042	0.1359
CNAG_00541	CNAG_00541	114.58	-0.072116	0.25759	0.97244
CNAG_00542	CNAG_00542	123.57	0.090444	0.14708	0.92295
CNAG_00543	CNAG_00543	404.46	0.32737	0.20851	0.67748
CNAG_00544	CNAG_00544	1267.2	0.11939	0.13476	0.88308
CNAG_00545	CNAG_00545	134.68	-0.11216	0.19353	0.92831
CNAG_00546	CHS4	483.92	0.021291	0.15415	0.98886
CNAG_00547	CNAG_00547	269.63	-0.47647	0.21514	0.4708
CNAG_00549	CNAG_00549	0
CNAG_00550	CNAG_00550	72.163	0.082414	0.20913	0.96039
CNAG_00551	CNAG_00551	618.36	-0.038034	0.1201	0.96878
CNAG_00554	ISC1	152.36	0.063956	0.27587	0.97485
CNAG_00555	CNAG_00555	282.93	0.011986	0.15454	0.99377
CNAG_00556	CCK1	442.7	-0.1683	0.12133	0.74029
CNAG_00557	CNAG_00557	805.16	0.031126	0.1302	0.97485
CNAG_00558	CNAG_00558	375.54	-0.034943	0.17217	0.97766
CNAG_00559	BZP3	844.33	0.17574	0.16915	0.84248
CNAG_00560	CNAG_00560	479.63	-0.27018	0.14093	0.55719
CNAG_00561	HAT1	136.41	0.029589	0.22963	0.99062
CNAG_00562	CNAG_00562	296.57	0.17751	0.1379	0.77532
CNAG_00563	CNAG_00563	114.84	-0.46876	0.27628	0.63722
CNAG_00564	CNAG_00564	429.67	-0.1089	0.23892	0.95211
CNAG_00565	VPS1	910.33	-0.062302	0.10268	0.92298
CNAG_00566	CNAG_00566	129.17	0.063381	0.26204	0.97485
CNAG_00567	CNAG_00567	199.47	0.057856	0.14009	0.95669
CNAG_00568	CNAG_00568	89.085	-0.28613	0.27316	0.84138
CNAG_00569	CNAG_00569	316	0.13477	0.16553	0.89593
CNAG_00570	PKR1	486.7	-0.34482	0.1861	0.58322
CNAG_00571	CNAG_00571	181.41	-0.073809	0.13974	0.93717
CNAG_00572	CNAG_00572	454.19	0.069071	0.11176	0.92295
CNAG_00573	CNAG_00573	731.46	0.024283	0.14388	0.98195
CNAG_00574	CNAG_00574	323.74	0.042915	0.10104	0.95445
CNAG_00576	CNAG_00576	98.265	-0.020327	0.19897	0.99252
CNAG_00577	CNAG_00577	107.67	0.41355	0.18798	0.47621
CNAG_00580	CNAG_00580	560.83	0.097931	0.11083	0.88368
CNAG_00581	CNAG_00581	2705.2	-0.23159	0.15064	0.68475
CNAG_00582	CNAG_00582	774.23	0.09382	0.12932	0.90909
CNAG_00583	CNAG_00583	555.1	-0.46064	0.14801	0.10645
CNAG_00584	CNAG_00584	1110.4	-0.3383	0.15689	0.4887
CNAG_00585	CNAG_00585	1308.7	0.10121	0.14869	0.91316
CNAG_00586	CNAG_00586	71.062	-0.1654	0.2082	0.89593
CNAG_00587	CNAG_00587	18.931	-0.21605	0.3306	0.91974
CNAG_00588	CNAG_00588	1428.4	-0.54185	0.3365	0.6645
CNAG_00589	CNAG_00589	253.86	-0.035959	0.20618	0.98163
CNAG_00590	CNAG_00590	407.05	0.15991	0.138	0.80471
CNAG_00591	CNAG_00591	121.16	0.094267	0.15345	0.92295
CNAG_00592	CNAG_00592	235.39	0.10945	0.20378	0.93717
CNAG_00593	CNAG_00593	123.05	0.088096	0.19775	0.95258
CNAG_00594	CNAG_00594	855.5	0.010863	0.14613	0.99377
CNAG_00595	CNAG_00595	54.474	-0.54255	0.27783	0.54072
CNAG_00596	CNAG_00596	85.18	-0.17649	0.1956	0.88074
CNAG_00597	DIP5	138.32	0.10825	0.30331	0.96409
CNAG_00598	CNAG_00598	66.362	-0.20963	0.2588	0.89593
CNAG_00599	CNAG_00599	275.56	0.079399	0.11937	0.91632
CNAG_00600	CAP60	676.12	0.079456	0.10503	0.90267
CNAG_00601	CEL1	453.35	0.32064	0.16084	0.52848
CNAG_00602	CNAG_00602	1020.2	0.20105	0.11509	0.62694
CNAG_00603	CNAG_00603	969.41	0.21191	0.11152	0.56174
CNAG_00604	CNAG_00604	178.68	0.12173	0.12841	0.87183
CNAG_00605	CNAG_00605	80.108	-0.038347	0.39563	0.99332
CNAG_00606	CNAG_00606	203.98	-0.017855	0.1685	0.992
CNAG_00607	CNAG_00607	919.95	0.085076	0.20495	0.95621
CNAG_00608	CNAG_00608	556.26	0.22488	0.1692	0.76093
CNAG_00609	CNAG_00609	876.52	0.089381	0.09942	0.88074
CNAG_00612	CNAG_00612	220.66	-0.061312	0.19944	0.96878
CNAG_00613	FCY1	618.01	0.13642	0.11941	0.80844
CNAG_00614	CNAG_00614	215.77	-0.023183	0.27968	0.99376
CNAG_00615	CNAG_00615	130.67	-0.042543	0.18095	0.97485
CNAG_00619	CNAG_00619	185.58	-0.099706	0.20087	0.94356
CNAG_00622	ARG8	823.16	0.054655	0.14821	0.96369
CNAG_00623	EGCrP1	126.32	0.2013	0.18128	0.8184
CNAG_00624	CNAG_00624	237.4	-0.0091875	0.15999	0.99655
CNAG_00625	CNAG_00625	539.41	-0.33119	0.1495	0.4708
CNAG_00626	CNAG_00626	1192.8	-0.44485	0.21536	0.5161
CNAG_00627	CNAG_00627	59.069	0.078952	0.21522	0.96369
CNAG_00628	CNAG_00628	167.9	0.22273	0.14781	0.69358
CNAG_00632	CNAG_00632	1645.1	-0.0057313	0.12136	0.99655
CNAG_00633	CNAG_00633	557.2	0.14256	0.11724	0.79324
CNAG_00634	CNAG_00634	398.96	-0.24278	0.13601	0.61054
CNAG_00635	CNAG_00635	283.18	-0.02062	0.19939	0.99252
CNAG_00636	CDC7	19.198	-0.81903	0.55594	0.70487
CNAG_00637	CNAG_00637	211.19	-0.13015	0.20825	0.92295
CNAG_00638	CNAG_00638	106.22	0.2117	0.29338	0.90909
CNAG_00639	URO3	81.683	-0.77348	0.37006	0.50664
CNAG_00640	CNAG_00640	15238	0.10883	0.097607	0.8168
CNAG_00641	CNAG_00641	821.25	0.12259	0.14087	0.88778
CNAG_00642	CNAG_00642	121.28	-0.27843	0.30796	0.88074
CNAG_00643	CNAG_00643	671.44	-0.11537	0.15896	0.90909
CNAG_00644	CNAG_00644	800.86	0.11598	0.12164	0.86956
CNAG_00645	CNAG_00645	218.32	-0.178	0.15372	0.80471
CNAG_00647	CNAG_00647	1576.8	0.25798	0.14924	0.6317
CNAG_00648	CNAG_00648	219.95	-0.29961	0.15177	0.5301
CNAG_00649	CNAG_00649	1469.7	0.11898	0.14371	0.89193
CNAG_00650	CNAG_00650	854.1	0.06367	0.10693	0.92593
CNAG_00651	CNAG_00651	37.476	0.032916	0.33581	0.99328
CNAG_00652	CNAG_00652	170.35	0.021107	0.14334	0.98695
CNAG_00653	CNAG_00653	16.325	-0.96757	0.34657	0.20659
CNAG_00654	SRX1	490.22	0.17575	0.1711	0.84447
CNAG_00655	CNAG_00655	14557	-0.0062671	0.1468	0.99655
CNAG_00656	CNAG_00656	15128	0.18034	0.14675	0.78999
CNAG_00657	CNAG_00657	0.40984	1.5846	2.4801	0.91999
CNAG_00658	CNAG_00658	194.59	0.10293	0.15166	0.91456
CNAG_00659	CNAG_00659	139.42	0.12777	0.25498	0.94203
CNAG_00660	CNAG_00660	221.89	-0.1051	0.16401	0.91999
CNAG_00661	CNAG_00661	212.24	-0.022576	0.17694	0.99062
CNAG_00662	CNAG_00662	214.09	0.18008	0.18194	0.85856
CNAG_00663	CNAG_00663	386.09	0.013461	0.12609	0.99184
CNAG_00664	CNAG_00664	15.453	-0.089903	0.33514	0.97432
CNAG_00665	CNAG_00665	619.26	0.16191	0.13441	0.79738
CNAG_00666	CNAG_00666	722.65	0.14114	0.090597	0.67968
CNAG_00667	CNAG_00667	311.84	0.0021801	0.15995	0.99693
CNAG_00668	CNAG_00668	2329.7	0.040771	0.16951	0.97485
CNAG_00669	CNAG_00669	269.47	0.062445	0.15682	0.95922
CNAG_00670	FZC12	37.412	-0.24822	0.40855	0.92295
CNAG_00671	CNAG_00671	246.32	-0.42891	0.24934	0.63176
CNAG_00672	CNAG_00672	7703.9	0.14316	0.12383	0.80471
CNAG_00673	CNAG_00673	262.76	0.033258	0.16807	0.97766
CNAG_00674	CNAG_00674	129.44	-1.3768	0.4303	0.086381
CNAG_00675	CNAG_00675	157.9	-0.066587	0.21721	0.96878
CNAG_00676	CNAG_00676	177.11	-0.21737	0.2219	0.86269
CNAG_00677	CNAG_00677	7.2463	-1.4626	0.5917	0.34951
CNAG_00678	URE7	423.76	-0.19027	0.15854	0.79738
CNAG_00679	CNAG_00679	1163.2	0.010662	0.1985	0.99655
CNAG_00680	CNAG_00680	149.7	0.016408	0.16538	0.99306
CNAG_00681	CNAG_00681	111.93	-0.087355	0.18265	0.94918
CNAG_00682	CNAG_00682	900.45	-0.10511	0.13133	0.89593
CNAG_00683	CNAG_00683	419.61	-0.079622	0.1947	0.95699
CNAG_00684	CNAG_00684	363.96	-0.19586	0.19914	0.86056
CNAG_00685	CNAG_00685	901.39	-0.084262	0.1314	0.91999
CNAG_00686	CNAG_00686	3169.2	0.30708	0.19753	0.68013
CNAG_00687	CNAG_00687	246.02	0.023964	0.23537	0.99252
CNAG_00688	CNAG_00688	232.25	0.086532	0.18293	0.94973
CNAG_00689	CNAG_00689	143.9	-0.18492	0.20761	0.88308
CNAG_00690	CNAG_00690	433.25	0.033929	0.090973	0.96369
CNAG_00691	CNAG_00691	424.08	-0.26648	0.17644	0.69275
CNAG_00692	CNAG_00692	306.78	-0.28289	0.13165	0.49029
CNAG_00693	CNAG_00693	495.04	-0.10536	0.10566	0.85567
CNAG_00694	CLF1	290.6	-0.052204	0.12494	0.95621
CNAG_00695	CNAG_00695	105.61	-0.040236	0.17316	0.97485
CNAG_00696	CNAG_00696	122.03	-0.21448	0.21644	0.85768
CNAG_00697	UGE1	264.87	-0.28521	0.29444	0.8673
CNAG_00698	CNAG_00698	274.46	-0.26175	0.14179	0.58403
CNAG_00699	LPI15	47.377	-0.0975	0.23894	0.95699
CNAG_00700	CNAG_00700	1494.8	0.19704	0.12262	0.6645
CNAG_00701	CAS31	333.32	0.24515	0.14035	0.62694
CNAG_00702	CNAG_00702	873.69	0.078583	0.13457	0.92735
CNAG_00703	CNAG_00703	12318	0.1903	0.12203	0.67944
CNAG_00704	CNAG_00704	954.76	-0.23887	0.18289	0.77152
CNAG_00705	CNAG_00705	584.14	0.011802	0.13041	0.99376
CNAG_00706	CNAG_00706	484.37	0.0018609	0.11026	0.99693
CNAG_00707	CNAG_00707	505.84	0.094671	0.16425	0.92831
CNAG_00708	CNAG_00708	360.49	0.059896	0.10434	0.92962
CNAG_00709	CNAG_00709	142.63	-0.36994	0.46146	0.89593
CNAG_00710	CNAG_00710	174.04	-0.27861	0.19208	0.71375
CNAG_00711	CNAG_00711	155.25	0.01274	0.23675	0.99655
CNAG_00712	CNAG_00712	613.86	-0.0252	0.15475	0.98342
CNAG_00713	CNAG_00713	354.49	0.147	0.15998	0.87913
CNAG_00714	CNAG_00714	74.653	-0.14015	0.19008	0.90538
CNAG_00715	CNAG_00715	866.65	0.047429	0.15587	0.96878
CNAG_00716	CNAG_00716	8751.2	0.19395	0.16	0.79371
CNAG_00717	CNAG_00717	311.06	-0.10843	0.21315	0.94032
CNAG_00718	CAC2	229.38	0.045145	0.14446	0.96878
CNAG_00719	CNAG_00719	538.02	0.09761	0.21757	0.95256
CNAG_00720	CNAG_00720	338.99	0.45722	0.21647	0.5025
CNAG_00721	CAP59	452.85	0.24307	0.11018	0.47249
CNAG_00722	CNAG_00722	639.34	0.010235	0.11475	0.99376
CNAG_00723	CNAG_00723	146.96	0.0082149	0.19888	0.99655
CNAG_00726	CNAG_00726	94.213	0.25349	0.14339	0.61724
CNAG_00727	CNAG_00727	367.68	0.435	0.21545	0.52813
CNAG_00728	CNAG_00728	426.05	0.031467	0.21811	0.9879
CNAG_00730	AFR1	1173	0.20525	0.1368	0.69435
CNAG_00732	CCD3	431.04	0.18297	0.19414	0.87183
CNAG_00733	CNAG_00733	225.53	0.040648	0.14294	0.97244
CNAG_00734	CNAG_00734	562.65	0.19013	0.16792	0.81146
CNAG_00735	CNAG_00735	50.452	-1.5062	0.28084	3.2598e-05
CNAG_00736	SEC5	118.95	0.17002	0.22597	0.90267
CNAG_00737	CNAG_00737	208.75	0.21275	0.13474	0.67328
CNAG_00738	CNAG_00738	107.21	0.21345	0.20446	0.84138
CNAG_00739	CNAG_00739	77.574	0.22654	0.25754	0.88591
CNAG_00740	SNF5	1504.3	0.015322	0.13258	0.99184
CNAG_00741	CNAG_00741	3307.9	0.063654	0.15173	0.95619
CNAG_00742	CNAG_00742	435.73	0.034762	0.11456	0.96878
CNAG_00743	CNAG_00743	890.84	0.18457	0.15663	0.79957
CNAG_00744	OCH1	289.92	0.15655	0.12513	0.7847
CNAG_00745	HRK1	517.42	-0.14679	0.21687	0.9147
CNAG_00746	CAS35	606.69	-0.12111	0.13825	0.88677
CNAG_00747	CNAG_00747	1880.5	0.066032	0.21293	0.96878
CNAG_00748	CNAG_00748	172.96	0.037305	0.1276	0.97198
CNAG_00749	CNAG_00749	66.873	-0.27198	0.44931	0.92298
CNAG_00750	CNAG_00750	177.5	0.27509	0.19561	0.73174
CNAG_00751	CNAG_00751	59.963	-0.11376	0.25759	0.95258
CNAG_00752	CNAG_00752	867.96	-0.33685	0.23735	0.72686
CNAG_00753	CNAG_00753	225.18	-0.439	0.16638	0.27152
CNAG_00754	CNAG_00754	974.66	0.13834	0.18591	0.90347
CNAG_00755	CNAG_00755	415.09	-1.5388	0.70978	0.4841
CNAG_00756	CNAG_00756	191.65	0.10216	0.22845	0.95258
CNAG_00757	DOA4	177.71	-0.06877	0.19846	0.96634
CNAG_00758	CNAG_00758	252.39	0.045298	0.14515	0.96878
CNAG_00759	CNAG_00759	108.43	0.12484	0.17178	0.90894
CNAG_00760	CNAG_00760	308.66	-0.0262	0.11331	0.97485
CNAG_00761	CNAG_00761	813.1	-0.0013776	0.12833	0.99772
CNAG_00762	DPH1	508.77	0.0019296	0.13877	0.99693
CNAG_00764	CNAG_00764	1290.9	-0.077711	0.15802	0.94488
CNAG_00765	CNAG_00765	342.78	-0.21041	0.25385	0.89193
CNAG_00766	CNAG_00766	130.6	0.42587	0.20582	0.51539
CNAG_00768	CNAG_00768	268.08	-0.21336	0.13707	0.68013
CNAG_00769	PBS2	370.02	-0.10922	0.12144	0.88074
CNAG_00770	MSH2	152.24	0.08446	0.15979	0.93717
CNAG_00771	CNAG_00771	7205.3	0.047501	0.12788	0.96369
CNAG_00772	RAD23	567.16	0.0058585	0.15112	0.99655
CNAG_00773	CNAG_00773	145.3	0.32295	0.24399	0.76242
CNAG_00774	CNAG_00774	1882.6	0.20094	0.14093	0.72571
CNAG_00775	CNAG_00775	412.05	0.24499	0.12933	0.56444
CNAG_00776	MP88	1347.1	-0.48963	0.13996	0.039207
CNAG_00777	CNAG_00777	839.01	-0.26916	0.14359	0.57498
CNAG_00778	CNAG_00778	345.77	-0.19131	0.15437	0.78758
CNAG_00779	RPL27	7778.3	0.1226	0.11317	0.82972
CNAG_00780	CNAG_00780	202.78	0.074377	0.14077	0.93717
CNAG_00781	CNAG_00781	472.06	0.30779	0.18707	0.65432
CNAG_00782	SPS1	167.17	0.0021897	0.1413	0.99693
CNAG_00783	CNAG_00783	308.79	-0.11375	0.16032	0.90909
CNAG_00784	CNAG_00784	485.62	0.063972	0.085793	0.90287
CNAG_00785	CNAG_00785	22274	0.31255	0.22981	0.74955
CNAG_00786	CNAG_00786	265.81	0.5241	0.16271	0.082455
CNAG_00787	CNAG_00787	190.14	-0.35772	0.2121	0.6391
CNAG_00788	NDH1	2318.3	0.13272	0.12465	0.83644
CNAG_00789	CNAG_00789	1.8388	0.50777	0.97276	0.93717
CNAG_00790	DPP1	298.92	-0.40066	0.2542	0.67442
CNAG_00791	HLH1	290.26	-0.0085496	0.22235	0.99655
CNAG_00792	CNAG_00792	528.9	0.16922	0.14353	0.79957
CNAG_00793	CNAG_00793	917.12	0.060039	0.091383	0.91974
CNAG_00794	CNAG_00794	228.75	0.26981	0.18352	0.70511
CNAG_00795	CFL1	12.552	0.14454	0.34809	0.95621
CNAG_00796	MDR1	1137.3	0.30494	0.16592	0.58964
CNAG_00797	CNAG_00797	1785	0.18483	0.24865	0.90364
CNAG_00798	CNAG_00798	23.719	-0.82302	0.32329	0.31323
CNAG_00799	CNAG_00799	99.14	-0.66473	0.29303	0.4433
CNAG_00800	CNAG_00800	9.704	0.47442	0.5348	0.88308
CNAG_00802	CBP1	231.81	0.10735	0.16436	0.91974
CNAG_00803	CNAG_00803	213.01	-0.1804	0.20831	0.88778
CNAG_00804	CNAG_00804	390.03	0.26035	0.24488	0.83644
CNAG_00805	CNAG_00805	160.06	0.49	0.24619	0.52848
CNAG_00806	CNAG_00806	1977.7	-0.41429	0.16684	0.34363
CNAG_00807	CNAG_00807	343.48	0.0052329	0.35343	0.99693
CNAG_00808	CNAG_00808	210.46	-0.2699	0.24257	0.81711
CNAG_00809	CNAG_00809	6553.6	0.14205	0.17029	0.89025
CNAG_00810	SSU72	117.22	0.091648	0.22423	0.95699
CNAG_00811	CNAG_00811	1263.5	0.32213	0.20799	0.68175
CNAG_00812	IRR1	174.67	0.043244	0.1508	0.97244
CNAG_00813	CNAG_00813	111.27	-0.73675	0.46355	0.67177
CNAG_00814	CNAG_00814	16.188	0.55431	0.39033	0.72686
CNAG_00815	SIT1	2841.7	0.3677	0.19751	0.58126
CNAG_00816	CNAG_00816	1972.7	0.045969	0.15274	0.96968
CNAG_00817	CNAG_00817	84.504	-0.033122	0.24149	0.98921
CNAG_00818	CNAG_00818	326.71	0.010664	0.14331	0.99377
CNAG_00819	CNAG_00819	13411	0.079345	0.14177	0.93396
CNAG_00820	CNAG_00820	149.39	0.23175	0.22468	0.84447
CNAG_00821	CNAG_00821	6101.2	0.12366	0.12388	0.85567
CNAG_00822	CNAG_00822	745.17	0.27243	0.11985	0.4433
CNAG_00823	CNAG_00823	61.57	-0.63774	0.35222	0.59959
CNAG_00824	CNAG_00824	391.9	-0.38371	0.14768	0.29147
CNAG_00825	CNAG_00825	159.7	-0.10331	0.17073	0.92298
CNAG_00826	DAK101	32.217	-0.46451	0.34285	0.75412
CNAG_00827	CNAG_00827	24.474	-0.84216	0.50574	0.6485
CNAG_00828	SIP401	58.555	0.15746	0.21979	0.90909
CNAG_00829	CNAG_00829	961.89	-0.028194	0.11132	0.97485
CNAG_00830	FZC38	219.38	0.070047	0.16503	0.95445
CNAG_00831	CNAG_00831	321.66	0.22258	0.11241	0.52866
CNAG_00832	CNAG_00832	101.49	-0.053657	0.18241	0.97165
CNAG_00834	CNAG_00834	31.839	-0.16427	0.39864	0.9567
CNAG_00835	CNAG_00835	106.02	0.33341	0.18516	0.60678
CNAG_00836	CNAG_00836	77.612	-0.055012	0.20221	0.97312
CNAG_00837	CNAG_00837	153.03	0.12986	0.22862	0.93064
CNAG_00838	CNAG_00838	191.99	-0.27903	0.16123	0.6317
CNAG_00839	CNAG_00839	127.46	0.056092	0.20067	0.97244
CNAG_00840	CNAG_00840	33.732	0.38187	0.30238	0.78147
CNAG_00841	CNAG_00841	204.2	-0.022208	0.15368	0.9879
CNAG_00843	CNAG_00843	62.568	0.10407	0.22837	0.95211
CNAG_00844	CNAG_00844	31.064	0.030848	0.28084	0.99184
CNAG_00845	CNAG_00845	1218.8	0.018926	0.18892	0.9927
CNAG_00846	CNAG_00846	287.15	-0.011319	0.1861	0.99655
CNAG_00847	CNAG_00847	115.4	-0.27738	0.1663	0.64713
CNAG_00848	CNAG_00848	6148.3	0.034149	0.2122	0.98417
CNAG_00849	CNAG_00849	39.324	0.097549	0.37994	0.97482
CNAG_00850	CNAG_00850	6.8842	0.030758	0.90324	0.99655
CNAG_00851	CNAG_00851	44.211	0.2888	0.4914	0.92656
CNAG_00852	CNAG_00852	251.89	-0.22619	0.25064	0.88074
CNAG_00853	CNAG_00853	659.92	0.15067	0.23386	0.91996
CNAG_00854	ERG2	263.73	-0.043232	0.13422	0.96878
CNAG_00855	CNAG_00855	135.94	-0.55282	0.20459	0.24493
CNAG_00858	CNAG_00858	545.46	-0.005079	0.11316	0.99655
CNAG_00859	CNAG_00859	0.56968	-0.91088	2.0649	0.95258
CNAG_00860	CNAG_00860	21.087	-0.10978	0.28633	0.96228
CNAG_00861	CNAG_00861	86.217	0.1112	0.2127	0.93717
CNAG_00862	CNAG_00862	114.56	-0.14909	0.20471	0.90878
CNAG_00863	CNAG_00863	36.752	0.082957	0.2861	0.97198
CNAG_00864	ITR2	374.91	0.17815	0.16558	0.8338
CNAG_00865	CAS92	41.009	0.12014	0.2552	0.95059
CNAG_00866	CNAG_00866	387.94	-0.34698	0.21573	0.6645
CNAG_00867	ITR3A	89.078	-0.030496	0.20086	0.98563
CNAG_00869	PDR5	148.71	-0.0051667	0.17414	0.99655
CNAG_00870	CNAG_00870	419.67	0.17935	0.16396	0.82559
CNAG_00871	CLR3	370.95	0.13845	0.12483	0.81969
CNAG_00872	CNAG_00872	1341.8	0.018075	0.22469	0.99376
CNAG_00873	CNAG_00873	580.22	0.035687	0.12365	0.97198
CNAG_00874	CNAG_00874	889.46	0.1379	0.098589	0.73442
CNAG_00875	CNAG_00875	256.23	-0.042742	0.13288	0.96878
CNAG_00876	FRE7	325.2	0.02998	0.17483	0.98163
CNAG_00877	CNAG_00877	322.98	0.17296	0.2796	0.92295
CNAG_00878	CNAG_00878	181.37	-0.026851	0.13879	0.97841
CNAG_00879	CNAG_00879	1234.3	-0.80275	0.25254	0.091217
CNAG_00883	ECM2201	600.49	0.081207	0.14963	0.93717
CNAG_00884	CNAG_00884	155.8	-0.088574	0.20891	0.95445
CNAG_00885	CNAG_00885	2.2466	-0.76505	1.4101	0.93717
CNAG_00886	SAH1	1103	0.23498	0.13425	0.6267
CNAG_00887	CNAG_00887	65.142	0.1181	0.23593	0.94218
CNAG_00888	CNB1	537.09	-0.23914	0.12322	0.54649
CNAG_00889	CNAG_00889	56.922	0.029278	0.28068	0.99243
CNAG_00890	CNAG_00890	25.991	-1.1092	0.33918	0.074336
CNAG_00891	CNAG_00891	1616.5	0.12095	0.15812	0.89888
CNAG_00892	CNAG_00892	86.176	-0.003633	0.19561	0.99655
CNAG_00893	CNAG_00893	504.03	0.015868	0.14471	0.99184
CNAG_00894	CNAG_00894	2025.3	-0.13898	0.12321	0.81146
CNAG_00895	ZIP1	3286.5	0.12377	0.22596	0.93656
CNAG_00896	FZC34	330.6	-0.096078	0.14691	0.91974
CNAG_00897	SKN1	7127.1	-0.32773	0.16041	0.51766
CNAG_00898	CNAG_00898	53.841	-0.35572	0.23234	0.68782
CNAG_00899	CNAG_00899	429.2	0.16085	0.21431	0.90267
CNAG_00900	CNAG_00900	30.959	-1.0617	0.6633	0.66574
CNAG_00901	CNAG_00901	66.196	-0.25395	0.32149	0.89593
CNAG_00902	CNAG_00902	304.19	0.10509	0.19129	0.936
CNAG_00903	CNAG_00903	422.36	0.037718	0.16268	0.97485
CNAG_00904	CNAG_00904	35.159	0.50517	0.40613	0.78669
CNAG_00905	CNAG_00905	56.88	0.03955	0.20299	0.97817
CNAG_00906	CNAG_00906	1406.9	0.15099	0.099593	0.6908
CNAG_00907	CNAG_00907	116.93	0.061656	0.17967	0.96774
CNAG_00908	CNAG_00908	69.533	-0.28485	0.19337	0.70487
CNAG_00909	CNAG_00909	137.55	0.33097	0.19695	0.644
CNAG_00911	CNAG_00911	49.288	-0.37577	0.26602	0.72924
CNAG_00914	KRE6	92.203	-0.044975	0.19082	0.97485
CNAG_00915	CNAG_00915	30.853	-0.55235	0.30168	0.59359
CNAG_00916	CNAG_00916	132.97	0.50711	0.1672	0.1314
CNAG_00917	CNAG_00917	446.38	-0.034769	0.18885	0.98108
CNAG_00919	CNAG_00919	516.05	0.23145	0.14072	0.65432
CNAG_00920	CNAG_00920	95.441	-0.012957	0.34854	0.99655
CNAG_00921	CNAG_00921	101.68	0.27728	0.31547	0.88591
CNAG_00922	CNAG_00922	317.73	0.11213	0.13205	0.88778
CNAG_00923	CNAG_00923	36.635	-0.50534	0.26136	0.5491
CNAG_00925	ISP7	40.049	0.089801	0.25236	0.96409
CNAG_00926	CNAG_00926	285.74	0.27954	0.23797	0.80069
CNAG_00927	CNAG_00927	78.09	-0.02208	0.20443	0.99184
CNAG_00928	CNAG_00928	459.5	-0.11246	0.13787	0.89593
CNAG_00929	CNAG_00929	781.38	0.26111	0.13719	0.56174
CNAG_00930	CNAG_00930	6410.1	0.20562	0.1017	0.52813
CNAG_00931	CNAG_00931	303.86	0.42487	0.22727	0.57926
CNAG_00932	CNAG_00932	116.35	-1.3602	0.69144	0.53213
CNAG_00933	CNAG_00933	174.36	0.13024	0.2798	0.95172
CNAG_00934	DAL1	192.98	0.23371	0.21917	0.83573
CNAG_00935	CNAG_00935	901.93	-0.056865	0.13374	0.95445
CNAG_00936	CNAG_00936	770.47	0.062184	0.17807	0.96503
CNAG_00937	CNAG_00937	124.03	-0.33882	0.19752	0.63176
CNAG_00938	CNAG_00938	414.26	-0.020612	0.12502	0.9833
CNAG_00939	CNAG_00939	0.29026	-0.18954	2.898	0.99571
CNAG_00940	RRP44	386.58	0.12437	0.099082	0.7847
CNAG_00960	CNAG_00960	779.79	-0.11851	0.1978	0.92563
CNAG_00961	CNAG_00961	179.2	0.084009	0.23596	0.96409
CNAG_00964	CNAG_00964	185.37	0.12393	0.18811	0.91945
CNAG_00966	CNAG_00966	187.09	0.072442	0.16233	0.95258
CNAG_00967	CNAG_00967	180.16	0.055485	0.17237	0.96878
CNAG_00968	CNAG_00968	113.16	-0.28771	0.22498	0.77698
CNAG_00969	CNAG_00969	37.618	-0.16171	0.22816	0.90909
CNAG_00970	CNAG_00970	379.24	-0.3192	0.18888	0.63853
CNAG_00971	CNAG_00971	43.536	-0.13179	0.22412	0.92656
CNAG_00972	CNAG_00972	888.8	0.08713	0.13167	0.91765
CNAG_00973	CNAG_00973	87.646	0.01384	0.2495	0.99655
CNAG_00974	CNAG_00974	6.0007	0.64739	0.56996	0.81146
CNAG_00975	CNAG_00975	125.11	0.16079	0.24266	0.91724
CNAG_00976	CNAG_00976	5200.3	0.21389	0.18131	0.79957
CNAG_00977	CNAG_00977	636.28	0.11178	0.099197	0.81146
CNAG_00978	CNAG_00978	622.82	-0.11907	0.17864	0.91598
CNAG_00979	CTR4	20403	0.20902	0.29831	0.91119
CNAG_00981	CNAG_00981	32.777	-0.88228	0.59982	0.70511
CNAG_00982	CNAG_00982	245.57	0.14137	0.12224	0.80471
CNAG_00983	CNAG_00983	126.73	-0.080105	0.23622	0.96774
CNAG_00984	CNAG_00984	648.37	-0.0040164	0.24838	0.99693
CNAG_00985	CNAG_00985	254.07	-0.61759	0.31099	0.52848
CNAG_00986	UBA4	264.85	0.25241	0.15327	0.65432
CNAG_00987	CNAG_00987	233.84	-0.064332	0.14869	0.95258
CNAG_00988	CNAG_00988	434.28	-0.12895	0.14111	0.88059
CNAG_00989	UCH2	311.46	-0.088062	0.14028	0.92265
CNAG_00990	CNAG_00990	989.59	-0.044509	0.12711	0.96503
CNAG_00991	CNAG_00991	234.88	0.25584	0.16356	0.67809
CNAG_00992	CNAG_00992	5511.9	0.21645	0.15261	0.72686
CNAG_00993	CNAG_00993	143.38	-0.13299	0.21197	0.92265
CNAG_00994	CNAG_00994	480.95	0.019268	0.24794	0.99377
CNAG_00995	CNAG_00995	581.96	-0.21482	0.26663	0.89593
CNAG_00996	PMT4	349.55	0.12786	0.15558	0.89399
CNAG_00997	CNAG_00997	750.48	-0.036299	0.15648	0.97485
CNAG_00998	CNAG_00998	359.75	-0.11612	0.11781	0.86048
CNAG_00999	CNAG_00999	132.42	0.31483	0.20864	0.69334
CNAG_01000	CNAG_01000	385.16	-0.0062953	0.10914	0.99655
CNAG_01001	CNAG_01001	32.592	-0.27874	0.3111	0.88074
CNAG_01002	CNAG_01002	33.938	0.32047	0.27957	0.80811
CNAG_01003	NCP1	1073.5	0.21327	0.11724	0.59764
CNAG_01004	CNAG_01004	211.32	0.049464	0.13392	0.96369
CNAG_01005	CNAG_01005	1472.7	-0.16458	0.16161	0.85044
CNAG_01006	CNAG_01006	110.83	-0.40431	0.26173	0.68332
CNAG_01007	CNAG_01007	96.099	0.17351	0.26712	0.91974
CNAG_01008	CNAG_01008	80.551	0.15746	0.22702	0.91136
CNAG_01009	CNAG_01009	610.16	0.022189	0.10282	0.97633
CNAG_01010	CNAG_01010	347.91	0.26811	0.23786	0.81146
CNAG_01011	CNAG_01011	80.488	0.27397	0.18087	0.6917
CNAG_01012	CNAG_01012	144.2	0.058361	0.2078	0.97244
CNAG_01013	CNAG_01013	154.13	0.079504	0.25619	0.96878
CNAG_01014	ZFC4	640.47	-0.065138	0.16022	0.95766
CNAG_01015	CNAG_01015	382.85	0.0082569	0.13032	0.99573
CNAG_01016	CNAG_01016	146.12	0.21358	0.21603	0.85926
CNAG_01017	CNAG_01017	242.18	0.058665	0.18801	0.96878
CNAG_01018	CNAG_01018	2362.5	0.1122	0.12968	0.88778
CNAG_01019	SOD1	6331.5	-0.11525	0.098235	0.80073
CNAG_01020	CNAG_01020	230.04	0.18987	0.17059	0.81711
CNAG_01021	CNAG_01021	1336.6	0.25586	0.13775	0.58182
CNAG_01022	CNAG_01022	129.11	-0.64798	0.38479	0.64122
CNAG_01023	CNAG_01023	225.84	0.018536	0.14464	0.99062
CNAG_01024	CNAG_01024	492.07	0.14525	0.16712	0.88778
CNAG_01025	CNAG_01025	356.71	-0.062235	0.24181	0.97482
CNAG_01026	CNAG_01026	86.33	-1.0854	0.52109	0.51125
CNAG_01027	CNAG_01027	45.725	-0.56836	0.41033	0.74029
CNAG_01028	CNAG_01028	186.57	0.36268	0.23789	0.68826
CNAG_01029	CNAG_01029	290.75	0.19155	0.22118	0.88778
CNAG_01030	CNAG_01030	130.78	0.057083	0.16452	0.96607
CNAG_01031	CNAG_01031	173.39	-0.29644	0.35047	0.88778
CNAG_01032	CNAG_01032	149.81	-1.0234	0.54896	0.5794
CNAG_01033	CNAG_01033	814.04	0.083621	0.30296	0.97259
CNAG_01034	CNAG_01034	229.17	0.10768	0.1507	0.90909
CNAG_01035	CNAG_01035	218.15	-0.076265	0.23482	0.96878
CNAG_01036	CNAG_01036	106.5	0.0056019	0.23481	0.99655
CNAG_01037	CNAG_01037	119.49	-0.1682	0.16133	0.84138
CNAG_01038	CNAG_01038	281.62	0.3346	0.15944	0.50478
CNAG_01039	CNAG_01039	551.66	-0.10937	0.13651	0.89593
CNAG_01040	CNAG_01040	105.53	0.11811	0.19239	0.92295
CNAG_01041	CNAG_01041	53.471	-0.065189	0.30874	0.97654
CNAG_01043	CNAG_01043	1514.3	0.06576	0.1705	0.96197
CNAG_01044	CNAG_01044	344.68	0.22736	0.17219	0.76374
CNAG_01045	CNAG_01045	468.42	0.31769	0.12198	0.29018
CNAG_01046	CNAG_01046	247.9	0.54027	0.22486	0.38189
CNAG_01047	CNAG_01047	252.47	-0.10042	0.31708	0.96878
CNAG_01048	CNAG_01048	69.245	0.1215	0.18543	0.91974
CNAG_01049	CNAG_01049	1760.3	0.11486	0.12672	0.88074
CNAG_01050	CNAG_01050	177.38	0.05902	0.1776	0.96774
CNAG_01051	NIP100	66.475	-2.068	0.45221	0.0010517
CNAG_01052	CNAG_01052	78.517	0.16634	0.37831	0.95258
CNAG_01053	CNAG_01053	273.94	0.11277	0.13074	0.88778
CNAG_01054	CNAG_01054	193.93	-0.041094	0.17376	0.97485
CNAG_01055	CNAG_01055	428.54	-0.018198	0.18355	0.99306
CNAG_01056	CNAG_01056	123.4	-0.10433	0.28488	0.96369
CNAG_01057	CNAG_01057	503.28	-0.24123	0.25745	0.87338
CNAG_01058	CNAG_01058	180.13	-0.015405	0.16174	0.99361
CNAG_01059	CNAG_01059	178.99	0.075259	0.18708	0.95832
CNAG_01060	CNAG_01060	1525.7	-0.058157	0.12995	0.95256
CNAG_01061	FRK102	24.316	0.36471	0.38163	0.86956
CNAG_01062	PSK201	326.3	-0.046801	0.11885	0.96039
CNAG_01063	CNAG_01063	209.57	-0.32806	0.26883	0.79114
CNAG_01064	CNAG_01064	135.62	0.13754	0.13755	0.85567
CNAG_01065	CNAG_01065	71.833	0.24524	0.29753	0.8927
CNAG_01069	CNAG_01069	117.36	0.11921	0.20483	0.92831
CNAG_01070	CNAG_01070	148.78	-0.086413	0.13888	0.92295
CNAG_01071	CNAG_01071	257.97	-0.13623	0.17616	0.8974
CNAG_01072	CNAG_01072	39.058	-0.70978	0.27968	0.31523
CNAG_01073	CNAG_01073	195.15	0.3445	0.18928	0.59764
CNAG_01074	CNAG_01074	108.94	-0.18795	0.20576	0.88059
CNAG_01075	CNAG_01075	12.535	0.45267	0.34333	0.76449
CNAG_01076	CNAG_01076	85.354	0.16734	0.22893	0.90749
CNAG_01077	CNAG_01077	3.4619	-0.47095	0.77295	0.92295
CNAG_01078	CNAG_01078	16.743	-0.52273	0.44013	0.79957
CNAG_01079	CNAG_01079	21.219	0.072304	0.40806	0.98125
CNAG_01080	CNAG_01080	219.01	0.28714	0.16952	0.63722
CNAG_01081	CNAG_01081	102.18	-0.14302	0.28276	0.94032
CNAG_01082	CNAG_01082	120.97	-0.70703	0.26718	0.26793
CNAG_01083	RPN5	287.47	0.18362	0.16219	0.81146
CNAG_01084	UBC4	292.6	0.388	0.16752	0.4201
CNAG_01085	CNAG_01085	71.358	-1.3471	0.45627	0.15111
CNAG_01086	CNAG_01086	77.602	0.021691	0.26925	0.99376
CNAG_01087	CNAG_01087	599.4	-0.32136	0.1869	0.63176
CNAG_01088	CNAG_01088	201.1	0.25674	0.14465	0.61634
CNAG_01089	CNAG_01089	550.94	0.19553	0.12679	0.68332
CNAG_01090	CNAG_01090	516.5	-0.085039	0.12698	0.91598
CNAG_01091	CNAG_01091	467.45	0.068353	0.10132	0.9158
CNAG_01092	CNAG_01092	302.47	0.24883	0.126	0.5301
CNAG_01093	CNAG_01093	1840.9	0.079431	0.19255	0.95669
CNAG_01094	CNAG_01094	1107.6	-0.051554	0.21925	0.97485
CNAG_01095	CNAG_01095	215.7	-0.12566	0.2163	0.92831
CNAG_01096	CNAG_01096	136.35	0.25569	0.18648	0.74514
CNAG_01097	CNAG_01097	142.89	0.17089	0.28904	0.92656
CNAG_01098	CNAG_01098	523.31	-0.080809	0.12494	0.91975
CNAG_01099	CNAG_01099	766.41	-0.0094189	0.10823	0.99376
CNAG_01100	CNAG_01100	349.41	-0.20749	0.10143	0.51766
CNAG_01101	CNAG_01101	654.03	-0.18594	0.18351	0.8534
CNAG_01102	CNAG_01102	972.76	0.10602	0.24101	0.95258
CNAG_01103	PRP11	398.44	-0.15867	0.13592	0.80372
CNAG_01104	CNAG_01104	324.33	0.05397	0.22811	0.97485
CNAG_01105	CNAG_01105	58.07	-0.43466	0.21448	0.52667
CNAG_01106	VPH1	320.9	0.448	0.20258	0.4708
CNAG_01107	CNAG_01107	482.15	0.058007	0.12651	0.95211
CNAG_01108	DAL2	56.443	-0.32343	0.29532	0.82559
CNAG_01109	CNAG_01109	838.44	0.13195	0.15429	0.88778
CNAG_01110	CNAG_01110	305.13	-0.026503	0.17699	0.98576
CNAG_01111	CNAG_01111	1358.7	0.34651	0.16888	0.51766
CNAG_01112	CNAG_01112	210.44	0.47169	0.32042	0.70511
CNAG_01113	CNAG_01113	783.8	0.32594	0.21335	0.68825
CNAG_01114	CNAG_01114	345.1	0.089494	0.14335	0.92295
CNAG_01115	CNAG_01115	297.59	-0.0037904	0.19542	0.99655
CNAG_01116	CNAG_01116	439.42	0.072049	0.13758	0.93717
CNAG_01117	EF3	42402	0.17359	0.10284	0.63865
CNAG_01118	CNAG_01118	43.904	-0.13777	0.24811	0.93493
CNAG_01119	CNAG_01119	1236.1	1.0658	0.26309	0.0075216
CNAG_01120	CNAG_01120	1800.6	-0.03382	0.15284	0.97527
CNAG_01121	CNAG_01121	150.35	0.46728	0.22501	0.51498
CNAG_01122	CNAG_01122	32.694	-0.1497	0.29244	0.94032
CNAG_01123	CNAG_01123	427.79	0.17656	0.15398	0.80811
CNAG_01124	CNAG_01124	248.28	0.054205	0.16433	0.96833
CNAG_01125	CNAG_01125	451.87	-0.20148	0.25322	0.89593
CNAG_01126	CNAG_01126	431.33	-0.22921	0.17513	0.7713
CNAG_01127	CNAG_01127	91.495	0.0017529	0.21038	0.99812
CNAG_01128	CNAG_01128	204.55	0.038489	0.15782	0.97485
CNAG_01129	ERG7	39.33	-1.6589	0.4652	0.033223
CNAG_01130	CNAG_01130	398.39	-0.078384	0.16734	0.95134
CNAG_01131	CNAG_01131	276.89	-0.15279	0.16802	0.88074
CNAG_01132	CNAG_01132	953.91	0.046536	0.13029	0.96409
CNAG_01133	CNAG_01133	104.04	-0.24559	0.23582	0.84138
CNAG_01134	CNAG_01134	131.92	0.20118	0.19683	0.84873
CNAG_01135	CNAG_01135	164.6	-0.0098373	0.19607	0.99655
CNAG_01136	CNAG_01136	1293.1	0.27328	0.14748	0.58322
CNAG_01137	CNAG_01137	3842.3	0.12364	0.29576	0.95621
CNAG_01138	CCP1	878.3	-0.84877	0.20008	0.0038487
CNAG_01139	CNAG_01139	18.753	0.23674	0.3391	0.91129
CNAG_01140	CNAG_01140	1557.8	-0.089384	0.17576	0.94032
CNAG_01141	RRP40	254.93	0.43341	0.19293	0.45605
CNAG_01142	CNAG_01142	119.03	0.47595	0.26741	0.61308
CNAG_01143	CNAG_01143	91.76	0.54699	0.21444	0.31317
CNAG_01144	RPA70	162.89	0.37697	0.16963	0.4706
CNAG_01145	CNAG_01145	73.824	-0.67599	0.22674	0.14419
CNAG_01146	CNAG_01146	857.66	0.09212	0.097189	0.87183
CNAG_01147	CNAG_01147	241.21	-0.63932	0.35744	0.61025
CNAG_01148	FPR3	1955.1	0.075385	0.11607	0.91974
CNAG_01149	CNAG_01149	208.98	-0.13989	0.19404	0.90909
CNAG_01150	CNAG_01150	16428	0.18371	0.15639	0.80069
CNAG_01151	UBC5	310.7	0.1968	0.14155	0.73859
CNAG_01152	CNAG_01152	10729	0.089563	0.10152	0.88461
CNAG_01153	CNAG_01153	4201	0.015464	0.15172	0.99252
CNAG_01154	CNAG_01154	113.4	0.018044	0.30288	0.99655
CNAG_01155	GUT1	569.43	-0.15167	0.155	0.86313
CNAG_01156	CAP2	307.69	-0.25251	0.20378	0.78758
CNAG_01157	CNAG_01157	152.74	-0.046444	0.22183	0.97708
CNAG_01158	CNAG_01158	2015.4	0.020035	0.096289	0.97748
CNAG_01159	CNAG_01159	1481.1	-0.12412	0.14618	0.88778
CNAG_01161	CNAG_01161	158.06	0.045357	0.2265	0.97766
CNAG_01162	MAK3201	65.75	-0.14697	0.26032	0.93214
CNAG_01163	RAD54	444.96	0.15451	0.17994	0.88778
CNAG_01164	CNAG_01164	688.17	-0.41359	0.21458	0.55249
CNAG_01165	LCB5	149.15	-0.076871	0.15171	0.94032
CNAG_01166	URE4	147.13	0.20381	0.21036	0.8673
CNAG_01167	URE2	470.89	-0.024862	0.14142	0.98158
CNAG_01168	CNAG_01168	5153.5	0.046253	0.13317	0.96607
CNAG_01169	CNAG_01169	249.78	0.19325	0.15478	0.7847
CNAG_01170	CNAG_01170	9119.6	0.12305	0.11923	0.84447
CNAG_01171	CNAG_01171	562.32	0.084731	0.095669	0.88308
CNAG_01172	PBX1	139.2	0.13071	0.16247	0.89593
CNAG_01173	LAG1	113.67	-0.018058	0.27476	0.9956
CNAG_01174	CNAG_01174	1384.6	-0.036682	0.12707	0.97198
CNAG_01175	CNAG_01175	386.93	-0.094665	0.1213	0.89618
CNAG_01177	NEM1	82.183	0.010922	0.20872	0.99655
CNAG_01178	CNAG_01178	666.28	0.031428	0.17483	0.98125
CNAG_01179	CNAG_01179	632.3	0.12582	0.11147	0.81146
CNAG_01180	CNAG_01180	400.16	0.18962	0.23417	0.89593
CNAG_01181	CNAG_01181	12502	-0.014904	0.12533	0.99184
CNAG_01182	CNAG_01182	977.58	0.18668	0.10901	0.63176
CNAG_01183	LSB1	138.99	-0.14274	0.25224	0.93214
CNAG_01184	CNAG_01184	130.56	0.29305	0.26365	0.81781
CNAG_01185	CNAG_01185	3559.7	-0.028466	0.25297	0.99184
CNAG_01186	CNAG_01186	304.6	0.072016	0.1225	0.92656
CNAG_01187	CNAG_01187	1252.8	0.25458	0.14379	0.61697
CNAG_01188	CNAG_01188	79.425	-0.4484	0.21862	0.51766
CNAG_01189	CNAG_01189	2362.4	0.063111	0.09757	0.91975
CNAG_01190	CNAG_01190	269.43	0.28394	0.17975	0.67328
CNAG_01191	CNAG_01191	111.37	-0.12681	0.16204	0.89601
CNAG_01192	CNAG_01192	57.319	-0.014554	0.23862	0.99655
CNAG_01193	CNAG_01193	109.68	-0.83128	0.48557	0.63176
CNAG_01194	CNAG_01194	21.695	0.16771	0.39664	0.95463
CNAG_01195	CNAG_01195	424.97	0.168	0.14001	0.79738
CNAG_01196	CNAG_01196	121.53	0.16281	0.30819	0.93717
CNAG_01197	CNAG_01197	459.42	0.069715	0.12865	0.93717
CNAG_01198	CNAG_01198	655.15	-0.009934	0.1065	0.99366
CNAG_01199	CNAG_01199	265.26	0.028726	0.13469	0.97654
CNAG_01200	CNAG_01200	99.354	0.12938	0.17682	0.90749
CNAG_01201	CNAG_01201	206.55	0.044966	0.14701	0.96878
CNAG_01202	CNAG_01202	109.59	-0.043262	0.21023	0.97748
CNAG_01203	YVH1	522.01	0.22127	0.16752	0.76374
CNAG_01204	CNAG_01204	1996.8	-0.076138	0.13269	0.92962
CNAG_01207	CNAG_01207	577.19	-0.4122	0.20398	0.52813
CNAG_01208	CCH1	650.21	0.050478	0.11672	0.95258
CNAG_01209	FAB1	152.8	-0.37442	0.19283	0.54598
CNAG_01210	CNAG_01210	24.409	-0.047523	0.27154	0.98163
CNAG_01211	CNAG_01211	569.02	-0.023077	0.21286	0.99184
CNAG_01212	CNAG_01212	427.3	0.121	0.16212	0.90287
CNAG_01213	CNAG_01213	142.24	-0.0056634	0.24332	0.99655
CNAG_01214	HOC2	214.12	0.059337	0.11393	0.93717
CNAG_01215	CNAG_01215	760.71	0.052557	0.12061	0.95258
CNAG_01216	CNAG_01216	1579.9	0.035136	0.12071	0.97198
CNAG_01217	CNAG_01217	845.95	-0.060496	0.12995	0.95172
CNAG_01220	CNAG_01220	385.03	0.17283	0.11454	0.69334
CNAG_01221	CNAG_01221	259.6	0.24377	0.19966	0.79114
CNAG_01222	CNAG_01222	333.54	-0.67967	0.26223	0.29561
CNAG_01223	CNAG_01223	240.06	0.085159	0.16939	0.94128
CNAG_01224	CNAG_01224	16905	0.25109	0.14667	0.63176
CNAG_01228	CNAG_01228	131.77	-0.083663	0.18752	0.95258
CNAG_01229	CNAG_01229	48.606	-0.56914	0.30348	0.57498
CNAG_01230	MP98	1212.9	-0.07515	0.16764	0.95256
CNAG_01231	CNAG_01231	109.21	-0.20191	0.22145	0.88074
CNAG_01232	PMC1	3645.8	-0.18824	0.098099	0.55719
CNAG_01233	CNAG_01233	199.77	0.1095	0.12999	0.88778
CNAG_01234	CNAG_01234	125.79	-0.35421	0.26509	0.76093
CNAG_01235	CNAG_01235	640.03	-0.14002	0.11428	0.79114
CNAG_01236	CNAG_01236	1280.5	0.087896	0.15646	0.93352
CNAG_01237	CNAG_01237	1160.4	0.17463	0.16504	0.83837
CNAG_01238	CNAG_01238	380.6	0.10249	0.13052	0.89601
CNAG_01239	CDA3	85.392	-0.28074	0.28039	0.85567
CNAG_01240	CNAG_01240	379.03	-0.030979	0.12019	0.97482
CNAG_01241	CNAG_01241	220.06	-0.25307	0.20291	0.7848
CNAG_01242	HAPX	3025.5	0.12836	0.22405	0.92994
CNAG_01243	SET101	844.47	-0.028847	0.14545	0.97766
CNAG_01244	CNAG_01244	106.8	-0.0057902	0.18821	0.99655
CNAG_01245	CNAG_01245	311.88	0.17321	0.11965	0.7172
CNAG_01246	CNAG_01246	135.2	-0.12717	0.21419	0.92656
CNAG_01247	CNAG_01247	307.04	0.063683	0.10508	0.92298
CNAG_01248	CNAG_01248	462.39	0.036529	0.13841	0.97432
CNAG_01249	CNAG_01249	192.06	-0.12145	0.13974	0.88778
CNAG_01250	TRL1	755.96	0.10801	0.13801	0.89601
CNAG_01251	UFD4	908.99	-0.22303	0.17269	0.77406
CNAG_01252	CNAG_01252	31.836	-0.76971	0.40478	0.56174
CNAG_01253	CNAG_01253	893.18	0.22944	0.11393	0.52848
CNAG_01254	OCA101	76.676	0.33066	0.22965	0.71824
CNAG_01255	CNAG_01255	892.17	-0.34343	0.21378	0.6645
CNAG_01256	CNAG_01256	9.2184	0.18299	0.53931	0.96774
CNAG_01257	CNAG_01257	198.12	-0.29258	0.23137	0.78109
CNAG_01258	CNAG_01258	274.75	0.086722	0.12174	0.90909
CNAG_01261	CNAG_01261	1094.5	0.032386	0.23158	0.98847
CNAG_01262	GPB1	111.79	0.11446	0.1912	0.92574
CNAG_01263	CNAG_01263	1024.1	-0.1122	0.13918	0.89593
CNAG_01264	CNAG_01264	1119.8	0.14654	0.1151	0.77842
CNAG_01265	CNAG_01265	161.03	0.076401	0.20646	0.96369
CNAG_01266	CNAG_01266	820.4	-0.042451	0.10889	0.96068
CNAG_01267	CNAG_01267	87.291	-0.15384	0.22507	0.91316
CNAG_01268	CNAG_01268	24.355	0.0078527	0.4099	0.99655
CNAG_01270	CNAG_01270	755.83	-0.25445	0.17909	0.72686
CNAG_01271	CNAG_01271	254.74	0.17763	0.13315	0.76093
CNAG_01272	CNAG_01272	1141.7	-0.77099	0.39944	0.55061
CNAG_01273	CNAG_01273	1141.2	0.15254	0.18237	0.88883
CNAG_01274	CNAG_01274	518.1	-0.32109	0.15779	0.52185
CNAG_01275	CNAG_01275	191.22	-0.10194	0.28504	0.96409
CNAG_01276	CNAG_01276	446.93	-0.043641	0.14283	0.96878
CNAG_01277	CNAG_01277	351.72	-0.67581	0.18778	0.029677
CNAG_01278	APT2	391.31	-0.27417	0.16247	0.63865
CNAG_01279	CNAG_01279	186.82	0.13516	0.18593	0.90894
CNAG_01281	CNAG_01281	374.58	0.12945	0.12082	0.83473
CNAG_01282	CNAG_01282	288.02	-0.39399	0.19189	0.51766
CNAG_01283	CAP5	282.75	-0.10994	0.36207	0.96878
CNAG_01284	CNAG_01284	497.68	0.077385	0.13041	0.92656
CNAG_01285	CNAG_01285	25.631	-0.62734	0.27743	0.44482
CNAG_01286	CNAG_01286	64.066	-0.26594	0.29709	0.88074
CNAG_01287	CNAG_01287	1087	-0.098711	0.12305	0.89593
CNAG_01288	CNAG_01288	969.55	0.21542	0.10945	0.53213
CNAG_01289	CNAG_01289	217.1	0.20584	0.13384	0.68451
CNAG_01290	CNAG_01290	308.88	0.28356	0.14897	0.56174
CNAG_01291	CNAG_01291	433.73	-0.0079435	0.12499	0.99573
CNAG_01292	CNAG_01292	940.08	0.34472	0.18663	0.58403
CNAG_01293	CNAG_01293	403.42	0.08379	0.12213	0.91264
CNAG_01294	IPK1	74.963	-0.13627	0.20527	0.91719
CNAG_01295	CNAG_01295	315.78	0.012582	0.1313	0.99354
CNAG_01296	CNAG_01296	651.44	-0.012618	0.16065	0.99377
CNAG_01297	CNAG_01297	105.26	-0.33839	0.22836	0.70049
CNAG_01298	CNAG_01298	579.58	-0.20819	0.14041	0.70049
CNAG_01299	CNAG_01299	0.85949	-3.0721	1.5375	0.52848
CNAG_01300	CNAG_01300	5584.1	0.073921	0.11458	0.91996
CNAG_01301	CNAG_01301	975.94	0.062073	0.15201	0.95699
CNAG_01302	CNAG_01302	410.76	0.17225	0.16366	0.84138
CNAG_01303	CNAG_01303	321.88	0.070122	0.14152	0.94356
CNAG_01304	CNAG_01304	342.76	0.13907	0.14325	0.8673
CNAG_01305	CNAG_01305	1188.6	0.2578	0.15973	0.6645
CNAG_01306	CNAG_01306	180.46	-0.52506	0.20356	0.29963
CNAG_01307	CNAG_01307	425.18	0.11922	0.21579	0.93522
CNAG_01308	CNAG_01308	903.89	-0.12338	0.18905	0.91974
CNAG_01309	CNAG_01309	367.24	0.022521	0.14188	0.98417
CNAG_01310	CNAG_01310	602.79	0.026807	0.21519	0.99105
CNAG_01313	CNAG_01313	309.28	-0.15522	0.18205	0.88778
CNAG_01314	PPP1	470.72	-0.076184	0.14416	0.93717
CNAG_01315	CNAG_01315	255.8	-0.047884	0.15098	0.96878
CNAG_01316	RPA32	196.08	0.20929	0.20567	0.85044
CNAG_01317	CNAG_01317	406.77	-0.063052	0.1558	0.95774
CNAG_01318	CNAG_01318	303.29	-0.062349	0.15107	0.95669
CNAG_01319	PAC2	163.73	-0.32346	0.22913	0.72946
CNAG_01320	CNAG_01320	513.4	0.073748	0.10801	0.91316
CNAG_01321	CNAG_01321	1574.1	0.10787	0.13971	0.89837
CNAG_01322	CNAG_01322	363.73	-0.23548	0.15954	0.70301
CNAG_01323	CNAG_01323	2150.1	0.062228	0.13269	0.95126
CNAG_01324	CNAG_01324	53.062	0.31953	0.46014	0.91136
CNAG_01325	CNAG_01325	167.73	0.062641	0.2747	0.97485
CNAG_01330	CNAG_01330	307.48	0.010281	0.1206	0.99376
CNAG_01331	CNAG_01331	326.19	-0.058256	0.12901	0.95256
CNAG_01332	CNAG_01332	7663.5	0.00026071	0.10927	0.99937
CNAG_01333	ALK1	5.021	-4.1744	1.0616	0.011418
CNAG_01334	CNAG_01334	41.623	-1.4692	0.32111	0.0010517
CNAG_01335	CNAG_01335	60.78	-0.1067	0.38424	0.97244
CNAG_01336	CNAG_01336	100	-0.050177	0.1828	0.97259
CNAG_01337	CNAG_01337	157.35	0.034326	0.23336	0.98695
CNAG_01338	CNAG_01338	820.06	0.084083	0.13205	0.91999
CNAG_01339	CNAG_01339	467.98	0.045895	0.13616	0.96774
CNAG_01340	CNAG_01340	531.7	0.031015	0.17098	0.98125
CNAG_01341	ISP3	608.86	0.0059382	0.27416	0.99655
CNAG_01342	CNAG_01342	230.68	0.050934	0.11904	0.95344
CNAG_01343	CNAG_01343	223.93	-0.1285	0.14015	0.87913
CNAG_01344	CNAG_01344	109.32	-0.54954	0.28061	0.53682
CNAG_01345	CNAG_01345	458.6	0.14972	0.11474	0.77152
CNAG_01346	HPP2	133.02	-0.19531	0.17534	0.81711
CNAG_01347	CNAG_01347	645.42	-0.42326	0.14668	0.16981
CNAG_01348	CNAG_01348	401.43	0.24999	0.17628	0.72686
CNAG_01349	CNAG_01349	150.72	0.31879	0.18653	0.63196
CNAG_01350	RMD5	212.06	-0.3011	0.13766	0.47778
CNAG_01351	CNAG_01351	559.6	0.11515	0.087011	0.76242
CNAG_01352	CNAG_01352	480.25	-0.049379	0.1113	0.95258
CNAG_01353	CNAG_01353	810.7	0.076648	0.12628	0.92298
CNAG_01354	CNAG_01354	13760	0.22241	0.30072	0.90538
CNAG_01355	CNAG_01355	311.92	0.099578	0.15367	0.91974
CNAG_01356	CNAG_01356	114.15	-0.060523	0.15443	0.96039
CNAG_01357	SDP101	215.61	-0.024431	0.16915	0.9879
CNAG_01358	CNAG_01358	154.68	0.010468	0.17826	0.99655
CNAG_01359	CNAG_01359	3918.9	-0.14329	0.17732	0.89593
CNAG_01360	CNAG_01360	816.12	-0.24241	0.12782	0.56365
CNAG_01361	CNAG_01361	4565.3	-0.094	0.10959	0.88778
CNAG_01362	CNAG_01362	301.68	-0.060163	0.12978	0.95205
CNAG_01363	CNAG_01363	317.26	0.071108	0.13738	0.9384
CNAG_01364	CNAG_01364	1073	0.13989	0.12838	0.82778
CNAG_01365	CNAG_01365	219.02	0.22657	0.22787	0.85669
CNAG_01367	CNAG_01367	2.1239	2.2524	1.2239	0.58797
CNAG_01368	CNAG_01368	282.5	-0.83258	0.30875	0.24613
CNAG_01369	CNAG_01369	299.97	0.34118	0.2787	0.79114
CNAG_01370	CNAG_01370	118.59	0.38927	0.22989	0.63722
CNAG_01371	CRG2	166.57	-0.19276	0.20787	0.8757
CNAG_01372	CNAG_01372	210.25	0.033515	0.175	0.97856
CNAG_01373	CDC10	566.87	-0.42839	0.35978	0.79957
CNAG_01375	ABP1	306.14	-0.4865	0.22223	0.47778
CNAG_01376	CNAG_01376	4482.2	-0.21934	0.18692	0.80073
CNAG_01377	UBP13	407.48	-0.049689	0.1259	0.96027
CNAG_01378	STE24	206.88	-0.47174	0.18085	0.28826
CNAG_01379	CNAG_01379	1051.2	0.20868	0.10788	0.5491
CNAG_01380	CNAG_01380	160.79	0.027258	0.20274	0.98972
CNAG_01381	CNAG_01381	276.82	0.046809	0.13128	0.96409
CNAG_01382	CNAG_01382	100.83	-0.040848	0.21543	0.97944
CNAG_01384	CNAG_01384	391.82	0.38677	0.18354	0.50426
CNAG_01385	GGT1	344.85	0.12459	0.11043	0.81146
CNAG_01386	CNAG_01386	116.6	0.28484	0.17695	0.6645
CNAG_01387	CNAG_01387	495.2	-0.42816	0.21773	0.53213
CNAG_01388	CNAG_01388	118.18	-0.28585	0.2755	0.84307
CNAG_01389	CNAG_01389	56.198	-2.252	0.962	0.40634
CNAG_01390	CNAG_01390	1372.4	0.14155	0.095754	0.7016
CNAG_01391	CNAG_01391	1166	-0.44421	0.12691	0.039207
CNAG_01392	CNAG_01392	109.71	0.41091	0.19947	0.51766
CNAG_01395	CNAG_01395	391.22	0.039035	0.18197	0.97654
CNAG_01396	CNAG_01396	288.02	-0.029275	0.11714	0.97485
CNAG_01397	CNAG_01397	1542.6	0.20134	0.12274	0.65561
CNAG_01398	CNAG_01398	668.62	0.12504	0.095591	0.77137
CNAG_01399	CNAG_01399	232.89	0.092426	0.16551	0.93396
CNAG_01400	CNAG_01400	1380.9	0.077545	0.13617	0.93061
CNAG_01401	CNAG_01401	138.08	0.070934	0.1656	0.95344
CNAG_01402	CNAG_01402	468.12	-0.48977	0.2108	0.41986
CNAG_01403	CNAG_01403	421.69	-0.19493	0.15953	0.79114
CNAG_01404	CNAG_01404	2093.3	0.22638	0.17488	0.77287
CNAG_01405	CNAG_01405	833.79	-0.013819	0.19512	0.99377
CNAG_01406	CNAG_01406	141.32	-0.36289	0.2451	0.70049
CNAG_01408	CNAG_01408	320.69	-0.26461	0.13944	0.56365
CNAG_01411	CNAG_01411	91.175	-0.052456	0.14063	0.96369
CNAG_01412	PAH1	367.92	0.16554	0.18458	0.88074
CNAG_01413	PUB1	1984.2	0.062991	0.1619	0.96068
CNAG_01414	CNAG_01414	503.07	-0.039115	0.15977	0.97485
CNAG_01415	CNAG_01415	388.55	0.060889	0.1031	0.92656
CNAG_01416	CNAG_01416	380.97	0.12393	0.17154	0.90909
CNAG_01417	CNAG_01417	211.85	0.027233	0.27248	0.9927
CNAG_01418	CNAG_01418	173.39	-0.20594	0.17693	0.80471
CNAG_01419	CNAG_01419	224.83	0.3631	0.18309	0.52848
CNAG_01420	CNAG_01420	122.34	-0.3197	0.19586	0.65776
CNAG_01421	CNAG_01421	143.16	-0.074124	0.21775	0.96774
CNAG_01422	CNAG_01422	307.49	0.2001	0.19366	0.84419
CNAG_01423	CNAG_01423	444.73	-0.25576	0.19078	0.76032
CNAG_01424	CNAG_01424	230.95	-0.49997	0.21332	0.40534
CNAG_01425	CNAG_01425	62.723	0.4252	0.25095	0.63722
CNAG_01426	CNAG_01426	287.22	0.037611	0.13834	0.97312
CNAG_01428	CNAG_01428	8971	0.084687	0.11266	0.90267
CNAG_01429	CNAG_01429	136	-0.075762	0.23136	0.96878
CNAG_01430	CNAG_01430	189.53	0.19232	0.13165	0.71162
CNAG_01431	HOB1	166.82	0.053028	0.15669	0.96774
CNAG_01432	CNAG_01432	391.1	0.057318	0.12507	0.95211
CNAG_01435	CNAG_01435	916.85	0.081168	0.11261	0.90909
CNAG_01436	SIT4	249.93	0.06136	0.12702	0.94828
CNAG_01437	CNAG_01437	803.57	0.10896	0.13392	0.89593
CNAG_01438	SWI6	70.016	-0.065413	0.31103	0.97662
CNAG_01439	CNAG_01439	349.53	0.16212	0.14282	0.81146
CNAG_01440	CNAG_01440	126.43	-0.04011	0.19078	0.97662
CNAG_01441	CNAG_01441	145.01	-0.1841	0.25799	0.90909
CNAG_01442	CNAG_01442	1192.8	0.024457	0.11024	0.97527
CNAG_01443	CNAG_01443	74.627	0.031879	0.16321	0.97804
CNAG_01444	RPB4	290.17	0.20883	0.16903	0.78792
CNAG_01445	APG9	266.72	0.1514	0.22007	0.91264
CNAG_01446	HSP12	7176.4	-0.04189	0.17582	0.97485
CNAG_01448	CNAG_01448	204.62	0.21088	0.18447	0.80811
CNAG_01451	CNAG_01451	704.11	0.034568	0.11542	0.97023
CNAG_01452	MAT3	96.426	0.14536	0.22488	0.91996
CNAG_01454	STE12alpha	11.904	0.24494	1.3471	0.98119
CNAG_01455	RPL39alpha	7300	0.035181	1.6441	0.99655
CNAG_01456	CNAG_01456	38.22	0.27546	1.3836	0.97766
CNAG_01461	CNAG_01461	157.28	-0.082466	0.18466	0.95258
CNAG_01463	CNAG_01463	480.8	0.47346	0.17967	0.27294
CNAG_01464	FHB1	4480.9	0.47078	0.25928	0.59894
CNAG_01465	CNAG_01465	105.89	0.043313	0.19208	0.97485
CNAG_01466	CNAG_01466	280.99	-0.2869	0.16772	0.63176
CNAG_01467	CNAG_01467	297.9	0.0081341	0.29144	0.99655
CNAG_01468	CNAG_01468	25.264	-0.48001	0.3898	0.7891
CNAG_01469	CNAG_01469	597.49	-0.043412	0.10462	0.95621
CNAG_01470	CNAG_01470	450.78	-0.07145	0.18534	0.96197
CNAG_01471	CNAG_01471	170.55	0.28586	0.23931	0.79957
CNAG_01472	CNAG_01472	270.92	0.31841	0.15116	0.50426
CNAG_01473	CNAG_01473	81.959	-0.095144	0.15059	0.92154
CNAG_01474	CNAG_01474	104.75	0.22863	0.15401	0.70049
CNAG_01475	SMT1	622.95	-0.029692	0.10641	0.97244
CNAG_01476	CNAG_01476	907.82	-0.16805	0.1614	0.84138
CNAG_01477	CNAG_01477	244.6	0.21079	0.22941	0.87913
CNAG_01478	CNAG_01478	60.091	-0.38691	0.30536	0.77969
CNAG_01479	CNAG_01479	428.69	-0.82509	0.25208	0.074336
CNAG_01480	CNAG_01480	4935.6	0.10853	0.14173	0.89856
CNAG_01481	CNAG_01481	209.7	0.063674	0.17925	0.96412
CNAG_01482	CNAG_01482	251.63	0.083911	0.17764	0.94995
CNAG_01483	HPI1	184.51	0.0095558	0.13076	0.99377
CNAG_01485	CNAG_01485	347.82	0.022386	0.24039	0.99366
CNAG_01486	CNAG_01486	5882.7	0.15837	0.10563	0.69435
CNAG_01487	CNAG_01487	4.0617	0.50034	0.79972	0.92295
CNAG_01489	CAS9	91.757	0.11974	0.17762	0.91582
CNAG_01490	CNAG_01490	272.8	0.26535	0.19192	0.74228
CNAG_01491	CNAG_01491	175.74	-0.23863	0.28824	0.89193
CNAG_01492	CNAG_01492	657.27	0.079759	0.19802	0.95831
CNAG_01493	CNAG_01493	2412.9	0.17478	0.18581	0.87183
CNAG_01494	CNAG_01494	69.988	0.034021	0.20004	0.98163
CNAG_01495	CNAG_01495	50.932	-0.087343	0.4708	0.98048
CNAG_01496	PPT1	361.13	-0.17123	0.16106	0.83644
CNAG_01497	CNAG_01497	110.21	0.12961	0.19857	0.91974
CNAG_01498	AKP2	118.07	0.13129	0.18839	0.91129
CNAG_01499	CNAG_01499	93.508	0.082634	0.21862	0.96369
CNAG_01500	CNAG_01500	9.2063	0.51592	0.6161	0.8886
CNAG_01501	CNAG_01501	89.24	0.19696	0.21464	0.87913
CNAG_01502	CNAG_01502	314.91	-0.0090611	0.16905	0.99655
CNAG_01504	CNAG_01504	239.32	0.040363	0.16748	0.97485
CNAG_01506	CNAG_01506	75.663	-0.21977	0.17926	0.79114
CNAG_01507	CNAG_01507	92.166	-0.15975	0.22582	0.90909
CNAG_01508	CNAG_01508	502.45	-0.11329	0.10811	0.84138
CNAG_01509	CNAG_01509	153.57	0.059859	0.15632	0.96228
CNAG_01510	CNAG_01510	241	-0.16141	0.17609	0.87913
CNAG_01511	CNAG_01511	32.157	-0.076213	0.3149	0.97485
CNAG_01512	CNAG_01512	42.113	-0.095601	0.26535	0.96409
CNAG_01513	CNAG_01513	218.64	0.11875	0.13224	0.88074
CNAG_01518	PMU1	319.19	0.18333	0.12228	0.69435
CNAG_01519	EEP1	17.07	-0.35682	0.72152	0.94356
CNAG_01520	CNAG_01520	116.37	-0.22695	0.3529	0.91999
CNAG_01521	CNAG_01521	114.5	0.1905	0.73787	0.97482
CNAG_01522	CNAG_01522	592.46	0.37831	0.36051	0.84138
CNAG_01523	HOG1	173.88	0.010012	0.2982	0.99655
CNAG_01524	CNAG_01524	286.47	0.11909	0.52161	0.97485
CNAG_01525	CNAG_01525	99.441	0.29933	0.3902	0.89856
CNAG_01526	CNAG_01526	1271.7	-0.39538	0.20152	0.53404
CNAG_01527	CNAG_01527	27.552	-0.22429	0.29171	0.89856
CNAG_01528	CNAG_01528	276.79	0.18565	0.20701	0.88074
CNAG_01529	CNAG_01529	646.83	0.1105	0.16807	0.91974
CNAG_01530	MGA2	1778.6	0.21422	0.13089	0.65561
CNAG_01531	CNAG_01531	185.48	-0.078245	0.14845	0.93717
CNAG_01532	INP52	161.11	0.012685	0.2628	0.99655
CNAG_01533	CNAG_01533	100.13	-0.25477	0.42689	0.92574
CNAG_01534	CNAG_01534	140.92	0.42186	0.25262	0.64713
CNAG_01535	CNAG_01535	469.83	0.087053	0.18616	0.95134
CNAG_01536	CNAG_01536	109.59	-1.2535	0.28283	0.0018631
CNAG_01537	VAD1	210.98	-0.58274	0.33279	0.6267
CNAG_01538	CNAG_01538	14.609	-0.076391	0.54603	0.98847
CNAG_01539	CNAG_01539	536.97	-0.57314	0.47307	0.79371
CNAG_01540	CNAG_01540	20.784	-0.40995	0.48641	0.88778
CNAG_01541	CNAG_01541	13.681	0.20843	0.87935	0.97485
CNAG_01542	CNAG_01542	60.979	0.20448	0.2032	0.85425
CNAG_01543	CNAG_01543	155.85	0.00086224	0.27023	0.99937
CNAG_01544	CNAG_01544	1021.3	0.11679	0.15613	0.90267
CNAG_01545	CNAG_01545	384.78	0.076977	0.10839	0.90909
CNAG_01546	CNAG_01546	142.14	0.21341	0.22532	0.87183
CNAG_01547	CNAG_01547	404.96	-0.083593	0.17761	0.95059
CNAG_01548	CNAG_01548	860.14	0.13434	0.16025	0.88778
CNAG_01549	CNAG_01549	467.25	0.044259	0.096866	0.95211
CNAG_01550	CNAG_01550	212.55	0.077827	0.13624	0.92995
CNAG_01551	GAT201	1752.6	-0.2324	0.43984	0.93717
CNAG_01552	CNAG_01552	1150.2	-0.015566	0.21256	0.99377
CNAG_01553	CNAG_01553	1038.9	-0.24548	0.16859	0.71321
CNAG_01554	CNAG_01554	133.28	-0.14642	0.31846	0.95211
CNAG_01555	CNAG_01555	139.76	0.15869	0.20173	0.89601
CNAG_01556	CNAG_01556	284.54	0.14744	0.20296	0.90894
CNAG_01557	CAM1	982.57	-0.00068127	0.20284	0.99937
CNAG_01558	CNAG_01558	9210.2	0.027401	0.35633	0.99377
CNAG_01559	CNAG_01559	156.56	0.062722	0.19349	0.96878
CNAG_01560	CNAG_01560	42.798	-0.17683	0.85977	0.97748
CNAG_01561	CNAG_01561	150.46	0.19824	0.20519	0.8673
CNAG_01562	BLP4	908.63	-1.4912	0.60611	0.35256
CNAG_01563	HDA1	395.69	0.26281	0.1993	0.76449
CNAG_01564	CNAG_01564	421.95	0.020313	0.4901	0.99655
CNAG_01565	CNAG_01565	495	-0.040341	0.26263	0.98512
CNAG_01566	CNAG_01566	123.95	-0.061526	0.19575	0.96878
CNAG_01567	CNAG_01567	23.625	0.25861	0.44785	0.92831
CNAG_01568	CNAG_01568	1222.7	0.026653	0.14923	0.98125
CNAG_01569	CNAG_01569	35.502	-0.39182	0.52366	0.90267
CNAG_01570	CNAG_01570	210.74	0.33863	0.20184	0.64634
CNAG_01571	CNAG_01571	329.92	0.056487	0.48143	0.99184
CNAG_01572	CDC25	37.368	-0.20691	0.58477	0.96434
CNAG_01573	RIF2	229.29	-0.13747	0.1989	0.91183
CNAG_01574	CNAG_01574	2301	0.16932	0.11249	0.69358
CNAG_01575	CNAG_01575	169.29	-0.18447	0.2425	0.90112
CNAG_01576	CNAG_01576	592.9	-0.087275	0.17202	0.94032
CNAG_01577	CNAG_01577	4479.6	0.46018	0.15464	0.14557
CNAG_01578	CNAG_01578	343.22	-0.020631	0.25717	0.99376
CNAG_01579	CNAG_01579	155.34	-0.38002	0.17852	0.49733
CNAG_01580	SCP1	164.33	0.11035	0.25623	0.95258
CNAG_01581	CNAG_01581	2.428	1.249	0.97113	0.7755
CNAG_01582	CNAG_01582	37.533	-0.25572	0.31627	0.89593
CNAG_01583	CNAG_01583	797.12	0.034708	0.15712	0.97527
CNAG_01584	CNAG_01584	124.45	0.63799	0.35543	0.60986
CNAG_01585	CNAG_01585	361.65	0.61095	0.24302	0.32778
CNAG_01586	CNAG_01586	2291.7	-0.14745	0.082967	0.61501
CNAG_01587	CNAG_01587	352.89	-0.13468	0.14872	0.88074
CNAG_01588	CNAG_01588	3062.4	0.053758	0.24001	0.97485
CNAG_01590	CNAG_01590	420.64	0.11775	0.1476	0.89593
CNAG_01591	CNAG_01591	179.24	-0.13464	0.20611	0.91974
CNAG_01592	STE14	60.316	0.091206	0.37315	0.97485
CNAG_01593	CNAG_01593	809.62	0.16591	0.23741	0.91129
CNAG_01594	CNAG_01594	208.42	0.53221	0.22578	0.39981
CNAG_01595	CNAG_01595	166.52	-0.10296	0.31957	0.96878
CNAG_01596	CNAG_01596	1133.6	0.22795	0.28894	0.896
CNAG_01597	CNAG_01597	157.14	-0.26349	0.2199	0.79738
CNAG_01598	CNAG_01598	398.41	0.22837	0.29815	0.89856
CNAG_01599	CNAG_01599	411.85	0.1377	0.16462	0.88883
CNAG_01600	CNAG_01600	465.05	0.2422	0.55974	0.95258
CNAG_01601	CNAG_01601	436.64	0.055523	0.50797	0.99184
CNAG_01602	CNAG_01602	417.96	-0.1066	0.20929	0.94032
CNAG_01603	CNAG_01603	2078	0.30004	0.2002	0.69435
CNAG_01604	CNAG_01604	125.68	-0.30048	0.65822	0.95211
CNAG_01605	CNAG_01605	50.269	0.59509	0.73981	0.89593
CNAG_01606	CNAG_01606	1.6708	0.36531	1.4426	0.97485
CNAG_01607	TRX2	350.66	0.099294	0.38129	0.97432
CNAG_01608	CNAG_01608	666.54	0.15037	0.15117	0.85669
CNAG_01609	CNAG_01609	523.22	0.18977	0.18115	0.84138
CNAG_01610	CNAG_01610	231.99	-0.22204	0.26175	0.88778
CNAG_01611	LIV8	182.97	0.09131	0.32779	0.97244
CNAG_01612	PSK202	95.164	0.13171	0.35902	0.96369
CNAG_01613	CNAG_01613	191.03	-0.055282	0.21475	0.97482
CNAG_01614	UBP10	355.91	0.20125	0.23374	0.88778
CNAG_01615	CNAG_01615	202.61	0.17335	0.27475	0.92174
CNAG_01616	CNAG_01616	435.83	0.0059936	0.24061	0.99655
CNAG_01619	CNAG_01619	269.38	0.26101	0.24302	0.8338
CNAG_01620	CNAG_01620	521.25	-0.18676	0.28818	0.91974
CNAG_01621	CNAG_01621	14953	-0.20978	0.34858	0.92472
CNAG_01622	CNAG_01622	68.865	-0.85887	0.41676	0.51766
CNAG_01623	CNAG_01623	658.54	0.17494	0.17205	0.85106
CNAG_01624	CNAG_01624	69.624	0.3021	0.23557	0.7761
CNAG_01625	CNAG_01625	224.17	0.19605	0.12715	0.68332
CNAG_01626	ADA2	2009.2	-0.097221	0.14816	0.91974
CNAG_01627	CNAG_01627	177.1	0.68463	0.34252	0.52848
CNAG_01628	CNAG_01628	5697.8	0.12354	0.16131	0.89856
CNAG_01629	CNAG_01629	985.12	0.004087	0.17146	0.99655
CNAG_01630	CNAG_01630	109.8	-0.12699	0.23782	0.93717
CNAG_01631	CNAG_01631	636.28	0.14255	0.1306	0.8269
CNAG_01632	CNAG_01632	298.17	-1.3219	0.58309	0.4433
CNAG_01633	CNAG_01633	102.24	-0.24058	0.20898	0.80739
CNAG_01634	CNAG_01634	494.67	-0.032464	0.16223	0.97766
CNAG_01635	CNAG_01635	101.03	0.12202	0.21334	0.92995
CNAG_01636	CNAG_01636	290.24	0.20102	0.095666	0.50478
CNAG_01637	CNAG_01637	254.44	-0.21732	0.16375	0.76164
CNAG_01638	CNAG_01638	85.126	-0.33662	0.25837	0.77163
CNAG_01639	CNAG_01639	980.36	0.14476	0.16487	0.88591
CNAG_01640	CSF1	515.08	-0.078759	0.12352	0.91999
CNAG_01641	CNAG_01641	1059.5	0.018281	0.11023	0.9833
CNAG_01642	CNAG_01642	706.59	-0.096808	0.19135	0.94032
CNAG_01643	CNAG_01643	300.93	-0.14631	0.20487	0.90909
CNAG_01644	MLN4	295.45	0.070056	0.15781	0.95258
CNAG_01645	CNAG_01645	88.809	0.11006	0.18085	0.92295
CNAG_01646	CNAG_01646	129.22	-0.16472	0.19605	0.88778
CNAG_01647	CNAG_01647	371.72	0.13116	0.12349	0.83644
CNAG_01648	H4	8031.7	-0.077095	0.12602	0.92295
CNAG_01649	CNAG_01649	158.38	-0.36382	0.23308	0.67944
CNAG_01650	MRPL7	387.5	0.19563	0.1172	0.64713
CNAG_01651	CNAG_01651	25.505	-0.22096	0.32667	0.91474
CNAG_01652	PNG1	392.85	0.20055	0.1374	0.71162
CNAG_01653	CIG1	718.08	0.42259	0.35735	0.79957
CNAG_01654	CAS34	611.52	0.19667	0.1088	0.60179
CNAG_01655	CNAG_01655	467.93	0.37834	0.13968	0.24369
CNAG_01656	CNAG_01656	2.0292	0.31919	0.88842	0.96409
CNAG_01657	CNAG_01657	779.19	0.048696	0.16176	0.96968
CNAG_01658	CNAG_01658	364.79	-0.06553	0.14507	0.95256
CNAG_01659	CNAG_01659	214.45	-0.070287	0.14367	0.94526
CNAG_01660	GCN3	256.25	0.098394	0.10471	0.87183
CNAG_01663	CNAG_01663	62.897	-0.12027	0.45131	0.97432
CNAG_01664	CNAG_01664	151.55	-1.1798	0.27288	0.0027436
CNAG_01665	CNAG_01665	710.26	0.091062	0.18294	0.94349
CNAG_01666	CNAG_01666	771.78	0.16261	0.14104	0.8063
CNAG_01667	COQ2	394.8	-0.26082	0.29833	0.88778
CNAG_01668	CNAG_01668	8.8744	0.043832	0.57618	0.99377
CNAG_01669	CNAG_01669	116.04	0.098966	0.18293	0.93717
CNAG_01670	CNAG_01670	828.09	0.21683	0.1929	0.81301
CNAG_01671	CNAG_01671	12.474	-0.39963	0.37629	0.83644
CNAG_01672	CNAG_01672	65.954	-0.21384	0.56225	0.9633
CNAG_01673	CNAG_01673	667.79	-0.13748	0.15867	0.88778
CNAG_01674	CNAG_01674	26.088	-0.12332	0.25938	0.94973
CNAG_01675	CNAG_01675	77.165	0.41513	0.31149	0.76093
CNAG_01676	CNAG_01676	450.96	-0.0020244	0.097093	0.99655
CNAG_01677	CNAG_01677	373.73	-0.11867	0.15732	0.90267
CNAG_01678	NHA1	517.39	-0.010187	0.1159	0.99376
CNAG_01679	CNAG_01679	984.36	0.099139	0.11652	0.88778
CNAG_01680	CNAG_01680	10.137	-0.56215	0.47817	0.80028
CNAG_01681	FCY2	390.47	0.38048	0.16233	0.40534
CNAG_01682	CNAG_01682	1514.5	-0.071059	0.12462	0.93013
CNAG_01683	STL1	2494.1	0.21331	0.1351	0.67328
CNAG_01686	CNAG_01686	401.79	-0.054201	0.25456	0.97654
CNAG_01687	CNAG_01687	1093.8	0.067958	0.14574	0.95167
CNAG_01688	CNAG_01688	568.35	0.087914	0.081141	0.82972
CNAG_01689	CNAG_01689	374.28	-0.082893	0.16495	0.94128
CNAG_01690	CNAG_01690	169.9	-0.076693	0.17732	0.95258
CNAG_01691	CNAG_01691	367.42	0.096043	0.18315	0.93717
CNAG_01692	UBA3	213.54	0.10004	0.17986	0.93493
CNAG_01693	CNAG_01693	198.62	0.22413	0.12922	0.6317
CNAG_01694	CNAG_01694	495.72	-0.21802	0.2273	0.86826
CNAG_01695	CNAG_01695	268.26	-0.29128	0.25327	0.80776
CNAG_01696	CNAG_01696	2608.1	-0.4412	0.1719	0.30486
CNAG_01697	CSN1201	121.66	0.064514	0.20052	0.96878
CNAG_01698	CNAG_01698	452.05	0.080953	0.11819	0.91316
CNAG_01699	CNAG_01699	49.866	-0.31507	0.26156	0.79738
CNAG_01701	CNAG_01701	433.47	0.032802	0.14546	0.97485
CNAG_01702	CNAG_01702	186.22	0.23063	0.16401	0.73174
CNAG_01703	CNAG_01703	164.15	0.16731	0.13743	0.79213
CNAG_01704	IRK6	1839.8	0.091228	0.11606	0.89601
CNAG_01706	CNAG_01706	30.351	-0.18915	0.46988	0.95831
CNAG_01707	CRG3	304.71	-0.034791	0.1978	0.98158
CNAG_01708	GAT7	319.02	-0.034247	0.16083	0.97654
CNAG_01709	CNAG_01709	1693.9	0.14761	0.13285	0.81792
CNAG_01710	CNAG_01710	29.832	-1.0265	0.63638	0.6645
CNAG_01711	CNAG_01711	518.85	0.158	0.25056	0.92174
CNAG_01712	CNAG_01712	248.65	0.23352	0.11675	0.52848
CNAG_01713	CNAG_01713	2201.8	0.062248	0.16426	0.96369
CNAG_01714	CNAG_01714	6.6544	0.63135	0.6216	0.85126
CNAG_01715	CNAG_01715	1412	0.033562	0.14653	0.97485
CNAG_01716	CNAG_01716	497.13	0.041409	0.092066	0.95256
CNAG_01717	CNAG_01717	272.32	0.32808	0.21438	0.68813
CNAG_01718	CNAG_01718	304.92	-0.14351	0.13084	0.82535
CNAG_01719	CNAG_01719	240.43	-0.064475	0.14214	0.95211
CNAG_01720	VPS23	77.319	-0.36606	0.2879	0.77863
CNAG_01721	HEM3	1610.5	0.22301	0.13836	0.6645
CNAG_01722	CNAG_01722	432.79	-0.12689	0.20878	0.92295
CNAG_01723	CNAG_01723	330.26	-0.035618	0.13697	0.97432
CNAG_01725	CNAG_01725	229.68	0.072866	0.14035	0.93809
CNAG_01726	CNAG_01726	331.76	-0.0050344	0.14015	0.99655
CNAG_01727	CNAG_01727	25348	-0.66243	0.19704	0.058171
CNAG_01728	CNAG_01728	143.02	-0.65134	0.29646	0.47621
CNAG_01729	CNAG_01729	1141.9	0.015362	0.13312	0.99184
CNAG_01730	STE7	43.361	-0.54226	0.33127	0.65561
CNAG_01731	CNAG_01731	166.81	0.10022	0.21696	0.95205
CNAG_01732	CNAG_01732	103.49	-0.20595	0.25716	0.89593
CNAG_01733	CNAG_01733	667.5	0.29275	0.28299	0.84354
CNAG_01734	CNAG_01734	1101.6	-0.15732	0.16224	0.8673
CNAG_01735	CNAG_01735	2493.3	-0.068856	0.22133	0.96878
CNAG_01736	CNAG_01736	1444.2	-0.035589	0.11852	0.96991
CNAG_01737	ERG25	2626.4	0.091476	0.14582	0.92265
CNAG_01738	CNAG_01738	493.14	0.063446	0.15851	0.95922
CNAG_01739	CNAG_01739	326.51	-0.24807	0.1486	0.64713
CNAG_01740	CDC12	209.41	-0.36539	0.21272	0.63176
CNAG_01741	CNAG_01741	261.2	-0.12726	0.15807	0.89593
CNAG_01742	AQY1	121.91	0.11535	0.21592	0.93717
CNAG_01743	CNAG_01743	490.9	-0.16844	0.2401	0.91119
CNAG_01744	HAD1	960.33	0.26763	0.2766	0.8673
CNAG_01745	CNAG_01745	591.37	-0.59049	0.32405	0.59764
CNAG_01746	CNAG_01746	916.55	-0.037119	0.19548	0.97944
CNAG_01749	CNAG_01749	189.85	0.25437	0.20035	0.77969
CNAG_01750	CNAG_01750	20983	-0.45738	0.24496	0.57926
CNAG_01751	CNAG_01751	533.99	-0.046977	0.23541	0.97766
CNAG_01752	CNAG_01752	1049.3	0.25506	0.099036	0.30178
CNAG_01753	CNAG_01753	1753.2	0.035835	0.25488	0.98831
CNAG_01754	CNAG_01754	173.4	-0.053223	0.29683	0.98125
CNAG_01755	CNAG_01755	2086.4	0.065938	0.17996	0.96369
CNAG_01756	CNAG_01756	295.23	0.061351	0.15861	0.96146
CNAG_01758	PGU1	47.411	0.1107	0.25539	0.95258
CNAG_01759	CNAG_01759	32.472	-0.22547	0.35234	0.91999
CNAG_01760	CNAG_01760	47.543	-0.35762	0.2453	0.71259
CNAG_01761	CNAG_01761	14582	0.037461	0.14666	0.97482
CNAG_01763	CNAG_01763	61.163	-0.15091	0.28704	0.93717
CNAG_01764	CNAG_01764	149.42	-0.081824	0.18942	0.95258
CNAG_01765	CNAG_01765	297.53	0.082977	0.11804	0.91075
CNAG_01768	CNAG_01768	724.84	0.17588	0.11515	0.68825
CNAG_01769	CNAG_01769	147.07	0.053876	0.19626	0.97259
CNAG_01770	CNAG_01770	866.6	-0.26067	0.1492	0.62694
CNAG_01771	CNAG_01771	589.11	0.048978	0.13785	0.96412
CNAG_01772	CNAG_01772	208.83	-0.087363	0.22475	0.96068
CNAG_01773	CNAG_01773	173.39	0.11909	0.19294	0.92295
CNAG_01776	CNAG_01776	23.318	0.491	0.28597	0.63176
CNAG_01777	CNAG_01777	440.96	0.08841	0.20428	0.95258
CNAG_01778	CNAG_01778	472.05	-0.047922	0.12236	0.96039
CNAG_01779	CNAG_01779	583.13	-0.04759	0.14356	0.96774
CNAG_01780	CNAG_01780	686.17	0.2327	0.13675	0.63539
CNAG_01781	CNAG_01781	509.64	0.23524	0.19751	0.79957
CNAG_01787	CNAG_01787	372.68	-0.0047384	0.60735	0.99812
CNAG_01788	CNAG_01788	404.14	-0.015255	0.10381	0.98695
CNAG_01789	CNAG_01789	505.4	0.021224	0.109	0.97817
CNAG_01790	CNAG_01790	167.3	-0.031828	0.14754	0.97633
CNAG_01791	CNAG_01791	832.9	0.029251	0.12824	0.97485
CNAG_01792	CNAG_01792	390.58	-0.010424	0.15623	0.9953
CNAG_01793	CNAG_01793	99.004	-0.067957	0.19303	0.96483
CNAG_01794	CNAG_01794	73.89	0.0023212	0.25927	0.99812
CNAG_01795	CNAG_01795	237.37	-0.27533	0.18264	0.69358
CNAG_01796	CNAG_01796	2828	-0.15702	0.1649	0.8704
CNAG_01797	CNAG_01797	323.07	0.25507	0.11673	0.47778
CNAG_01798	CNAG_01798	228.23	0.21226	0.30927	0.91264
CNAG_01799	CNAG_01799	1692.4	-0.08732	0.16021	0.93711
CNAG_01800	CNAG_01800	965.14	0.28655	0.13963	0.51766
CNAG_01801	CNAG_01801	197.4	-0.21567	0.17866	0.79738
CNAG_01802	CNAG_01802	559	0.37155	0.3711	0.85567
CNAG_01803	CNAG_01803	2966.8	0.76102	0.24309	0.10112
CNAG_01806	CNAG_01806	0.45145	0.056854	2.08	0.99655
CNAG_01807	UPF1	1018.5	-0.0013654	0.12764	0.99772
CNAG_01808	CNAG_01808	899.24	0.14046	0.22165	0.92075
CNAG_01809	CNAG_01809	375.82	-0.049535	0.17174	0.97198
CNAG_01810	CNAG_01810	305.22	0.11407	0.18605	0.92295
CNAG_01811	CNAG_01811	1054.1	-0.35208	0.36499	0.8673
CNAG_01812	CNAG_01812	1722.3	0.24064	0.12817	0.57419
CNAG_01813	CNAG_01813	1627.7	0.17615	0.10712	0.65432
CNAG_01814	CNAG_01814	130.22	0.20775	0.26167	0.89593
CNAG_01815	CNAG_01815	568.88	-0.080807	0.15748	0.94019
CNAG_01816	CNAG_01816	1.083	-0.50633	1.1764	0.95258
CNAG_01817	CNAG_01817	233.57	-0.035066	0.13357	0.97432
CNAG_01818	CNAG_01818	330.53	-0.03274	0.1332	0.97485
CNAG_01819	CNAG_01819	472.25	0.17998	0.12081	0.69762
CNAG_01820	PYK1	1957.3	0.11408	0.21197	0.93717
CNAG_01821	CNAG_01821	947.35	-0.19232	0.15318	0.7847
CNAG_01822	CNAG_01822	449.51	0.0046441	0.12492	0.99655
CNAG_01823	INM1	447.75	-0.01144	0.11879	0.99332
CNAG_01824	CNAG_01824	186.92	-0.46495	0.22469	0.51539
CNAG_01825	CNAG_01825	138.41	0.051633	0.16652	0.96878
CNAG_01826	CNAG_01826	133.03	-0.20138	0.23223	0.88778
CNAG_01827	CNAG_01827	1.3581	1.2498	1.0428	0.79738
CNAG_01828	CNAG_01828	186.93	0.057218	0.12405	0.95205
CNAG_01832	CNAG_01832	135.18	0.036519	0.20949	0.98163
CNAG_01833	CNAG_01833	845.58	0.1444	0.1192	0.79371
CNAG_01834	CNAG_01834	1243.7	-0.15469	0.13298	0.80471
CNAG_01835	CNAG_01835	316.85	-0.26126	0.18435	0.72686
CNAG_01837	CNAG_01837	285.34	-0.10657	0.13702	0.8963
CNAG_01839	ESS1	609.32	-0.20953	0.1457	0.71824
CNAG_01840	TUB1	1126.9	-0.27732	0.12465	0.46954
CNAG_01841	GLN3	26.158	0.0090108	0.28147	0.99655
CNAG_01842	CNAG_01842	791.59	0.05465	0.17335	0.96878
CNAG_01843	CNAG_01843	1134.8	0.063584	0.17075	0.96369
CNAG_01844	CNAG_01844	102.09	0.18022	0.16919	0.83644
CNAG_01845	PKC1	471.31	-0.25828	0.12583	0.51766
CNAG_01846	CNAG_01846	282.28	0.054709	0.2589	0.97654
CNAG_01847	CNAG_01847	44.995	0.055897	0.29099	0.97854
CNAG_01848	CNAG_01848	1965.9	-0.19086	0.15057	0.77969
CNAG_01849	CNAG_01849	29.779	0.22882	0.29226	0.89601
CNAG_01850	TCO1	522.36	-0.04718	0.14007	0.96774
CNAG_01851	CNAG_01851	3.4157	-0.49838	0.69426	0.90909
CNAG_01852	CNAG_01852	602.51	0.027559	0.1074	0.97482
CNAG_01853	CNAG_01853	459.37	0.0097679	0.13567	0.99377
CNAG_01854	CNAG_01854	3572.8	0.038198	0.11156	0.96774
CNAG_01855	CNAG_01855	500.66	0.147	0.13178	0.8168
CNAG_01856	CNAG_01856	139.25	0.38455	0.15559	0.34951
CNAG_01857	CNAG_01857	14.37	-0.022266	0.42312	0.99655
CNAG_01858	HOB2	26.713	0.39042	0.27552	0.72686
CNAG_01859	CNAG_01859	1433.9	-0.021959	0.12658	0.98163
CNAG_01860	CNAG_01860	193.96	0.24068	0.1581	0.68924
CNAG_01861	CNAG_01861	155.77	-0.019853	0.16983	0.99184
CNAG_01862	CNAG_01862	67.663	0.037542	0.19088	0.97766
CNAG_01863	SNF2	1527.7	-0.20012	0.1307	0.68782
CNAG_01864	NDX5	347.03	0.1613	0.21073	0.89859
CNAG_01865	CNAG_01865	426.9	0.37566	0.24148	0.68013
CNAG_01866	CNAG_01866	217.43	-0.19534	0.1389	0.73174
CNAG_01867	CNAG_01867	231.72	-0.14374	0.14225	0.8538
CNAG_01868	CNAG_01868	219.83	0.09033	0.16639	0.93717
CNAG_01869	CNAG_01869	230.32	0.080838	0.14443	0.93396
CNAG_01870	CNAG_01870	443.08	0.11444	0.1516	0.90267
CNAG_01871	CNAG_01871	383.16	0.17819	0.17301	0.84447
CNAG_01872	CTR2	168.59	-0.12669	0.17087	0.90538
CNAG_01873	CNAG_01873	3.0463	1.1337	0.95452	0.79957
CNAG_01874	CNAG_01874	147.65	0.050947	0.18362	0.97244
CNAG_01875	CNAG_01875	148.28	-0.39516	0.21582	0.59359
CNAG_01876	CNAG_01876	88.001	-0.24749	0.21052	0.80028
CNAG_01877	GUA1	2206.4	0.24286	0.083838	0.16494
CNAG_01878	CNAG_01878	37.861	-0.079103	0.37223	0.97654
CNAG_01879	CNAG_01879	285.27	-0.23973	0.15906	0.69358
CNAG_01880	CNAG_01880	237.18	-0.065821	0.1169	0.93278
CNAG_01881	CNAG_01881	1389.9	0.24389	0.15782	0.68332
CNAG_01882	CNAG_01882	530.93	0.11788	0.15936	0.90538
CNAG_01883	GAT8	45.525	0.12129	0.2222	0.93663
CNAG_01884	CNAG_01884	8278.4	0.069852	0.081488	0.88778
CNAG_01885	CID14	553.42	0.082628	0.17393	0.94973
CNAG_01886	CNAG_01886	270.71	0.1664	0.16994	0.86284
CNAG_01889	CNAG_01889	134.07	0.0084831	0.1549	0.99655
CNAG_01890	MET6	3344.4	0.25873	0.17983	0.71824
CNAG_01891	CNAG_01891	631.57	-0.61033	0.65023	0.87199
CNAG_01892	CNAG_01892	323.63	-0.33444	0.24214	0.74246
CNAG_01893	CNAG_01893	287.9	0.33566	0.26993	0.78669
CNAG_01894	CNAG_01894	248.42	0.25644	0.1379	0.58182
CNAG_01895	CNAG_01895	210.71	0.083629	0.19148	0.95258
CNAG_01896	CNAG_01896	1814.6	-0.090711	0.28431	0.96878
CNAG_01897	BDF1	2978.5	0.19177	0.13194	0.71321
CNAG_01898	CNAG_01898	487.27	0.056306	0.14093	0.95922
CNAG_01899	CNAG_01899	218.76	-0.07618	0.18073	0.95467
CNAG_01900	NDX1	175.32	-0.11488	0.21986	0.93717
CNAG_01902	CNAG_01902	721.14	0.11471	0.12937	0.88308
CNAG_01903	CNAG_01903	59.504	-0.83213	0.21857	0.016162
CNAG_01904	CNAG_01904	406.95	0.11808	0.12019	0.86056
CNAG_01905	KSP1	774.04	-0.19553	0.13419	0.71259
CNAG_01906	CNAG_01906	160.57	-0.35578	0.19325	0.58783
CNAG_01907	CNAG_01907	101.47	-0.14137	0.30346	0.95172
CNAG_01908	HEM4	110.55	-0.22481	0.19196	0.80182
CNAG_01909	CNAG_01909	17.118	-1.7362	0.45688	0.016345
CNAG_01910	CNAG_01910	290.72	0.07059	0.13131	0.93717
CNAG_01911	SEC6	184.83	-0.3797	0.20525	0.58367
CNAG_01912	CNAG_01912	171.59	0.048827	0.32214	0.98563
CNAG_01913	CNAG_01913	136.11	0.38734	0.2668	0.71354
CNAG_01914	CNAG_01914	242.9	0.35651	0.17426	0.51766
CNAG_01915	CNAG_01915	56.682	-0.051436	0.25556	0.97766
CNAG_01916	CNAG_01916	214.94	0.37382	0.16744	0.46379
CNAG_01917	CNAG_01917	396.26	-0.12449	0.14633	0.88778
CNAG_01918	CNAG_01918	209.96	-0.25275	0.17795	0.72686
CNAG_01919	CNAG_01919	330.55	-0.085726	0.16981	0.94051
CNAG_01920	UBI4	7629.4	-0.15264	0.14426	0.83837
CNAG_01921	CNAG_01921	12.353	-0.26774	0.42595	0.92247
CNAG_01922	CNAG_01922	120.66	0.23219	0.22548	0.84447
CNAG_01923	CNAG_01923	566.34	-0.26802	0.13993	0.55719
CNAG_01924	CNAG_01924	185.6	-0.59207	0.29857	0.52848
CNAG_01925	CNAG_01925	835.75	0.19381	0.20728	0.87365
CNAG_01926	PEX5	71.666	-0.043631	0.2417	0.98125
CNAG_01927	CNAG_01927	205.43	0.17283	0.20581	0.88778
CNAG_01928	CNAG_01928	184.65	-0.053598	0.14654	0.96369
CNAG_01929	CNAG_01929	199.19	0.029764	0.134	0.97527
CNAG_01930	CNAG_01930	445.21	-0.016425	0.18206	0.99376
CNAG_01931	CNAG_01931	44.34	0.018461	0.19855	0.99366
CNAG_01933	CNAG_01933	0.81798	-0.23427	1.1899	0.97766
CNAG_01934	CNAG_01934	224.56	-0.019195	0.26677	0.99377
CNAG_01936	CNAG_01936	338.93	-0.051938	0.27029	0.97854
CNAG_01937	CNAG_01937	28.65	0.010646	0.32382	0.99655
CNAG_01938	KIN1	315.21	-0.22119	0.12559	0.62049
CNAG_01939	CNAG_01939	242.84	0.29254	0.14552	0.52848
CNAG_01940	CNAG_01940	186.3	0.19522	0.21674	0.88074
CNAG_01941	CNAG_01941	108.56	-0.31811	0.18411	0.6317
CNAG_01942	CNAG_01942	443.65	0.10626	0.27852	0.96248
CNAG_01943	CNAG_01943	507.61	-0.21228	0.2419	0.88591
CNAG_01944	CNAG_01944	14.962	0.054571	0.35196	0.98478
CNAG_01946	CNAG_01946	425.84	0.28795	0.19125	0.69358
CNAG_01947	CNAG_01947	100.13	0.093049	0.18222	0.94032
CNAG_01948	FZC36	254.63	0.12365	0.10983	0.81151
CNAG_01949	CNAG_01949	39.802	-0.25986	0.22695	0.80811
CNAG_01950	CNAG_01950	658.62	0.09258	0.14221	0.91974
CNAG_01951	CNAG_01951	9131.4	0.02632	0.11891	0.97527
CNAG_01952	CNAG_01952	31.108	-0.48995	0.33232	0.70429
CNAG_01953	CNAG_01953	302.43	0.18062	0.1453	0.78669
CNAG_01954	CNAG_01954	26.603	0.67985	0.40736	0.64713
CNAG_01955	CNAG_01955	44.909	0.42994	0.34293	0.7847
CNAG_01956	CNAG_01956	109.09	-0.047329	0.25897	0.98119
CNAG_01957	CNAG_01957	486.17	-0.13784	0.1642	0.88778
CNAG_01958	CNAG_01958	452.24	-0.026468	0.14869	0.98125
CNAG_01959	CNAG_01959	78.653	-0.62105	0.2232	0.20659
CNAG_01960	CNAG_01960	129.59	0.3331	0.19514	0.63251
CNAG_01961	CNAG_01961	555.66	0.16454	0.14648	0.81337
CNAG_01962	CNAG_01962	179.94	0.11384	0.31692	0.96409
CNAG_01963	CNAG_01963	130.93	0.26542	0.147	0.60301
CNAG_01964	OPT1	61.214	0.38798	0.31924	0.79325
CNAG_01965	CNAG_01965	21.157	-0.1492	0.39311	0.9636
CNAG_01969	CNAG_01969	68.973	0.067781	0.19291	0.96483
CNAG_01970	CNAG_01970	198.16	-0.49343	0.22616	0.47947
CNAG_01971	CNAG_01971	0.25533	-0.91088	2.8999	0.96878
CNAG_01972	TAF10	355.36	0.076209	0.13951	0.93663
CNAG_01973	ZFC2	2058.7	0.074091	0.075782	0.86314
CNAG_01974	CNAG_01974	516.19	0.10787	0.14404	0.90267
CNAG_01975	CNAG_01975	653.85	0.075043	0.12722	0.92656
CNAG_01976	CNAG_01976	6765.3	0.059263	0.10792	0.936
CNAG_01977	CNAG_01977	57.247	-0.18163	0.23843	0.90066
CNAG_01978	RCE1	39.31	-0.23321	0.36992	0.92174
CNAG_01979	CNAG_01979	216.94	0.05717	0.16166	0.96434
CNAG_01980	CNAG_01980	55.987	-0.71711	0.54275	0.76374
CNAG_01981	CNAG_01981	788.26	0.082703	0.21209	0.96068
CNAG_01982	CNAG_01982	539.05	-0.19578	0.15537	0.78255
CNAG_01983	RCV1	1510.5	0.093058	0.12907	0.90909
CNAG_01984	TAL1	7908.8	-0.049501	0.10826	0.95211
CNAG_01985	CNAG_01985	4841.7	-0.095399	0.10467	0.88074
CNAG_01986	CNAG_01986	367.14	0.0089938	0.19452	0.99655
CNAG_01987	CNAG_01987	199.5	-0.2696	0.22346	0.79738
CNAG_01988	PHY1	228.91	-0.22785	0.205	0.81781
CNAG_01989	CNAG_01989	99.222	0.13187	0.20699	0.91999
CNAG_01990	CNAG_01990	9645.1	0.20609	0.17962	0.80811
CNAG_01991	CNAG_01991	2794.1	0.028731	0.14327	0.97766
CNAG_01992	CNAG_01992	326.32	-0.30678	0.14138	0.4841
CNAG_01993	CNAG_01993	168.49	0.06529	0.15186	0.95258
CNAG_01994	CNAG_01994	143.21	-0.027741	0.13286	0.97742
CNAG_01995	CNAG_01995	65.458	-0.088633	0.21346	0.95621
CNAG_01996	CNAG_01996	181.92	-0.99635	0.53869	0.58367
CNAG_01997	CNAG_01997	777.84	0.17318	0.15804	0.82535
CNAG_01999	CNAG_01999	107.31	-0.26018	0.20825	0.7847
CNAG_02000	CNAG_02000	154.47	-0.23711	0.28199	0.88778
CNAG_02001	INP5203	422.93	0.015758	0.20642	0.99377
CNAG_02002	CNAG_02002	612.38	0.030748	0.16599	0.98057
CNAG_02004	CNAG_02004	1432.8	0.059646	0.13964	0.95396
CNAG_02005	CNAG_02005	49.244	-0.41688	0.38877	0.83439
CNAG_02006	CNAG_02006	140.25	0.28891	0.28634	0.8538
CNAG_02007	ADK1	848.7	0.1661	0.17802	0.87407
CNAG_02008	OVA1	556.76	-0.17363	0.24419	0.90909
CNAG_02009	CNAG_02009	57.371	-0.80782	0.3502	0.42525
CNAG_02010	CNAG_02010	84.975	-1.097	0.49748	0.47253
CNAG_02011	CNAG_02011	104.1	0.4621	0.20616	0.45813
CNAG_02012	CNAG_02012	163.24	0.062359	0.15729	0.95982
CNAG_02013	CNAG_02013	59.704	-0.15939	0.29952	0.93717
CNAG_02016	CNAG_02016	9.5236	0.80958	0.39783	0.52185
CNAG_02018	CNAG_02018	0.02146	-0.18958	7.213	0.99655
CNAG_02020	CNAG_02020	571.38	0.19786	0.15598	0.77969
CNAG_02021	CNAG_02021	450.28	0.21339	0.18499	0.80617
CNAG_02022	CNAG_02022	459.9	-0.039207	0.14055	0.97244
CNAG_02023	CNAG_02023	62.821	0.44583	0.24602	0.59913
CNAG_02024	CNAG_02024	250.09	-0.26067	0.14076	0.58337
CNAG_02025	CNAG_02025	786.05	0.1021	0.15267	0.91598
CNAG_02026	CNAG_02026	133.59	0.12342	0.16557	0.90287
CNAG_02027	CNAG_02027	129.35	-0.30264	0.22793	0.76146
CNAG_02028	CNAG_02028	221.71	-0.079721	0.1491	0.93717
CNAG_02029	WSP1	227.53	-0.63826	0.28842	0.4708
CNAG_02030	CNAG_02030	874.89	-0.54641	0.16918	0.081784
CNAG_02031	CNAG_02031	31.667	0.48178	0.2304	0.50664
CNAG_02032	CNAG_02032	748.9	0.049806	0.15792	0.96878
CNAG_02033	CNAG_02033	396.35	0.15333	0.12398	0.78775
CNAG_02034	BUR6	177.19	0.27393	0.1937	0.72924
CNAG_02035	CNAG_02035	1456.8	0.33026	0.17312	0.56174
CNAG_02036	CAS4	373.11	0.20456	0.14503	0.72981
CNAG_02037	CNAG_02037	367.81	0.031017	0.12147	0.97482
CNAG_02038	CNAG_02038	115.64	-1.0317	0.32168	0.084998
CNAG_02039	CNAG_02039	50.226	0.046237	0.27735	0.98313
CNAG_02040	CNAG_02040	87.038	-0.028722	0.19839	0.9879
CNAG_02041	CNAG_02041	2994.5	0.14319	0.19262	0.90364
CNAG_02043	CNAG_02043	385.68	0.14166	0.22439	0.92164
CNAG_02044	CNAG_02044	2757.4	0.037262	0.18015	0.97748
CNAG_02045	CNAG_02045	28.875	-0.096135	0.23028	0.95621
CNAG_02046	PBP1	185.01	-0.18471	0.21551	0.88778
CNAG_02047	CNAG_02047	54.792	0.041808	0.35473	0.99184
CNAG_02048	PUT5	280.26	0.25927	0.15892	0.65776
CNAG_02049	PUT1	7.241	0.84993	0.55735	0.68826
CNAG_02050	QDR1	120.19	-0.010042	0.15501	0.99571
CNAG_02051	CNAG_02051	29.684	-1.0473	0.2836	0.02313
CNAG_02052	CNAG_02052	19.923	0.14453	0.50868	0.97244
CNAG_02053	CNAG_02053	24.188	-0.069884	0.28087	0.97485
CNAG_02054	CNAG_02054	285.57	0.34744	0.19465	0.61054
CNAG_02055	CNAG_02055	85.384	-0.00077168	0.26888	0.99937
CNAG_02056	CNAG_02056	51.176	-0.67931	0.28379	0.38475
CNAG_02057	URE6	58.764	-0.17065	0.24574	0.91136
CNAG_02058	CNAG_02058	529.2	-0.0014255	0.17629	0.99812
CNAG_02059	CNAG_02059	227.37	0.1762	0.15339	0.80811
CNAG_02060	CNAG_02060	12.764	0.026943	0.32309	0.99376
CNAG_02062	CNAG_02062	151.94	0.14451	0.18358	0.89601
CNAG_02063	CNAG_02063	201.95	-0.25203	0.24529	0.84447
CNAG_02064	CNAG_02064	1435.2	0.11197	0.096038	0.8045
CNAG_02065	CNAG_02065	65.795	-0.39884	0.24497	0.65973
CNAG_02066	FZC13	90.707	0.009785	0.19212	0.99655
CNAG_02067	CNAG_02067	582.94	0.24687	0.11426	0.48556
CNAG_02068	CNAG_02068	279.22	0.13352	0.15363	0.88778
CNAG_02069	CNAG_02069	352.89	0.29159	0.25196	0.80471
CNAG_02070	CNAG_02070	9942	0.03567	0.27963	0.99062
CNAG_02071	BNI4	288	-0.20518	0.21483	0.86956
CNAG_02072	CNAG_02072	271.77	-1.2163	0.53264	0.43902
CNAG_02073	CNAG_02073	103.66	0.053656	0.20486	0.97432
CNAG_02074	CNAG_02074	384.91	0.03885	0.16902	0.97485
CNAG_02075	CNAG_02075	106.06	0.2195	0.24697	0.88308
CNAG_02076	CNAG_02076	146.29	0.12486	0.2128	0.92671
CNAG_02077	CNAG_02077	142.38	-0.052598	0.15516	0.96774
CNAG_02078	CNAG_02078	559.47	-0.083256	0.18495	0.95256
CNAG_02079	CNAG_02079	336.84	-0.38505	0.1865	0.5161
CNAG_02080	CNAG_02080	187.47	-0.056711	0.15676	0.96409
CNAG_02081	CNAG_02081	181.62	0.21279	0.22718	0.87338
CNAG_02082	CNAG_02082	500.83	0.092747	0.12957	0.90909
CNAG_02083	SIT2	97.201	0.34327	0.15618	0.47621
CNAG_02084	ERG20	386.18	0.056324	0.14198	0.95982
CNAG_02085	HST302	353.25	0.06891	0.12537	0.93599
CNAG_02086	CNAG_02086	723.61	0.26116	0.093575	0.20659
CNAG_02087	CNAG_02087	48.056	1.6336	0.36105	0.0012823
CNAG_02088	CNAG_02088	243.82	0.39881	0.23065	0.6317
CNAG_02089	CNAG_02089	1291.4	0.0067234	0.23454	0.99655
CNAG_02090	GPA3	104.99	0.14519	0.17626	0.8927
CNAG_02091	NAP1	5420.5	0.10098	0.14816	0.91316
CNAG_02092	CNAG_02092	261.64	-0.15832	0.12413	0.77825
CNAG_02093	CNAG_02093	1642.1	0.023605	0.093593	0.97485
CNAG_02094	CNAG_02094	411.34	-0.40476	0.24256	0.64713
CNAG_02095	CNAG_02095	26.428	-1.0736	0.31382	0.048597
CNAG_02096	CNAG_02096	42.182	0.07073	0.35612	0.97766
CNAG_02097	CNAG_02097	115.18	0.10935	0.29963	0.96369
CNAG_02099	FAS1	14961	0.20978	0.33261	0.92174
CNAG_02100	FAS2	12346	0.1984	0.32767	0.92298
CNAG_02101	CNAG_02101	434.57	-0.0081119	0.19404	0.99655
CNAG_02102	CNAG_02102	29.841	-0.21357	0.40629	0.93717
CNAG_02103	CNAG_02103	72.484	-0.55132	0.38744	0.72686
CNAG_02104	SFH5	939.31	0.14706	0.11773	0.7847
CNAG_02105	CNAG_02105	143.72	0.058846	0.22391	0.97432
CNAG_02106	CNAG_02106	991.65	0.16485	0.093481	0.61997
CNAG_02107	CNAG_02107	670.36	0.1132	0.18199	0.92295
CNAG_02108	CNAG_02108	115.68	0.10081	0.18034	0.93396
CNAG_02109	INP5201	367.24	0.06546	0.15742	0.95621
CNAG_02110	CNAG_02110	272.62	-0.12435	0.16514	0.90267
CNAG_02111	CNAG_02111	346.87	0.078484	0.1157	0.91456
CNAG_02112	CNAG_02112	270.91	-0.011083	0.20273	0.99655
CNAG_02113	CNAG_02113	372.45	0.20672	0.1989	0.84248
CNAG_02114	CNAG_02114	1383.1	0.0056644	0.15963	0.99655
CNAG_02115	NHP6B02	1303.4	0.096071	0.11652	0.8927
CNAG_02116	CNAG_02116	170.25	0.14923	0.16173	0.87774
CNAG_02117	CNAG_02117	287.19	-0.052206	0.17512	0.97043
CNAG_02118	CNAG_02118	225.22	-0.29351	0.21663	0.75412
CNAG_02119	CNAG_02119	246.51	0.03625	0.13139	0.97259
CNAG_02120	CNAG_02120	552.88	0.27803	0.17589	0.67328
CNAG_02121	CNAG_02121	118.21	-0.16857	0.29507	0.92995
CNAG_02122	CNAG_02122	1440.3	0.11383	0.1708	0.91598
CNAG_02123	CNAG_02123	226.89	0.16399	0.095845	0.63176
CNAG_02124	CNAG_02124	102.75	-0.026984	0.31607	0.99376
CNAG_02125	CNAG_02125	22.206	-0.91547	0.43324	0.5025
CNAG_02126	CNAG_02126	634.9	0.035097	0.15362	0.97485
CNAG_02127	CNAG_02127	479.61	0.19558	0.16675	0.80073
CNAG_02128	CNAG_02128	1029.1	0.079636	0.088149	0.88074
CNAG_02129	CNAG_02129	2153.9	0.022046	0.17161	0.99062
CNAG_02130	NSR1	903.62	0.027704	0.092403	0.97017
CNAG_02131	ISA1	608.38	-0.092104	0.20902	0.95258
CNAG_02132	CNAG_02132	422.28	0.13404	0.2736	0.94515
CNAG_02133	SOL3	1244.6	-0.0080438	0.2028	0.99655
CNAG_02134	RSC8	1242.5	-0.047297	0.087123	0.93717
CNAG_02135	CNAG_02135	79.961	-0.065585	0.21469	0.96878
CNAG_02136	CNAG_02136	646.9	0.16766	0.13508	0.78758
CNAG_02137	CNAG_02137	264.42	-0.31419	0.15967	0.53213
CNAG_02138	CNAG_02138	27.949	-0.023272	0.31699	0.99377
CNAG_02139	CNAG_02139	118.34	0.052928	0.23406	0.97485
CNAG_02140	CNAG_02140	598.9	-0.079101	0.17538	0.95256
CNAG_02141	CNAG_02141	146.76	0.29228	0.14038	0.51125
CNAG_02143	CNAG_02143	161.31	0.29161	0.16483	0.61697
CNAG_02144	CNAG_02144	9498.8	0.10322	0.12977	0.89593
CNAG_02145	CNAG_02145	983.7	0.10495	0.11487	0.88059
CNAG_02146	CNAG_02146	0.30742	-2.1444	3.8708	0.93522
CNAG_02147	CNAG_02147	63.438	0.13772	0.23822	0.92831
CNAG_02148	CNAG_02148	537.77	0.011561	0.12169	0.99361
CNAG_02149	CNAG_02149	223.62	0.038148	0.17598	0.97624
CNAG_02150	CNAG_02150	52.009	0.082237	0.26688	0.96878
CNAG_02151	CNAG_02151	157.25	-0.051549	0.19809	0.97432
CNAG_02152	CNAG_02152	61.379	-0.10586	0.21332	0.94356
CNAG_02153	TUP1	489.09	0.16789	0.11668	0.71824
CNAG_02154	CNAG_02154	86.827	-0.34065	0.19608	0.6317
CNAG_02155	CNAG_02155	7.5253	0.76144	0.57531	0.76242
CNAG_02156	CNAG_02156	1053.8	-0.24376	0.16256	0.69435
CNAG_02157	CNAG_02157	108.74	0.063291	0.15444	0.95693
CNAG_02159	CNAG_02159	80.027	-0.095709	0.26424	0.96409
CNAG_02160	CNAG_02160	26.194	0.169	0.26122	0.91975
CNAG_02161	ASP1	430.68	-0.073367	0.1179	0.92295
CNAG_02162	CNAG_02162	1064.1	0.20108	0.11633	0.6317
CNAG_02163	CNAG_02163	150.13	0.51899	0.18234	0.18405
CNAG_02164	CNAG_02164	1346.4	-0.028222	0.18754	0.98576
CNAG_02165	CNAG_02165	371.81	-0.049168	0.22986	0.97654
CNAG_02166	CNAG_02166	2056.6	-0.080408	0.13994	0.92962
CNAG_02167	CNAG_02167	145.8	-0.15064	0.19648	0.89856
CNAG_02168	CNAG_02168	234.29	-0.12334	0.18124	0.91316
CNAG_02169	CNAG_02169	11.563	-0.77945	0.57239	0.74899
CNAG_02170	CNAG_02170	61.404	-1.235	0.57122	0.48556
CNAG_02171	CNAG_02171	163.52	-0.0549	0.17373	0.96878
CNAG_02172	CNAG_02172	206.13	-0.67972	0.18285	0.021677
CNAG_02173	CNAG_02173	81.165	0.27836	0.43231	0.91999
CNAG_02174	CNAG_02174	577.61	-0.037197	0.14451	0.97482
CNAG_02175	CNAG_02175	47.221	-0.26433	0.33291	0.89593
CNAG_02176	CNAG_02176	1262.3	0.29026	0.15202	0.56161
CNAG_02177	PPH22	503.14	0.050065	0.11234	0.95258
CNAG_02178	CNAG_02178	120.52	0.13184	0.1473	0.88074
CNAG_02179	CNAG_02179	232.9	0.30322	0.24712	0.79114
CNAG_02180	CNAG_02180	323.33	-0.031806	0.12802	0.97485
CNAG_02181	CNAG_02181	224.91	0.13815	0.15279	0.88074
CNAG_02182	GRE2	514.29	-1.0955	0.28729	0.016162
CNAG_02183	CNAG_02183	375.5	0.23404	0.13697	0.63196
CNAG_02184	CNAG_02184	23.604	0.39918	0.27741	0.71824
CNAG_02185	CNAG_02185	674.17	0.066671	0.10723	0.92295
CNAG_02186	CNAG_02186	58.945	-0.43646	0.30762	0.72686
CNAG_02187	CNAG_02187	190.02	0.038444	0.22385	0.98163
CNAG_02188	CNAG_02188	718.22	0.032551	0.15789	0.97748
CNAG_02189	CNAG_02189	2758.5	0.094429	0.11418	0.89193
CNAG_02190	CNAG_02190	807.35	0.28311	0.10285	0.22154
CNAG_02191	CNAG_02191	675.85	0.055959	0.1219	0.95211
CNAG_02192	CNAG_02192	235.07	-0.15351	0.1336	0.80811
CNAG_02193	CNAG_02193	107.91	0.10215	0.20032	0.94032
CNAG_02194	CNAG_02194	11.929	-1.5075	0.42379	0.033908
CNAG_02195	CNAG_02195	141.38	0.08457	0.19744	0.95344
CNAG_02196	CDC11	224.96	-0.64027	0.22492	0.18405
CNAG_02197	CNAG_02197	705.27	0.051475	0.13892	0.96369
CNAG_02198	CNAG_02198	296.47	0.23165	0.13439	0.63176
CNAG_02199	CNAG_02199	168.09	-0.4292	0.25996	0.65432
CNAG_02200	CNAG_02200	1070.5	-0.23146	0.097021	0.38731
CNAG_02201	CNAG_02201	129.32	0.0041066	0.21331	0.99655
CNAG_02202	CNAG_02202	1549.2	0.1195	0.1249	0.86956
CNAG_02203	CNAG_02203	309.13	0.38271	0.16312	0.40534
CNAG_02204	CNAG_02204	304.43	0.17615	0.15019	0.80073
CNAG_02205	CNAG_02205	122.04	-0.0268	0.22698	0.99184
CNAG_02206	CNAG_02206	31.239	0.025928	0.25905	0.9927
CNAG_02207	CNAG_02207	415.38	-0.34731	0.47508	0.90749
CNAG_02208	CNAG_02208	325.6	0.017791	0.14104	0.99062
CNAG_02209	NOP56	4737.4	0.16046	0.12842	0.7847
CNAG_02210	CNAG_02210	114.34	0.41375	0.20911	0.52955
CNAG_02211	CNAG_02211	81.76	-0.14618	0.31951	0.95211
CNAG_02212	CNAG_02212	1806.8	0.011812	0.10303	0.99184
CNAG_02213	CNAG_02213	549.76	-0.22205	0.10269	0.48556
CNAG_02214	UBC6-2	456.17	0.16316	0.12969	0.7837
CNAG_02215	HAP3	552.83	0.074495	0.1648	0.95256
CNAG_02216	CNAG_02216	175.23	-0.05295	0.22727	0.97485
CNAG_02217	CHS7	234.87	-0.095235	0.12665	0.90267
CNAG_02218	CNAG_02218	166.96	-0.09403	0.14742	0.91999
CNAG_02219	CNAG_02219	62.938	0.45346	0.38156	0.79957
CNAG_02220	CNAG_02220	1364.1	0.2629	0.12864	0.51766
CNAG_02221	ZIP3	160.04	0.019887	0.17794	0.99184
CNAG_02222	CNAG_02222	162.94	-0.18347	0.17191	0.83565
CNAG_02223	CNAG_02223	325.65	-0.2344	0.15234	0.68451
CNAG_02224	CNAG_02224	37.134	0.061248	0.28924	0.97654
CNAG_02225	EXG104	72.58	-0.95611	0.28488	0.058263
CNAG_02226	CNAG_02226	54.046	0.092298	0.28626	0.96878
CNAG_02227	CNAG_02227	228.34	-0.073369	0.15926	0.95211
CNAG_02228	CNAG_02228	157.62	0.18289	0.18571	0.86056
CNAG_02229	PFT1	232.74	0.34988	0.14037	0.33738
CNAG_02230	CNAG_02230	598.08	0.21674	0.21068	0.84447
CNAG_02231	CNAG_02231	839.08	0.18078	0.10953	0.65432
CNAG_02232	CNAG_02232	246.48	0.13304	0.16578	0.89593
CNAG_02233	MEC1	369.63	-0.16887	0.19519	0.88778
CNAG_02234	CNAG_02234	8969.3	0.074212	0.12088	0.92295
CNAG_02235	CNAG_02235	154.53	0.27044	0.40792	0.91719
CNAG_02236	PPG1	266.88	0.091481	0.13134	0.91129
CNAG_02237	SLA2	551	-0.029538	0.1643	0.98125
CNAG_02238	CNAG_02238	206.39	0.15749	0.16715	0.87183
CNAG_02239	CNAG_02239	312.56	-0.10079	0.11978	0.88778
CNAG_02240	CNAG_02240	1140	-0.025676	0.12959	0.97766
CNAG_02253	CNAG_02253	0.88428	0.11833	1.2041	0.99328
[truncated: 4,796 more rows]

## Sheet: WT_120_vsSerum
gene	geneName	baseMean	log2FC	stderror	padj
CNAG_00002	CNAG_00002	955.09	0.058116	0.1364	0.80903
CNAG_00003	CNAG_00003	111.51	0.12489	0.16231	0.62139
CNAG_00004	CNAG_00004	227.54	0.16347	0.12997	0.39214
CNAG_00005	CNAG_00005	548.97	0.27008	0.1302	0.12391
CNAG_00006	CNAG_00006	1102.1	0.080771	0.085111	0.53912
CNAG_00007	CNAG_00007	561.89	0.236	0.11373	0.12377
CNAG_00008	CNAG_00008	375.98	0.2657	0.12792	0.12336
CNAG_00009	CNAG_00009	131.47	-0.17662	0.12615	0.33133
CNAG_00010	CNAG_00010	799.25	0.33285	0.11553	0.025782
CNAG_00011	CNAG_00011	72.432	-0.33475	0.1903	0.20535
CNAG_00012	CNAG_00012	228.16	-0.67818	0.17115	0.0016763
CNAG_00013	CNAG_00013	186.41	0.026299	0.16176	0.93391
CNAG_00014	CNAG_00014	109.39	0.25832	0.18458	0.33133
CNAG_00015	CNAG_00015	468.98	0.060266	0.18	0.85676
CNAG_00016	CNAG_00016	367.07	0.15759	0.18469	0.5837
CNAG_00017	CNAG_00017	69.798	0.0099696	0.18152	0.97783
CNAG_00018	FZC6	290.09	-0.33641	0.19244	0.20862
CNAG_00019	CNAG_00019	1634.9	0.16865	0.13081	0.3785
CNAG_00020	CNAG_00020	723.67	-0.04926	0.17624	0.88356
CNAG_00021	CNAG_00021	222.01	0.1011	0.28525	0.84588
CNAG_00022	CNAG_00022	409	-0.083515	0.10511	0.60934
CNAG_00023	CNAG_00023	84.649	0.22873	0.25041	0.55535
CNAG_00024	CNAG_00024	3505.6	0.72693	0.24249	0.020407
CNAG_00025	VCX1	275.5	0.3184	0.19625	0.24979
CNAG_00026	CNAG_00026	309.05	-0.064282	0.17463	0.83839
CNAG_00027	CNAG_00027	172.45	-0.073841	0.13088	0.73467
CNAG_00028	CNAG_00028	250.42	-0.1534	0.13534	0.45208
CNAG_00029	CNAG_00029	110.13	-0.0546	0.15576	0.84752
CNAG_00030	CNAG_00030	109.26	0.05025	0.21691	0.90374
CNAG_00031	MLR1	130.79	-0.29931	0.1763	0.22415
CNAG_00032	CNAG_00032	48.816	-0.37672	0.21074	0.19668
CNAG_00034	RPL9B	10366	-0.034372	0.10825	0.865
CNAG_00035	CNAG_00035	44.367	0.31167	0.20707	0.29116
CNAG_00036	SEC14-2	373.16	-0.28605	0.20912	0.3433
CNAG_00038	CNAG_00038	325.11	-0.062756	0.17749	0.84632
CNAG_00039	ZFC6	216.25	1.185	0.302	0.0018707
CNAG_00040	ERG11	471.26	-0.22595	0.12004	0.16949
CNAG_00043	CNAG_00043	177.98	0.54259	0.28654	0.16643
CNAG_00044	CNAG_00044	169.01	0.070709	0.17184	0.81746
CNAG_00045	CNAG_00045	286.57	-0.22379	0.15457	0.31346
CNAG_00046	CNAG_00046	540.83	-0.075904	0.098431	0.62037
CNAG_00047	PKP1	429.04	0.38517	0.20261	0.16458
CNAG_00048	CNAG_00048	67.187	0.065797	0.20365	0.86201
CNAG_00049	CNAG_00049	47.371	-0.073116	0.22729	0.86268
CNAG_00050	CNAG_00050	122.61	-0.33706	0.17476	0.1578
CNAG_00051	SNT1	714.8	0.22064	0.14283	0.27682
CNAG_00052	CNAG_00052	613.96	0.69084	0.2808	0.061781
CNAG_00053	CNAG_00053	15.674	-0.35978	0.32603	0.46467
CNAG_00054	CNAG_00054	246.7	0.47339	0.162	0.023964
CNAG_00055	CNAG_00055	263.82	-0.47598	0.1529	0.01555
CNAG_00056	CNAG_00056	103.07	-0.11999	0.20622	0.72593
CNAG_00057	FPP1	1033.3	0.58903	0.15611	0.0029552
CNAG_00058	CNAG_00058	601.34	0.52343	0.17744	0.022597
CNAG_00059	CNAG_00059	112.11	0.18933	0.17235	0.4671
CNAG_00060	CNAG_00060	459.19	0.55483	0.13558	0.0011488
CNAG_00061	CIT1	2342.1	-0.467	0.21863	0.11201
CNAG_00062	CNAG_00062	326.92	-0.30086	0.14616	0.12705
CNAG_00063	CSE4	30.123	-0.7641	0.27552	0.032278
CNAG_00064	CNAG_00064	374.21	-0.4518	0.15959	0.028718
CNAG_00065	CNAG_00065	1113.7	-0.070153	0.096667	0.6456
CNAG_00066	CNAG_00066	398.34	-0.13148	0.11989	0.46804
CNAG_00067	SSS1	837.11	-0.36489	0.12186	0.020617
CNAG_00068	CNAG_00068	149.94	-0.1213	0.20988	0.7273
CNAG_00069	CNAG_00069	12.265	0.6925	0.40765	0.2238
CNAG_00070	CNAG_00070	1474.2	0.43709	0.11975	0.0040486
CNAG_00072	CNAG_00072	520.88	-0.0049993	0.26755	0.99153
CNAG_00073	CNAG_00073	247.11	0.028707	0.14822	0.92129
CNAG_00074	CNAG_00074	751.17	0.167	0.17028	0.52318
CNAG_00075	CNAG_00075	162.93	0.27417	0.23595	0.43794
CNAG_00076	NDX6	150.61	-0.092714	0.16555	0.7359
CNAG_00077	CNAG_00077	1485.3	0.39499	0.18259	0.10758
CNAG_00078	CNAG_00078	130.92	-0.29047	0.15891	0.18454
CNAG_00079	CNAG_00079	650.28	0.1464	0.29582	0.77195
CNAG_00080	CNAG_00080	85.881	0.68067	0.21515	0.01387
CNAG_00081	CNAG_00081	981.91	0.17964	0.14149	0.38788
CNAG_00082	CNAG_00082	200.82	0.13169	0.18721	0.65826
CNAG_00083	CCC1	289.06	0.45761	0.19718	0.080186
CNAG_00084	CNAG_00084	652.13	0.21711	0.1479	0.30529
CNAG_00085	CNAG_00085	156.58	-0.19052	0.12062	0.26363
CNAG_00086	CNAG_00086	372.82	0.19423	0.16867	0.44279
CNAG_00087	CNAG_00087	165.37	0.10866	0.15591	0.66091
CNAG_00088	CNAG_00088	320.78	-0.46823	0.13929	0.0086723
CNAG_00089	CNAG_00089	377.17	-0.15327	0.10986	0.33279
CNAG_00090	CNAG_00090	338.32	-0.022965	0.1324	0.93029
CNAG_00091	CNAG_00091	361.17	0.51892	0.22202	0.078068
CNAG_00092	CNAG_00092	636.87	-0.2428	0.10751	0.0902
CNAG_00093	CNAG_00093	513.98	0.80113	0.21574	0.0034019
CNAG_00094	CNAG_00094	13.038	-0.01512	0.39572	0.98456
CNAG_00095	CNAG_00095	528.88	-0.090299	0.13745	0.68139
CNAG_00096	CNAG_00096	50.092	-0.58713	0.25185	0.078826
CNAG_00097	ITR1	111.43	-0.47279	0.18848	0.056248
CNAG_00098	CNAG_00098	45.965	0.12969	0.3838	0.85494
CNAG_00099	CNAG_00099	231.13	-0.19875	0.12655	0.26658
CNAG_00100	CNAG_00100	3304.1	0.30443	0.1722	0.20265
CNAG_00101	KEI1	190.57	0.099712	0.10964	0.55652
CNAG_00104	CNAG_00104	6521.3	0.73663	0.14528	4.0761e-05
CNAG_00106	TCO5	582.07	0.6117	0.2221	0.033591
CNAG_00107	CNAG_00107	122.42	1.1754	0.26867	0.00046841
CNAG_00108	CNAG_00108	551.32	-0.16692	0.23736	0.65826
CNAG_00109	CNAG_00109	714.98	-0.20388	0.1547	0.36583
CNAG_00110	HPI3	6.5448	-1.9803	0.6401	0.016297
CNAG_00111	CNAG_00111	611.07	0.11876	0.099834	0.4242
CNAG_00115	CNAG_00115	288.78	0.4006	0.2098	0.1624
CNAG_00116	CNAG_00116	5363.3	0.064363	0.13585	0.78411
CNAG_00117	ERG24	443.22	0.056094	0.12763	0.80254
CNAG_00118	CNAG_00118	125.47	-0.37634	0.15523	0.066492
CNAG_00119	CNAG_00119	172	-0.48538	0.16715	0.024933
CNAG_00120	CNAG_00120	482.32	0.26264	0.18583	0.32637
CNAG_00121	CNAG_00121	394.05	-0.013622	0.19542	0.97191
CNAG_00122	CNAG_00122	11.815	-1.3355	0.49052	0.036062
CNAG_00123	CNAG_00123	93.912	0.32111	0.19367	0.2373
CNAG_00124	CAS32	417.95	0.073895	0.1329	0.73767
CNAG_00125	CRG1	57.8	0.16773	0.20152	0.5937
CNAG_00126	CNAG_00126	435.21	-0.1293	0.30146	0.80758
CNAG_00127	CNAG_00127	63.06	0.13724	0.25227	0.74465
CNAG_00128	CNAG_00128	13.035	0.72441	0.47543	0.28451
CNAG_00129	CNAG_00129	94.231	-0.57021	0.17481	0.010966
CNAG_00130	RCK2	763.65	0.31063	0.17228	0.19181
CNAG_00131	CNAG_00131	110.53	0.2634	0.43187	0.70965
CNAG_00132	CNAG_00132	173.86	0.62932	0.2148	0.023615
CNAG_00133	CNAG_00133	125.19	0.75151	0.40317	0.174
CNAG_00134	CNAG_00134	181.85	0.036299	0.1531	0.90152
CNAG_00135	CNAG_00135	123.57	-0.4769	0.19282	0.060096
CNAG_00136	CNAG_00136	1000.8	0.10452	0.093222	0.45669
CNAG_00137	CNAG_00137	390.64	-0.044176	0.15576	0.88131
CNAG_00138	CNAG_00138	239.4	-0.18052	0.13812	0.36948
CNAG_00139	CNAG_00139	397.61	-0.15846	0.20875	0.62654
CNAG_00140	CNAG_00140	1708.5	0.14987	0.11813	0.38795
CNAG_00141	CNAG_00141	32.877	-0.38077	0.22025	0.21455
CNAG_00142	CNAG_00142	1837.3	0.83789	0.15133	5.2204e-06
CNAG_00143	CNAG_00143	753.91	0.01445	0.12306	0.95311
CNAG_00144	CNAG_00144	43.34	-0.31731	0.20775	0.28334
CNAG_00145	CNAG_00145	85.423	-0.64558	0.17556	0.0037667
CNAG_00146	PBY101	559.56	1.3591	0.39552	0.0072212
CNAG_00147	CNAG_00147	3811.3	-0.036036	0.11913	0.87297
CNAG_00148	CNAG_00148	220.49	-0.5871	0.19742	0.021537
CNAG_00149	CNAG_00149	5707.1	0.2266	0.14689	0.27777
CNAG_00150	PQP1	80.356	-0.27228	0.20668	0.36594
CNAG_00151	CNAG_00151	1045.4	0.64257	0.14953	0.0005981
CNAG_00152	CNAG_00152	441.61	0.022325	0.17754	0.95008
CNAG_00153	CNAG_00153	150.35	-0.20192	0.13854	0.30971
CNAG_00154	CNAG_00154	125.26	-0.13797	0.17877	0.62016
CNAG_00155	CNAG_00155	0.18917	-0.23065	3.9656	0.97622
CNAG_00156	SP1	1488.3	0.33819	0.11396	0.021604
CNAG_00157	CNAG_00157	809.43	-0.052285	0.15217	0.85172
CNAG_00158	HOC3	184.66	-0.16792	0.11534	0.31016
CNAG_00159	CNAG_00159	172.59	-0.16843	0.16033	0.4886
CNAG_00160	CNAG_00160	79.212	-0.025561	0.20494	0.95008
CNAG_00161	CNAG_00161	279.19	0.35527	0.15784	0.091408
CNAG_00162	AOX1	15702	0.79329	0.1769	0.00032633
CNAG_00163	CNAG_00163	1712.3	0.15443	0.13472	0.44487
CNAG_00164	CNAG_00164	228.86	-0.65184	0.28978	0.091638
CNAG_00165	CNAG_00165	1215.9	-0.24553	0.16945	0.31303
CNAG_00166	CNAG_00166	848.18	0.72863	0.17301	0.00077394
CNAG_00167	CNAG_00167	109.06	-0.41537	0.13248	0.014855
CNAG_00171	CNAG_00171	34.897	-0.72899	0.23538	0.016184
CNAG_00172	CNAG_00172	17.464	-1.7236	0.43223	0.0015827
CNAG_00173	CNAG_00173	266.09	-0.7396	0.25473	0.024933
CNAG_00174	CNAG_00174	184.84	0.12565	0.23642	0.75236
CNAG_00175	CNAG_00175	184.75	-0.026103	0.14879	0.93015
CNAG_00176	CNAG_00176	396.99	-0.21567	0.18123	0.4242
CNAG_00177	CNAG_00177	2.5186	1.4412	1.1759	0.40788
CNAG_00178	CNAG_00178	512.18	-0.10135	0.18503	0.74225
CNAG_00179	GPA2	36.284	-0.2444	0.23706	0.49827
CNAG_00180	CNAG_00180	184.68	0.14779	0.15405	0.53343
CNAG_00181	FYV10	143.26	-0.56168	0.18276	0.017093
CNAG_00182	VPS29	194.3	-0.71271	0.19842	0.0046787
CNAG_00183	CNAG_00183	996.65	0.2216	0.21753	0.50538
CNAG_00184	CNAG_00184	515.24	0.20204	0.097858	0.12594
CNAG_00185	CNAG_00185	269.55	-0.098725	0.11513	0.58129
CNAG_00186	CNAG_00186	214.06	-0.37561	0.17585	0.11201
CNAG_00187	UBP16	273.9	0.54408	0.19131	0.02796
CNAG_00188	CNAG_00188	313.18	-0.39441	0.12396	0.013322
CNAG_00189	CNAG_00189	130.67	-0.12372	0.17061	0.6456
CNAG_00190	CNAG_00190	735.51	-0.098538	0.2297	0.80758
CNAG_00191	CNAG_00191	232.18	0.041133	0.14746	0.88375
CNAG_00192	CNAG_00192	362.28	-0.14857	0.19761	0.62982
CNAG_00193	GAT1	1052.2	0.13814	0.22184	0.70219
CNAG_00194	CNAG_00194	1418.7	-0.12404	0.15297	0.60295
CNAG_00195	CNAG_00195	569.21	0.062254	0.14374	0.80589
CNAG_00229	CNAG_00229	51.143	0.081608	0.21154	0.82939
CNAG_00231	CNAG_00231	305.44	0.18867	0.1516	0.39849
CNAG_00232	RPL30	6180.7	-0.071538	0.14406	0.77118
CNAG_00233	CNAG_00233	1815.9	-0.0075007	0.098681	0.96899
CNAG_00234	CNAG_00234	182.67	-0.084969	0.13209	0.68941
CNAG_00235	AMT1	1086.3	0.037376	0.24365	0.93811
CNAG_00236	CNAG_00236	320.75	0.14181	0.18194	0.61654
CNAG_00237	CNAG_00237	5308.5	0.27826	0.1488	0.17246
CNAG_00238	CNAG_00238	2029	0.24802	0.14712	0.22765
CNAG_00239	YAP1	414.36	0.36888	0.15145	0.065012
CNAG_00240	CNAG_00240	368.22	-0.13313	0.12636	0.48766
CNAG_00241	CNAG_00241	230.34	0.059638	0.15662	0.83134
CNAG_00242	CNAG_00242	16.363	-0.49701	0.31857	0.27131
CNAG_00243	CNAG_00243	245.01	0.095745	0.12818	0.63261
CNAG_00246	CNAG_00246	236.16	-0.32782	0.171	0.16049
CNAG_00247	LYS9	100.27	-1.0814	0.27117	0.0015827
CNAG_00248	CNAG_00248	108.54	-0.26756	0.16737	0.25703
CNAG_00249	CNAG_00249	203.55	0.10232	0.15146	0.67181
CNAG_00250	CNAG_00250	171.95	-0.24547	0.23048	0.48204
CNAG_00251	CNAG_00251	54.049	-0.15217	0.19699	0.61977
CNAG_00252	CNAG_00252	241.85	-0.44982	0.13615	0.0098891
CNAG_00253	CNAG_00253	85.547	-0.20204	0.35244	0.72961
CNAG_00254	CNAG_00254	428.6	0.84637	0.1963	0.00056965
CNAG_00255	CNAG_00255	387.54	-0.20191	0.1168	0.21455
CNAG_00256	CNAG_00256	702.82	0.35423	0.13774	0.049521
CNAG_00257	CNAG_00257	205.58	0.42066	0.18434	0.086691
CNAG_00258	CNAG_00258	122.12	-0.22003	0.1643	0.3565
CNAG_00259	CNAG_00259	818	0.48482	0.1208	0.0014975
CNAG_00260	CNAG_00260	623.62	-0.28256	0.13528	0.12102
CNAG_00261	CNAG_00261	2267.1	-0.068012	0.094891	0.65061
CNAG_00262	CNAG_00262	264.16	0.53558	0.1777	0.019585
CNAG_00263	PTP4	290.03	0.66132	0.13577	8.7765e-05
CNAG_00264	CNAG_00264	1240.4	-0.14354	0.11746	0.40937
CNAG_00265	IDI1	1337.5	-0.28147	0.14279	0.14693
CNAG_00266	YFH7	144.83	0.084929	0.16114	0.75404
CNAG_00267	CNAG_00267	82.122	-0.51733	0.18262	0.028581
CNAG_00268	ILV2	1925.1	0.062521	0.16785	0.83602
CNAG_00269	CNAG_00269	18.704	-2.1671	0.51093	0.00070014
CNAG_00270	CNAG_00270	1727.1	-0.17839	0.098904	0.1916
CNAG_00271	CNAG_00271	215.6	0.036812	0.1199	0.87064
CNAG_00272	CNAG_00272	280.12	0.10271	0.13476	0.62489
CNAG_00273	CNAG_00273	72.101	-0.24084	0.20523	0.43244
CNAG_00274	CNAG_00274	116.32	-0.2291	0.14911	0.27985
CNAG_00275	CNAG_00275	48.932	-0.10019	0.23428	0.80799
CNAG_00276	CNAG_00276	158.2	-0.86686	0.21014	0.0010298
CNAG_00277	CNAG_00277	191.66	-0.14739	0.12886	0.44607
CNAG_00278	CNAG_00278	324.27	-0.40927	0.16036	0.051474
CNAG_00279	CNAG_00279	235.87	0.072293	0.19605	0.83826
CNAG_00280	CNAG_00280	796.94	-0.016342	0.12855	0.94947
CNAG_00283	CNAG_00283	113.25	-0.63713	0.1491	0.00063753
CNAG_00284	CNAG_00284	179.18	-0.35614	0.13601	0.04521
CNAG_00285	CNAG_00285	158.64	0.20372	0.2659	0.6229
CNAG_00286	NAB2	576.44	0.24548	0.12212	0.13771
CNAG_00287	CNAG_00287	1773.9	0.19283	0.18365	0.48875
CNAG_00288	CNAG_00288	183.93	-0.24471	0.15491	0.26363
CNAG_00289	CNAG_00289	224.34	-0.16973	0.19808	0.58151
CNAG_00290	CNAG_00290	344.86	-0.48169	0.16696	0.02568
CNAG_00291	CNAG_00291	34.502	0.81622	0.31851	0.050435
CNAG_00292	CNAG_00292	2679.1	0.57182	0.095272	4.896e-07
CNAG_00293	RAS1	657.52	-0.43904	0.12099	0.004214
CNAG_00294	CNAG_00294	355.24	0.019631	0.11254	0.93025
CNAG_00295	CNAG_00295	4.7563	-0.34507	0.60083	0.72931
CNAG_00299	CNAG_00299	253.53	0.11672	0.15278	0.62389
CNAG_00300	CNAG_00300	318.61	-0.027875	0.14222	0.92004
CNAG_00301	CNAG_00301	433.38	0.24476	0.18878	0.37498
CNAG_00302	CNAG_00302	58.752	-0.42266	0.46736	0.55837
CNAG_00303	CNAG_00303	21.686	-0.84586	0.32599	0.047272
CNAG_00304	CNAG_00304	230.27	0.070582	0.14687	0.78027
CNAG_00305	CNAG_00305	2879.4	0.44232	0.1431	0.016379
CNAG_00306	MTN2	37.33	0.30328	0.45897	0.6796
CNAG_00307	CNAG_00307	1417.1	0.070159	0.13235	0.75262
CNAG_00308	CNAG_00308	85.377	-0.54572	0.1975	0.032876
CNAG_00309	CNAG_00309	202.53	-0.10563	0.1324	0.60846
CNAG_00310	CNAG_00310	174.85	-0.21493	0.16365	0.36754
CNAG_00311	CNAG_00311	587	0.14384	0.12213	0.43014
CNAG_00312	CNAG_00312	146.99	-0.30116	0.15656	0.15903
CNAG_00313	CNAG_00313	135.8	-0.11095	0.13236	0.59051
CNAG_00314	CNAG_00314	85.586	-0.47838	0.16389	0.024136
CNAG_00315	CNAG_00315	152.39	0.53735	0.29974	0.19505
CNAG_00316	HAM1	258.79	0.016122	0.11379	0.94339
CNAG_00317	CNAG_00317	515.15	0.51843	0.16384	0.01387
CNAG_00318	CNAG_00318	535.43	-0.51337	0.16146	0.013387
CNAG_00319	CNAG_00319	491.33	-0.15898	0.12499	0.38722
CNAG_00320	CNAG_00320	166.1	-0.034735	0.13219	0.8907
CNAG_00321	CNAG_00321	65.931	3.7717	0.82915	0.00026501
CNAG_00322	CNAG_00322	235.74	-0.20435	0.21096	0.52888
CNAG_00323	CNAG_00323	2.489	0.19035	0.77195	0.8982
CNAG_00326	CNAG_00326	1008.8	0.24515	0.1246	0.14769
CNAG_00327	CNAG_00327	57.023	-0.32314	0.22671	0.32139
CNAG_00328	CNAG_00328	240.87	0.56975	0.2187	0.046429
CNAG_00329	CNAG_00329	664.36	0.16374	0.20499	0.60814
CNAG_00330	CNAG_00330	762.33	0.17457	0.159	0.46742
CNAG_00331	CNAG_00331	143.71	-0.45479	0.20278	0.092816
CNAG_00332	SIP4	573.81	-0.047327	0.16957	0.88375
CNAG_00333	CNAG_00333	29.174	-1.0867	0.33993	0.012731
CNAG_00334	CNAG_00334	21724	0.15352	0.14773	0.49411
CNAG_00335	CNAG_00335	362.18	0.20935	0.14159	0.3011
CNAG_00337	CNAG_00337	1094.4	0.78817	0.12993	3.4177e-07
CNAG_00342	CNAG_00342	504.42	-0.09274	0.12146	0.62411
CNAG_00343	CNAG_00343	64.652	-0.39019	0.2001	0.1521
CNAG_00344	CNAG_00344	93.114	-0.025467	0.15036	0.93171
CNAG_00345	CNAG_00345	442.59	-0.0090652	0.17322	0.97877
CNAG_00346	CNAG_00346	92.035	-0.05633	0.20844	0.88776
CNAG_00347	CNAG_00347	270.31	0.12157	0.21889	0.73767
CNAG_00348	CNAG_00348	534.03	0.26098	0.16226	0.25383
CNAG_00349	CNAG_00349	549.92	0.35437	0.2393	0.30059
CNAG_00351	CNAG_00351	252.69	0.12193	0.13809	0.56957
CNAG_00352	CNAG_00352	422.64	-0.072639	0.16262	0.79938
CNAG_00353	LPI16	159.02	-0.34228	0.17182	0.14196
CNAG_00354	CNAG_00354	887.7	-0.34226	0.094691	0.0044088
CNAG_00355	CNAG_00355	1075.1	0.36012	0.14396	0.057048
CNAG_00356	CNAG_00356	308.41	-0.12195	0.18058	0.67182
CNAG_00357	CNAG_00357	279.15	0.27599	0.12224	0.09024
CNAG_00358	CNAG_00358	352.6	0.1057	0.13034	0.60295
CNAG_00359	CNAG_00359	442.97	-0.27897	0.15243	0.18409
CNAG_00360	CNAG_00360	563.7	0.439	0.18386	0.07159
CNAG_00361	RVS167	648.68	-0.47446	0.1688	0.029902
CNAG_00362	CNAG_00362	249	0.38685	0.12408	0.015339
CNAG_00363	TCO6	689.33	0.27171	0.13818	0.14796
CNAG_00364	CNAG_00364	219.36	0.12852	0.14861	0.57798
CNAG_00365	CNAG_00365	299.62	-0.15771	0.11415	0.33844
CNAG_00366	CNAG_00366	15.857	0.70418	0.44232	0.25897
CNAG_00367	DYN5	119.04	-0.24322	0.17947	0.34855
CNAG_00368	CNAG_00368	124.3	-0.18576	0.15343	0.41432
CNAG_00369	CNAG_00369	269.73	0.15222	0.15126	0.51067
CNAG_00370	UBI1	5820.3	-0.057495	0.14668	0.82688
CNAG_00371	CNAG_00371	39.591	-0.29723	0.20908	0.32287
CNAG_00372	CNAG_00372	356.42	0.40906	0.18208	0.092176
CNAG_00373	CNAG_00373	95.581	-0.30566	0.25572	0.42177
CNAG_00374	CNAG_00374	524.31	0.075153	0.19443	0.82939
CNAG_00375	GCN5	344.71	0.074344	0.11817	0.6985
CNAG_00377	CNAG_00377	457.64	0.59737	0.17062	0.005983
CNAG_00378	CNAG_00378	349.91	1.3631	0.34543	0.0017636
CNAG_00383	APT3	299.97	0.011571	0.12847	0.96439
CNAG_00384	CNAG_00384	14.223	-1.2529	0.45248	0.032541
CNAG_00385	CNAG_00385	674.46	-0.27562	0.15266	0.1912
CNAG_00386	CNAG_00386	890.04	0.33809	0.19868	0.22285
CNAG_00387	LPI13	300.23	-0.13457	0.11553	0.43715
CNAG_00388	CNAG_00388	594.25	-0.046389	0.10366	0.79935
CNAG_00389	CNAG_00389	255.71	-0.22512	0.1384	0.24884
CNAG_00390	YMR1	87.393	-0.26908	0.16062	0.23154
CNAG_00391	CNAG_00391	264.61	0.16459	0.22284	0.63782
CNAG_00392	CNAG_00392	67.067	-0.07949	0.19572	0.81992
CNAG_00393	CNAG_00393	632.92	-0.47159	0.5119	0.55252
CNAG_00394	CNAG_00394	1648.2	0.30252	0.19009	0.25898
CNAG_00395	CNAG_00395	248.8	-0.094638	0.13869	0.66863
CNAG_00396	PKA1	272.44	0.0023954	0.1378	0.99213
CNAG_00397	CNAG_00397	167.5	1.1398	0.46911	0.06574
CNAG_00398	CNAG_00398	450.41	-0.18114	0.1312	0.33893
CNAG_00399	CNAG_00399	666.58	0.3633	0.16764	0.10676
CNAG_00400	CNAG_00400	581.13	0.068151	0.16225	0.81276
CNAG_00401	CNAG_00401	216.21	-0.22096	0.12401	0.19851
CNAG_00402	CNAG_00402	897.85	0.30863	0.19414	0.25953
CNAG_00403	CNAG_00403	51.344	-0.72752	0.24341	0.020747
CNAG_00404	CNAG_00404	282.09	0.40532	0.21673	0.17246
CNAG_00405	KIC1	152.59	-0.27797	0.13023	0.11223
CNAG_00406	CNAG_00406	78.185	-0.36953	0.19256	0.16018
CNAG_00407	CNAG_00407	1003.5	0.39582	0.19909	0.14297
CNAG_00408	PPH3	1042.1	0.39426	0.18239	0.10775
CNAG_00409	CNAG_00409	112.75	-0.12511	0.26772	0.78708
CNAG_00410	CNAG_00410	395.25	-0.094287	0.08697	0.47206
CNAG_00411	CNAG_00411	323.01	0.029607	0.13226	0.90714
CNAG_00413	OFD1	1166.4	0.54036	0.11585	0.00018765
CNAG_00414	MAK32	95.275	0.085132	0.17746	0.78074
CNAG_00415	CDC2801	140.44	-0.010138	0.15112	0.97223
CNAG_00416	CNAG_00416	126.97	-0.29991	0.16124	0.17499
CNAG_00417	CNAG_00417	3791.7	0.20471	0.1014	0.1354
CNAG_00418	CNAG_00418	2746.4	0.12796	0.12655	0.50879
CNAG_00419	CNAG_00419	245.63	2.0755	0.59956	0.0066804
CNAG_00420	CNAG_00420	209.51	-0.11365	0.15021	0.62773
CNAG_00421	CNAG_00421	879.74	0.41954	0.1305	0.012184
CNAG_00422	CNAG_00422	235.34	-0.0081658	0.12018	0.97191
CNAG_00423	CNAG_00423	61.277	-0.20223	0.19284	0.48887
CNAG_00424	CNAG_00424	495.88	0.53018	0.38483	0.33977
CNAG_00425	CNAG_00425	91.037	0.84263	0.28384	0.021603
CNAG_00426	CNAG_00426	144.02	-0.16201	0.16302	0.51638
CNAG_00427	PTC5	403.96	-0.17814	0.23865	0.63287
CNAG_00428	CNAG_00428	147.72	-0.33162	0.18309	0.18943
CNAG_00429	CNAG_00429	299.56	0.32553	0.16008	0.13168
CNAG_00430	CNAG_00430	104	-0.17815	0.17685	0.51047
CNAG_00433	CNAG_00433	141.47	0.25408	0.26778	0.53915
CNAG_00434	CNAG_00434	171.17	-0.18054	0.14603	0.40305
CNAG_00435	CNAG_00435	152.12	0.11875	0.13858	0.58151
CNAG_00436	CNAG_00436	314.87	-0.062161	0.10097	0.70686
CNAG_00437	CNAG_00437	163.79	-0.36338	0.14549	0.057462
CNAG_00438	CNAG_00438	118.04	0.022074	0.18097	0.95126
CNAG_00439	CNAG_00439	237.79	0.020009	0.15362	0.94847
CNAG_00440	SSN801	109.11	0.10297	0.164	0.699
CNAG_00441	IMD1	5843.3	0.23084	0.15988	0.31446
CNAG_00442	CNAG_00442	967.81	-0.26452	0.16186	0.24644
CNAG_00443	CNAG_00443	70.377	-0.045122	0.20882	0.91136
CNAG_00444	CNAG_00444	108.79	-0.48381	0.19205	0.054828
CNAG_00445	NHP6B01	1984.4	0.56712	0.11382	5.6759e-05
CNAG_00446	CNAG_00446	9.5839	0.74576	0.43641	0.22063
CNAG_00447	CNAG_00447	1156.3	0.04315	0.13809	0.86794
CNAG_00448	CNAG_00448	295.66	-0.30897	0.14066	0.10161
CNAG_00449	CNAG_00449	787.49	0.4783	0.13034	0.0038241
CNAG_00450	LEU2	2117.2	0.12025	0.23992	0.76852
CNAG_00451	CNAG_00451	72.423	-0.22906	0.21614	0.4847
CNAG_00452	CNAG_00452	73.154	0.17804	0.22114	0.60527
CNAG_00453	CNAG_00453	10662	0.83562	0.16396	3.6642e-05
CNAG_00454	CNAG_00454	130.47	0.46655	0.30156	0.27606
CNAG_00455	UBP16	814	0.55592	0.19278	0.02568
CNAG_00456	ISP6	1120.1	-0.87729	0.17053	2.9798e-05
CNAG_00457	GLN1	6559.8	0.36293	0.14548	0.057801
CNAG_00458	CNAG_00458	1087.2	0.022439	0.10068	0.90753
CNAG_00460	LIV1	209	-0.36935	0.2567	0.31595
CNAG_00461	CNAG_00461	471.36	-0.033364	0.16685	0.91795
CNAG_00462	CNAG_00462	362.31	-0.14239	0.13542	0.48844
CNAG_00463	CNAG_00463	15.191	3.6382	1.2318	0.022449
CNAG_00464	CNAG_00464	686.6	-0.12209	0.10952	0.45905
CNAG_00465	CNAG_00465	1659.5	0.9296	0.16613	3.9259e-06
CNAG_00466	CNAG_00466	78.578	-0.26567	0.19351	0.34156
CNAG_00467	CNAG_00467	111.13	-0.54016	0.18971	0.027766
CNAG_00468	CNAG_00468	267.14	-0.44056	0.15266	0.025669
CNAG_00469	CNAG_00469	260.3	-0.25021	0.10578	0.074494
CNAG_00470	CNAG_00470	250.56	-0.21596	0.11584	0.17398
CNAG_00471	CNAG_00471	507.7	-0.074539	0.16547	0.79754
CNAG_00472	CNAG_00472	93.059	-0.048785	0.14739	0.8584
CNAG_00473	OST2	316.56	-0.53947	0.12814	0.00077394
CNAG_00474	CNAG_00474	54.574	-0.91477	0.22894	0.001559
CNAG_00475	CNAG_00475	147.57	-0.31855	0.21258	0.29345
CNAG_00476	CNAG_00476	58.596	0.21703	0.32015	0.67068
CNAG_00480	CNAG_00480	217.34	0.11222	0.12204	0.55316
CNAG_00481	CNAG_00481	1.5247	-2.0273	1.322	0.28106
CNAG_00482	CNAG_00482	123.79	-0.026922	0.1789	0.93953
CNAG_00483	ACT1	3021	-0.4696	0.16123	0.024418
CNAG_00484	CNAG_00484	143.56	-0.17172	0.20077	0.58255
CNAG_00485	CNAG_00485	1561.9	0.32124	0.12528	0.050236
CNAG_00486	CNAG_00486	362.91	0.14914	0.15182	0.5225
CNAG_00487	CNAG_00487	170.99	0.026559	0.22909	0.95354
CNAG_00488	CNAG_00488	20.66	-0.1386	0.32031	0.80592
CNAG_00490	CNAG_00490	101.12	0.015742	0.28892	0.97789
CNAG_00491	CNAG_00491	202.79	0.11673	0.15308	0.62468
CNAG_00492	CNAG_00492	109.24	0.70399	0.24979	0.029466
CNAG_00493	CNAG_00493	190.71	0.34123	0.16693	0.12939
CNAG_00495	CNAG_00495	339.32	-0.12203	0.16917	0.64756
CNAG_00496	CNAG_00496	219.78	0.17259	0.1108	0.2718
CNAG_00497	CNAG_00497	81.151	-0.3724	0.32306	0.4421
CNAG_00498	CDC14	13.253	-0.24649	0.42986	0.72961
CNAG_00499	CNAG_00499	70.329	-0.41299	0.2595	0.25898
CNAG_00500	PTC1	691.63	0.17113	0.35809	0.78191
CNAG_00501	CNAG_00501	13.474	-0.39942	0.32906	0.41336
CNAG_00502	CNAG_00502	279.43	-0.14999	0.21695	0.664
CNAG_00503	CNAG_00503	1410.3	-0.0047638	0.18164	0.9884
CNAG_00504	CNAG_00504	300.67	0.090798	0.11398	0.60846
CNAG_00505	FZC28	157.13	0.23293	0.14599	0.25814
CNAG_00506	CNAG_00506	150.93	0.13844	0.19582	0.65652
CNAG_00508	VPS17	187.36	-0.1018	0.12849	0.61058
CNAG_00509	CNAG_00509	578.88	0.23913	0.12043	0.14358
CNAG_00510	CNAG_00510	291.95	-0.21988	0.12349	0.19894
CNAG_00511	CNAG_00511	22.882	-0.37899	0.30557	0.40073
CNAG_00512	CNAG_00512	320.59	0.071685	0.098875	0.6456
CNAG_00513	CNAG_00513	838.83	0.42481	0.13215	0.012184
CNAG_00514	CNAG_00514	411.16	0.30687	0.12552	0.063841
CNAG_00515	CNAG_00515	254.61	0.49641	0.18856	0.043835
CNAG_00516	PEX7	29.658	-0.27652	0.26383	0.48909
CNAG_00517	CNAG_00517	346.8	-0.27896	0.1317	0.115
CNAG_00519	ERG3	163.76	0.018498	0.13947	0.94714
CNAG_00520	CNAG_00520	391.78	0.1339	0.19518	0.66701
CNAG_00521	CNAG_00521	273.39	-0.21986	0.19107	0.44304
CNAG_00522	CNAG_00522	266.35	0.77187	0.26655	0.025254
CNAG_00523	CNAG_00523	177.13	0.14657	0.13121	0.45826
CNAG_00524	CNAG_00524	77.171	0.59117	0.28722	0.12705
CNAG_00525	CNAG_00525	140.21	0.039994	0.12043	0.85798
CNAG_00526	CNAG_00526	221.75	0.096941	0.19791	0.77483
CNAG_00527	CNAG_00527	1064.9	-0.095889	0.23582	0.81979
CNAG_00528	CNAG_00528	164.83	-0.4908	0.14174	0.0066804
CNAG_00529	CNAG_00529	283.53	-0.2775	0.21854	0.38788
CNAG_00531	ENA1	2533.6	-0.57847	0.13741	0.00077394
CNAG_00532	CNAG_00532	408.92	-0.15394	0.17264	0.56427
CNAG_00533	TIM50	639.24	-0.12621	0.11167	0.45346
CNAG_00534	CNAG_00534	1394.9	-0.2604	0.12716	0.12874
CNAG_00535	CNAG_00535	491.63	-0.11887	0.13124	0.55836
CNAG_00536	CNAG_00536	1014.8	-0.33234	0.12173	0.035518
CNAG_00537	CNAG_00537	83.492	-1.7763	0.35209	4.4577e-05
CNAG_00538	CNAG_00538	832.16	-0.18156	0.1406	0.37763
CNAG_00539	CNAG_00539	2121.3	0.82698	0.36097	0.085167
CNAG_00540	CNAG_00540	38.236	1.5934	0.58862	0.037327
CNAG_00541	CNAG_00541	114.58	1.0321	0.26642	0.0021921
CNAG_00542	CNAG_00542	123.57	-0.2766	0.12625	0.1026
CNAG_00543	CNAG_00543	404.46	-0.17927	0.20605	0.57565
CNAG_00544	CNAG_00544	1267.2	0.65093	0.13805	0.00016365
CNAG_00545	CNAG_00545	134.68	-0.17502	0.13793	0.38791
CNAG_00546	CHS4	483.92	0.37469	0.14232	0.043835
CNAG_00547	CNAG_00547	269.63	-0.57314	0.21192	0.037379
CNAG_00549	CNAG_00549	0
CNAG_00550	CNAG_00550	72.163	-0.29682	0.21743	0.34464
CNAG_00551	CNAG_00551	618.36	-0.012715	0.11921	0.9583
CNAG_00554	ISC1	152.36	-0.095113	0.14275	0.67662
CNAG_00555	CNAG_00555	282.93	0.0032804	0.14949	0.98994
CNAG_00556	CCK1	442.7	-0.29914	0.11733	0.051675
CNAG_00557	CNAG_00557	805.16	-0.21606	0.13079	0.23997
CNAG_00558	CNAG_00558	375.54	-0.044547	0.17454	0.89427
CNAG_00559	BZP3	844.33	0.69947	0.15777	0.00038584
CNAG_00560	CNAG_00560	479.63	-0.33802	0.10051	0.0086451
CNAG_00561	HAT1	136.41	-0.44322	0.13086	0.0082141
CNAG_00562	CNAG_00562	296.57	-0.24793	0.12678	0.15075
CNAG_00563	CNAG_00563	114.84	0.42252	0.21104	0.13939
CNAG_00564	CNAG_00564	429.67	1.1978	0.24573	8.7765e-05
CNAG_00565	VPS1	910.33	-0.20492	0.097432	0.11814
CNAG_00566	CNAG_00566	129.17	0.21242	0.16959	0.39446
CNAG_00567	CNAG_00567	199.47	-0.037376	0.13143	0.88094
CNAG_00568	CNAG_00568	89.085	0.036059	0.26396	0.94533
CNAG_00569	CNAG_00569	316	0.079204	0.16334	0.77774
CNAG_00570	PKR1	486.7	-0.2859	0.14224	0.13771
CNAG_00571	CNAG_00571	181.41	-0.25082	0.12642	0.14393
CNAG_00572	CNAG_00572	454.19	0.057161	0.11385	0.76818
CNAG_00573	CNAG_00573	731.46	-0.077276	0.13774	0.7359
CNAG_00574	CNAG_00574	323.74	-0.099506	0.1059	0.5438
CNAG_00576	CNAG_00576	98.265	-0.54336	0.18427	0.022637
CNAG_00577	CNAG_00577	107.67	-0.12477	0.15395	0.60298
CNAG_00580	CNAG_00580	560.83	0.21784	0.11786	0.17853
CNAG_00581	CNAG_00581	2705.2	-0.089554	0.14708	0.70965
CNAG_00582	CNAG_00582	774.23	0.02475	0.136	0.92723
CNAG_00583	CNAG_00583	555.1	0.31173	0.13919	0.093362
CNAG_00584	CNAG_00584	1110.4	-0.46721	0.14772	0.013887
CNAG_00585	CNAG_00585	1308.7	0.38623	0.15107	0.051046
CNAG_00586	CNAG_00586	71.062	-0.35985	0.18977	0.16608
CNAG_00587	CNAG_00587	18.931	-0.51883	0.31191	0.23561
CNAG_00588	CNAG_00588	1428.4	-0.35465	0.32446	0.46918
CNAG_00589	CNAG_00589	253.86	-0.31207	0.20785	0.29275
CNAG_00590	CNAG_00590	407.05	-0.057134	0.14248	0.823
CNAG_00591	CNAG_00591	121.16	0.30028	0.22473	0.35759
CNAG_00592	CNAG_00592	235.39	-0.6516	0.1754	0.0034019
CNAG_00593	CNAG_00593	123.05	0.069694	0.18064	0.82939
CNAG_00594	CNAG_00594	855.5	-0.12364	0.14818	0.59265
CNAG_00595	CNAG_00595	54.474	0.43467	0.17976	0.067327
CNAG_00596	CNAG_00596	85.18	-0.47106	0.1629	0.025445
CNAG_00597	DIP5	138.32	-0.12136	0.27439	0.80121
CNAG_00598	CNAG_00598	66.362	-0.55157	0.20569	0.039196
CNAG_00599	CNAG_00599	275.56	0.15368	0.11903	0.37768
CNAG_00600	CAP60	676.12	-0.27003	0.1017	0.041882
CNAG_00601	CEL1	453.35	-0.32838	0.16343	0.13782
CNAG_00602	CNAG_00602	1020.2	0.019461	0.11344	0.93108
CNAG_00603	CNAG_00603	969.41	0.086452	0.11637	0.6351
CNAG_00604	CNAG_00604	178.68	-0.13482	0.11628	0.43927
CNAG_00605	CNAG_00605	80.108	-0.61263	0.25426	0.068608
CNAG_00606	CNAG_00606	203.98	-0.21179	0.14448	0.30613
CNAG_00607	CNAG_00607	919.95	0.31154	0.20824	0.29436
CNAG_00608	CNAG_00608	556.26	-0.22812	0.1687	0.35024
CNAG_00609	CNAG_00609	876.52	0.30386	0.10842	0.030451
CNAG_00612	CNAG_00612	220.66	0.1245	0.20447	0.70965
CNAG_00613	FCY1	618.01	0.31842	0.12742	0.057299
CNAG_00614	CNAG_00614	215.77	0.54485	0.29126	0.17246
CNAG_00615	CNAG_00615	130.67	-0.12325	0.14128	0.57456
CNAG_00619	CNAG_00619	185.58	0.35909	0.19598	0.18349
CNAG_00622	ARG8	823.16	-0.22816	0.15254	0.29439
CNAG_00623	EGCrP1	126.32	-0.19294	0.1645	0.43268
CNAG_00624	CNAG_00624	237.4	-0.27412	0.14658	0.17246
CNAG_00625	CNAG_00625	539.41	0.15682	0.13672	0.44484
CNAG_00626	CNAG_00626	1192.8	0.35441	0.19115	0.17675
CNAG_00627	CNAG_00627	59.069	0.96578	0.23558	0.0011288
CNAG_00628	CNAG_00628	167.9	-0.40112	0.14592	0.033989
CNAG_00632	CNAG_00632	1645.1	-0.15189	0.12089	0.39259
CNAG_00633	CNAG_00633	557.2	0.21247	0.12206	0.21101
CNAG_00634	CNAG_00634	398.96	0.12018	0.12957	0.55011
CNAG_00635	CNAG_00635	283.18	-0.25806	0.19611	0.36657
CNAG_00636	CDC7	19.198	-0.60771	0.38024	0.25714
CNAG_00637	CNAG_00637	211.19	-0.28976	0.20088	0.315
CNAG_00638	CNAG_00638	106.22	0.42276	0.29232	0.31404
CNAG_00639	URO3	81.683	-0.40976	0.18091	0.089291
CNAG_00640	CNAG_00640	15238	-0.045093	0.097316	0.78947
CNAG_00641	CNAG_00641	821.25	0.079535	0.14097	0.73467
CNAG_00642	CNAG_00642	121.28	0.84259	0.29879	0.02941
CNAG_00643	CNAG_00643	671.44	0.4081	0.16219	0.05527
CNAG_00644	CNAG_00644	800.86	0.28847	0.11653	0.059902
CNAG_00645	CNAG_00645	218.32	-0.16058	0.13365	0.41884
CNAG_00647	CNAG_00647	1576.8	0.19649	0.14934	0.36659
CNAG_00648	CNAG_00648	219.95	0.33674	0.12029	0.030592
CNAG_00649	CNAG_00649	1469.7	-0.081619	0.14565	0.7359
CNAG_00650	CNAG_00650	854.1	0.073442	0.11273	0.68448
CNAG_00651	CNAG_00651	37.476	-0.64489	0.37622	0.21915
CNAG_00652	CNAG_00652	170.35	0.068691	0.14909	0.79054
CNAG_00653	CNAG_00653	16.325	0.0048072	0.37597	0.9942
CNAG_00654	SRX1	490.22	0.54855	0.17444	0.014515
CNAG_00655	CNAG_00655	14557	-0.28464	0.14674	0.15473
CNAG_00656	CNAG_00656	15128	0.0024078	0.14669	0.99219
CNAG_00657	CNAG_00657	0.40984	-0.20918	2.6211	0.96823
CNAG_00658	CNAG_00658	194.59	-0.38529	0.14282	0.037846
CNAG_00659	CNAG_00659	139.42	-0.079379	0.24993	0.865
CNAG_00660	CNAG_00660	221.89	-0.11031	0.16131	0.6681
CNAG_00661	CNAG_00661	212.24	-0.16597	0.16455	0.5101
CNAG_00662	CNAG_00662	214.09	-0.2805	0.17379	0.25227
CNAG_00663	CNAG_00663	386.09	0.11673	0.12204	0.5344
CNAG_00664	CNAG_00664	15.453	0.55852	0.4518	0.40305
CNAG_00665	CNAG_00665	619.26	-0.11419	0.13141	0.57604
CNAG_00666	CNAG_00666	722.65	-0.06147	0.092923	0.67911
CNAG_00667	CNAG_00667	311.84	-0.075768	0.16277	0.7884
CNAG_00668	CNAG_00668	2329.7	0.4788	0.1698	0.02941
CNAG_00669	CNAG_00669	269.47	-0.15957	0.15273	0.49079
CNAG_00670	FZC12	37.412	-0.65409	0.27856	0.076896
CNAG_00671	CNAG_00671	246.32	-0.18237	0.18395	0.51779
CNAG_00672	CNAG_00672	7703.9	-0.069138	0.12344	0.7359
CNAG_00673	CNAG_00673	262.76	-0.25698	0.11682	0.10096
CNAG_00674	CNAG_00674	129.44	-0.42944	0.29041	0.3011
CNAG_00675	CNAG_00675	157.9	-0.26163	0.1777	0.30361
CNAG_00676	CNAG_00676	177.11	-0.43357	0.14398	0.019689
CNAG_00677	CNAG_00677	7.2463	-0.70112	0.61334	0.44635
CNAG_00678	URE7	423.76	-0.11468	0.14861	0.62016
CNAG_00679	CNAG_00679	1163.2	-0.65883	0.1987	0.0096584
CNAG_00680	CNAG_00680	149.7	-0.55202	0.14793	0.0032745
CNAG_00681	CNAG_00681	111.93	-0.32182	0.16682	0.15776
CNAG_00682	CNAG_00682	900.45	0.13041	0.12584	0.49552
CNAG_00683	CNAG_00683	419.61	0.53339	0.19451	0.034546
CNAG_00684	CNAG_00684	363.96	0.16664	0.17267	0.53096
CNAG_00685	CNAG_00685	901.39	0.34213	0.13286	0.049253
CNAG_00686	CNAG_00686	3169.2	0.50405	0.19093	0.043319
CNAG_00687	CNAG_00687	246.02	0.42175	0.23364	0.19124
CNAG_00688	CNAG_00688	232.25	-0.713	0.13441	1.5326e-05
CNAG_00689	CNAG_00689	143.9	-0.88629	0.19469	0.00026259
CNAG_00690	CNAG_00690	433.25	-0.063412	0.092482	0.66701
CNAG_00691	CNAG_00691	424.08	-0.24789	0.14753	0.22979
CNAG_00692	CNAG_00692	306.78	0.062886	0.10226	0.70707
CNAG_00693	CNAG_00693	495.04	-0.023799	0.10477	0.90562
CNAG_00694	CLF1	290.6	-0.12227	0.11247	0.4715
CNAG_00695	CNAG_00695	105.61	-0.25173	0.15042	0.23214
CNAG_00696	CNAG_00696	122.03	-0.21414	0.18082	0.42701
CNAG_00697	UGE1	264.87	0.357	0.29156	0.40842
CNAG_00698	CNAG_00698	274.46	-0.013087	0.13493	0.96246
CNAG_00699	LPI15	47.377	-0.4432	0.2409	0.18102
CNAG_00700	CNAG_00700	1494.8	-0.13349	0.12452	0.47838
CNAG_00701	CAS31	333.32	-0.0090047	0.14211	0.97418
CNAG_00702	CNAG_00702	873.69	-0.34157	0.1314	0.046765
CNAG_00703	CNAG_00703	12318	-0.22109	0.12181	0.18821
CNAG_00704	CNAG_00704	954.76	0.53767	0.18442	0.024271
CNAG_00705	CNAG_00705	584.14	0.052406	0.12852	0.81923
CNAG_00706	CNAG_00706	484.37	0.18663	0.11577	0.2525
CNAG_00707	CNAG_00707	505.84	0.32069	0.15971	0.13819
CNAG_00708	CNAG_00708	360.49	0.061838	0.10691	0.72718
CNAG_00709	CNAG_00709	142.63	-0.68425	0.21744	0.014472
CNAG_00710	CNAG_00710	174.04	0.27247	0.17701	0.27898
CNAG_00711	CNAG_00711	155.25	-0.58199	0.21655	0.038771
CNAG_00712	CNAG_00712	613.86	0.61085	0.158	0.0022397
CNAG_00713	CNAG_00713	354.49	-0.35938	0.12878	0.031118
CNAG_00714	CNAG_00714	74.653	-0.052241	0.17353	0.87356
CNAG_00715	CNAG_00715	866.65	-0.19444	0.14623	0.36086
CNAG_00716	CNAG_00716	8751.2	-0.12522	0.15954	0.61346
CNAG_00717	CNAG_00717	311.06	0.20015	0.1303	0.27985
CNAG_00718	CAC2	229.38	-0.091646	0.12607	0.64553
CNAG_00719	CNAG_00719	538.02	0.41866	0.22095	0.16626
CNAG_00720	CNAG_00720	338.99	-0.28619	0.22362	0.38347
CNAG_00721	CAP59	452.85	-0.1905	0.10409	0.18409
CNAG_00722	CNAG_00722	639.34	0.089844	0.11415	0.61255
CNAG_00723	CNAG_00723	146.96	-0.23101	0.20103	0.44382
CNAG_00726	CNAG_00726	94.213	0.57315	0.17129	0.0089933
CNAG_00727	CNAG_00727	367.68	0.56944	0.19532	0.024271
CNAG_00728	CNAG_00728	426.05	1.0815	0.22395	0.0001032
CNAG_00730	AFR1	1173	0.20929	0.13965	0.29345
CNAG_00732	CCD3	431.04	0.61692	0.17551	0.0057556
CNAG_00733	CNAG_00733	225.53	-0.055593	0.13203	0.81243
CNAG_00734	CNAG_00734	562.65	-0.061897	0.17242	0.84304
CNAG_00735	CNAG_00735	50.452	-1.99	0.26033	1.7871e-11
CNAG_00736	SEC5	118.95	-0.31329	0.16237	0.15776
CNAG_00737	CNAG_00737	208.75	0.0093996	0.14037	0.97223
CNAG_00738	CNAG_00738	107.21	-0.16687	0.18091	0.55197
CNAG_00739	CNAG_00739	77.574	-0.53018	0.1827	0.024988
CNAG_00740	SNF5	1504.3	0.1037	0.13487	0.62164
CNAG_00741	CNAG_00741	3307.9	-0.089893	0.15187	0.71897
CNAG_00742	CNAG_00742	435.73	-0.22798	0.11245	0.13307
CNAG_00743	CNAG_00743	890.84	0.11482	0.16356	0.65852
CNAG_00744	OCH1	289.92	0.032603	0.12462	0.89116
CNAG_00745	HRK1	517.42	0.3848	0.21467	0.19507
CNAG_00746	CAS35	606.69	-0.16507	0.11829	0.33276
CNAG_00747	CNAG_00747	1880.5	-0.19431	0.21318	0.55574
CNAG_00748	CNAG_00748	172.96	-0.16759	0.12705	0.36523
CNAG_00749	CNAG_00749	66.873	1.0273	0.48082	0.11197
CNAG_00750	CNAG_00750	177.5	-0.071131	0.18279	0.82835
CNAG_00751	CNAG_00751	59.963	-0.20329	0.23801	0.58329
CNAG_00752	CNAG_00752	867.96	-0.058133	0.23651	0.89844
CNAG_00753	CNAG_00753	225.18	0.13903	0.16326	0.58425
CNAG_00754	CNAG_00754	974.66	0.43088	0.18768	0.084442
CNAG_00755	CNAG_00755	415.09	1.8415	0.70806	0.046687
CNAG_00756	CNAG_00756	191.65	-0.22761	0.17951	0.38822
CNAG_00757	DOA4	177.71	-0.47596	0.17594	0.037377
CNAG_00758	CNAG_00758	252.39	0.078009	0.14837	0.75475
CNAG_00759	CNAG_00759	108.43	-0.16015	0.17788	0.5603
CNAG_00760	CNAG_00760	308.66	-0.15916	0.11303	0.32818
CNAG_00761	CNAG_00761	813.1	0.17152	0.12929	0.36239
CNAG_00762	DPH1	508.77	0.45195	0.14805	0.017902
CNAG_00764	CNAG_00764	1290.9	0.69269	0.16158	0.00061726
CNAG_00765	CNAG_00765	342.78	-0.0071292	0.24072	0.9873
CNAG_00766	CNAG_00766	130.6	0.39584	0.20323	0.15255
CNAG_00768	CNAG_00768	268.08	0.010969	0.11499	0.96262
CNAG_00769	PBS2	370.02	0.16993	0.12178	0.33276
CNAG_00770	MSH2	152.24	-0.39925	0.13351	0.0207
CNAG_00771	CNAG_00771	7205.3	-0.098662	0.1277	0.61977
CNAG_00772	RAD23	567.16	-0.49012	0.12264	0.001559
CNAG_00773	CNAG_00773	145.3	-0.21331	0.21529	0.5181
CNAG_00774	CNAG_00774	1882.6	0.307	0.14403	0.11249
CNAG_00775	CNAG_00775	412.05	0.16121	0.13478	0.42139
CNAG_00776	MP88	1347.1	-0.065011	0.13753	0.78431
CNAG_00777	CNAG_00777	839.01	0.31723	0.13771	0.083047
CNAG_00778	CNAG_00778	345.77	-0.59425	0.12576	0.00015743
CNAG_00779	RPL27	7778.3	-0.067901	0.11289	0.7138
CNAG_00780	CNAG_00780	202.78	0.16316	0.16069	0.50694
CNAG_00781	CNAG_00781	472.06	-0.42676	0.17661	0.067551
CNAG_00782	SPS1	167.17	-0.343	0.1382	0.059139
CNAG_00783	CNAG_00783	308.79	0.19059	0.12625	0.28971
CNAG_00784	CNAG_00784	485.62	0.21017	0.089667	0.077454
CNAG_00785	CNAG_00785	22274	0.01531	0.22995	0.97229
CNAG_00786	CNAG_00786	265.81	-0.064106	0.16135	0.82503
CNAG_00787	CNAG_00787	190.14	-0.40213	0.17089	0.07628
CNAG_00788	NDH1	2318.3	-0.23868	0.12603	0.16641
CNAG_00789	CNAG_00789	1.8388	-1.1008	0.97911	0.45577
CNAG_00790	DPP1	298.92	-0.25326	0.18928	0.35694
CNAG_00791	HLH1	290.26	-0.22196	0.21983	0.50972
CNAG_00792	CNAG_00792	528.9	-0.0065422	0.14589	0.98175
CNAG_00793	CNAG_00793	917.12	-0.039995	0.094832	0.81197
CNAG_00794	CNAG_00794	228.75	-0.64803	0.15242	0.000676
CNAG_00795	CFL1	12.552	0.496	0.43082	0.4428
CNAG_00796	MDR1	1137.3	0.2783	0.17212	0.25114
CNAG_00797	CNAG_00797	1785	-0.40422	0.24871	0.24904
CNAG_00798	CNAG_00798	23.719	0.3918	0.35137	0.45905
CNAG_00799	CNAG_00799	99.14	-0.49132	0.30264	0.24954
CNAG_00800	CNAG_00800	9.704	0.12433	0.46408	0.88893
CNAG_00802	CBP1	231.81	0.15013	0.16572	0.55836
CNAG_00803	CNAG_00803	213.01	0.00071063	0.18198	0.99791
CNAG_00804	CNAG_00804	390.03	-0.035142	0.22394	0.93633
CNAG_00805	CNAG_00805	160.06	-0.38812	0.22859	0.22413
CNAG_00806	CNAG_00806	1977.7	-0.29161	0.14128	0.12603
CNAG_00807	CNAG_00807	343.48	0.4785	0.34998	0.34359
CNAG_00808	CNAG_00808	210.46	-0.71092	0.20764	0.0074402
CNAG_00809	CNAG_00809	6553.6	0.7128	0.17132	0.0009003
CNAG_00810	SSU72	117.22	-0.28372	0.19411	0.30775
CNAG_00811	CNAG_00811	1263.5	0.013008	0.21064	0.97512
CNAG_00812	IRR1	174.67	-0.27722	0.13529	0.12863
CNAG_00813	CNAG_00813	111.27	0.67545	0.41574	0.24921
CNAG_00814	CNAG_00814	16.188	-0.15838	0.45831	0.85071
CNAG_00815	SIT1	2841.7	0.247	0.1984	0.39834
CNAG_00816	CNAG_00816	1972.7	0.18706	0.15311	0.40937
CNAG_00817	CNAG_00817	84.504	-0.21568	0.22456	0.53285
CNAG_00818	CNAG_00818	326.71	-0.022201	0.14813	0.93961
CNAG_00819	CNAG_00819	13411	-0.28123	0.14185	0.14431
CNAG_00820	CNAG_00820	149.39	-0.22753	0.19885	0.44588
CNAG_00821	CNAG_00821	6101.2	-0.038119	0.12348	0.86955
CNAG_00822	CNAG_00822	745.17	0.093758	0.12195	0.62164
CNAG_00823	CNAG_00823	61.57	0.22499	0.33494	0.67424
CNAG_00824	CNAG_00824	391.9	0.02873	0.14212	0.917
CNAG_00825	CNAG_00825	159.7	-0.15335	0.15426	0.51629
CNAG_00826	DAK101	32.217	-0.14417	0.24042	0.71512
CNAG_00827	CNAG_00827	24.474	0.59377	0.46779	0.38791
CNAG_00828	SIP401	58.555	-0.23082	0.21657	0.48169
CNAG_00829	CNAG_00829	961.89	-0.22511	0.1039	0.10677
CNAG_00830	FZC38	219.38	-0.25391	0.16997	0.29468
CNAG_00831	CNAG_00831	321.66	0.069803	0.10408	0.67488
CNAG_00832	CNAG_00832	101.49	-0.60771	0.16036	0.0028108
CNAG_00834	CNAG_00834	31.839	0.51778	0.31857	0.24904
CNAG_00835	CNAG_00835	106.02	0.1565	0.1713	0.55535
CNAG_00836	CNAG_00836	77.612	-0.64941	0.19028	0.0076448
CNAG_00837	CNAG_00837	153.03	-0.59732	0.20628	0.025254
CNAG_00838	CNAG_00838	191.99	-0.12406	0.14558	0.58408
CNAG_00839	CNAG_00839	127.46	-0.22954	0.19921	0.44235
CNAG_00840	CNAG_00840	33.732	-0.35983	0.25179	0.32014
CNAG_00841	CNAG_00841	204.2	-0.064207	0.1631	0.82596
CNAG_00843	CNAG_00843	62.568	0.62192	0.2437	0.051474
CNAG_00844	CNAG_00844	31.064	-0.47819	0.28606	0.23275
CNAG_00845	CNAG_00845	1218.8	0.67556	0.19126	0.0055145
CNAG_00846	CNAG_00846	287.15	0.56618	0.19251	0.023012
CNAG_00847	CNAG_00847	115.4	-0.2458	0.14673	0.23154
CNAG_00848	CNAG_00848	6148.3	1.3628	0.21198	5.1251e-08
CNAG_00849	CNAG_00849	39.324	0.2612	0.2138	0.40937
CNAG_00850	CNAG_00850	6.8842	-0.54166	0.59144	0.55439
CNAG_00851	CNAG_00851	44.211	1.0099	0.27797	0.004164
CNAG_00852	CNAG_00852	251.89	1.0415	0.23684	0.00043475
CNAG_00853	CNAG_00853	659.92	0.69601	0.23293	0.020758
CNAG_00854	ERG2	263.73	-0.20137	0.12508	0.25319
CNAG_00855	CNAG_00855	135.94	-0.25233	0.142	0.19999
CNAG_00858	CNAG_00858	545.46	0.14775	0.1138	0.37425
CNAG_00859	CNAG_00859	0.56968	-1.2111	1.9369	0.70057
CNAG_00860	CNAG_00860	21.087	0.90045	0.27472	0.010532
CNAG_00861	CNAG_00861	86.217	-0.34059	0.16567	0.12751
CNAG_00862	CNAG_00862	114.56	-0.45691	0.17009	0.038885
CNAG_00863	CNAG_00863	36.752	-0.14455	0.25954	0.73767
CNAG_00864	ITR2	374.91	0.12058	0.17676	0.66866
CNAG_00865	CAS92	41.009	0.45388	0.29108	0.2715
CNAG_00866	CNAG_00866	387.94	0.68654	0.20361	0.0085236
CNAG_00867	ITR3A	89.078	-0.0015932	0.21865	0.99639
CNAG_00869	PDR5	148.71	0.075885	0.24173	0.86712
CNAG_00870	CNAG_00870	419.67	0.54379	0.16805	0.011542
CNAG_00871	CLR3	370.95	-0.16692	0.13223	0.39062
CNAG_00872	CNAG_00872	1341.8	0.47645	0.22463	0.11433
CNAG_00873	CNAG_00873	580.22	0.45452	0.12488	0.0041125
CNAG_00874	CNAG_00874	889.46	0.22563	0.10449	0.10806
CNAG_00875	CNAG_00875	256.23	0.044038	0.13175	0.85697
CNAG_00876	FRE7	325.2	-0.10023	0.18042	0.73767
CNAG_00877	CNAG_00877	322.98	-0.26549	0.27703	0.53372
CNAG_00878	CNAG_00878	181.37	-0.17575	0.14552	0.41572
CNAG_00879	CNAG_00879	1234.3	-0.38254	0.24033	0.25898
CNAG_00883	ECM2201	600.49	-0.5513	0.14643	0.0030271
CNAG_00884	CNAG_00884	155.8	0.11293	0.16218	0.66127
CNAG_00885	CNAG_00885	2.2466	1.0387	0.87308	0.4242
CNAG_00886	SAH1	1103	0.060709	0.13676	0.80068
CNAG_00887	CNAG_00887	65.142	0.041002	0.28736	0.94296
CNAG_00888	CNB1	537.09	-0.1065	0.12336	0.57847
CNAG_00889	CNAG_00889	56.922	-0.68456	0.20087	0.0077473
CNAG_00890	CNAG_00890	25.991	-1.1028	0.3349	0.010132
CNAG_00891	CNAG_00891	1616.5	0.44919	0.15895	0.028991
CNAG_00892	CNAG_00892	86.176	-0.18024	0.15901	0.45208
CNAG_00893	CNAG_00893	504.03	0.44288	0.13956	0.013568
CNAG_00894	CNAG_00894	2025.3	-0.2324	0.1206	0.15818
CNAG_00895	ZIP1	3286.5	-2.2131	0.22614	4.3674e-19
CNAG_00896	FZC34	330.6	-0.84437	0.15827	1.4177e-05
CNAG_00897	SKN1	7127.1	-0.21064	0.16065	0.36801
CNAG_00898	CNAG_00898	53.841	0.23199	0.22654	0.50242
CNAG_00899	CNAG_00899	429.2	0.11208	0.21925	0.76343
CNAG_00900	CNAG_00900	30.959	1.1574	0.6492	0.19835
CNAG_00901	CNAG_00901	66.196	-0.22175	0.19336	0.44484
CNAG_00902	CNAG_00902	304.19	-0.50747	0.17698	0.026545
CNAG_00903	CNAG_00903	422.36	0.26604	0.16376	0.24921
CNAG_00904	CNAG_00904	35.159	-0.24149	0.54028	0.79938
CNAG_00905	CNAG_00905	56.88	0.19511	0.21991	0.56737
CNAG_00906	CNAG_00906	1406.9	0.2553	0.10491	0.065349
CNAG_00907	CNAG_00907	116.93	0.26599	0.19425	0.34291
CNAG_00908	CNAG_00908	69.533	0.077095	0.19659	0.82686
CNAG_00909	CNAG_00909	137.55	-0.5249	0.18911	0.032132
CNAG_00911	CNAG_00911	49.288	0.73643	0.2848	0.048198
CNAG_00914	KRE6	92.203	-0.2967	0.19456	0.28414
CNAG_00915	CNAG_00915	30.853	-0.031786	0.25492	0.95008
CNAG_00916	CNAG_00916	132.97	-0.02303	0.12405	0.92501
CNAG_00917	CNAG_00917	446.38	0.10149	0.19216	0.75341
CNAG_00919	CNAG_00919	516.05	-0.27511	0.14222	0.1564
CNAG_00920	CNAG_00920	95.441	-0.58156	0.24856	0.077992
CNAG_00921	CNAG_00921	101.68	-0.072337	0.20087	0.84265
CNAG_00922	CNAG_00922	317.73	0.17166	0.13991	0.4075
CNAG_00923	CNAG_00923	36.635	0.051051	0.26739	0.92274
CNAG_00925	ISP7	40.049	0.069571	0.31977	0.91061
CNAG_00926	CNAG_00926	285.74	-0.32101	0.23623	0.34682
CNAG_00927	CNAG_00927	78.09	-0.39309	0.19415	0.13378
CNAG_00928	CNAG_00928	459.5	0.43642	0.13936	0.014973
CNAG_00929	CNAG_00929	781.38	0.53513	0.13672	0.0019182
CNAG_00930	CNAG_00930	6410.1	0.35788	0.10239	0.0060748
CNAG_00931	CNAG_00931	303.86	-0.30577	0.23022	0.36174
CNAG_00932	CNAG_00932	116.35	2.4206	0.68915	0.0058028
CNAG_00933	CNAG_00933	174.36	-0.75333	0.20382	0.0035797
CNAG_00934	DAL1	192.98	-0.031081	0.23624	0.94773
CNAG_00935	CNAG_00935	901.93	-0.065649	0.11658	0.73519
CNAG_00936	CNAG_00936	770.47	0.30654	0.18095	0.22513
CNAG_00937	CNAG_00937	124.03	0.10246	0.20628	0.77118
CNAG_00938	CNAG_00938	414.26	0.36832	0.11514	0.012673
CNAG_00939	CNAG_00939	0.29026	0.4907	2.898	0.93171
CNAG_00940	RRP44	386.58	-0.12608	0.098743	0.38514
CNAG_00960	CNAG_00960	779.79	0.0047592	0.1992	0.9894
CNAG_00961	CNAG_00961	179.2	0.39029	0.19875	0.14859
CNAG_00964	CNAG_00964	185.37	0.71792	0.19832	0.0043256
CNAG_00966	CNAG_00966	187.09	-0.45124	0.13156	0.0073412
CNAG_00967	CNAG_00967	180.16	-0.07665	0.13019	0.72093
CNAG_00968	CNAG_00968	113.16	-0.015281	0.15155	0.96062
CNAG_00969	CNAG_00969	37.618	-0.19928	0.25595	0.61688
CNAG_00970	CNAG_00970	379.24	-0.14067	0.15896	0.56839
CNAG_00971	CNAG_00971	43.536	-0.2225	0.212	0.48884
CNAG_00972	CNAG_00972	888.8	0.20051	0.1317	0.28472
CNAG_00973	CNAG_00973	87.646	-0.2489	0.21005	0.42678
CNAG_00974	CNAG_00974	6.0007	0.53328	0.59044	0.55895
CNAG_00975	CNAG_00975	125.11	-0.12106	0.25387	0.78241
CNAG_00976	CNAG_00976	5200.3	0.18003	0.18218	0.51893
CNAG_00977	CNAG_00977	636.28	0.046704	0.10371	0.79754
CNAG_00978	CNAG_00978	622.82	0.0050976	0.16937	0.9872
CNAG_00979	CTR4	20403	-0.98727	0.29836	0.0098314
CNAG_00981	CNAG_00981	32.777	1.1335	0.56556	0.13891
CNAG_00982	CNAG_00982	245.57	-0.26203	0.10844	0.067551
CNAG_00983	CNAG_00983	126.73	-0.36935	0.19483	0.16608
CNAG_00984	CNAG_00984	648.37	0.80978	0.2276	0.0051416
CNAG_00985	CNAG_00985	254.07	0.059793	0.28927	0.91577
CNAG_00986	UBA4	264.85	-0.23654	0.14887	0.25989
CNAG_00987	CNAG_00987	233.84	0.064655	0.12693	0.76419
CNAG_00988	CNAG_00988	434.28	-0.50767	0.12865	0.0017636
CNAG_00989	UCH2	311.46	0.40288	0.13574	0.021604
CNAG_00990	CNAG_00990	989.59	-0.20352	0.12086	0.22829
CNAG_00991	CNAG_00991	234.88	-0.020774	0.15293	0.94578
CNAG_00992	CNAG_00992	5511.9	0.086737	0.15346	0.73448
CNAG_00993	CNAG_00993	143.38	-0.40944	0.17807	0.083908
CNAG_00994	CNAG_00994	480.95	-0.094581	0.24342	0.82858
CNAG_00995	CNAG_00995	581.96	0.57894	0.25332	0.086078
CNAG_00996	PMT4	349.55	-0.13965	0.13709	0.50538
CNAG_00997	CNAG_00997	750.48	-0.17881	0.14317	0.39649
CNAG_00998	CNAG_00998	359.75	-0.2343	0.11517	0.13159
CNAG_00999	CNAG_00999	132.42	-0.70115	0.19221	0.0040486
CNAG_01000	CNAG_01000	385.16	-0.24944	0.10681	0.078226
CNAG_01001	CNAG_01001	32.592	0.46081	0.27755	0.23647
CNAG_01002	CNAG_01002	33.938	-0.20099	0.25394	0.6109
CNAG_01003	NCP1	1073.5	0.048321	0.11846	0.81922
CNAG_01004	CNAG_01004	211.32	0.014546	0.12512	0.95342
CNAG_01005	CNAG_01005	1472.7	-0.1043	0.15114	0.66471
CNAG_01006	CNAG_01006	110.83	0.19015	0.14955	0.38739
CNAG_01007	CNAG_01007	96.099	0.43356	0.20697	0.11966
CNAG_01008	CNAG_01008	80.551	-0.28851	0.20535	0.32973
CNAG_01009	CNAG_01009	610.16	-0.16057	0.10856	0.30102
CNAG_01010	CNAG_01010	347.91	0.14489	0.17091	0.58607
CNAG_01011	CNAG_01011	80.488	-0.2615	0.20653	0.389
CNAG_01012	CNAG_01012	144.2	-0.054538	0.16928	0.86239
CNAG_01013	CNAG_01013	154.13	0.38862	0.20603	0.16857
CNAG_01014	ZFC4	640.47	0.51692	0.15078	0.0073605
CNAG_01015	CNAG_01015	382.85	-0.0011691	0.12154	0.99526
CNAG_01016	CNAG_01016	146.12	-0.029201	0.16684	0.93015
CNAG_01017	CNAG_01017	242.18	0.49459	0.19456	0.052297
CNAG_01018	CNAG_01018	2362.5	0.021344	0.13096	0.93388
CNAG_01019	SOD1	6331.5	-0.14352	0.09715	0.30161
CNAG_01020	CNAG_01020	230.04	-0.20849	0.14953	0.33279
CNAG_01021	CNAG_01021	1336.6	0.020354	0.14041	0.94225
CNAG_01022	CNAG_01022	129.11	0.19637	0.209	0.5438
CNAG_01023	CNAG_01023	225.84	-0.41855	0.1322	0.01382
CNAG_01024	CNAG_01024	492.07	-0.1923	0.15662	0.4071
CNAG_01025	CNAG_01025	356.71	-0.65404	0.2268	0.02568
CNAG_01026	CNAG_01026	86.33	0.61501	0.48412	0.38778
CNAG_01027	CNAG_01027	45.725	0.19143	0.38564	0.77118
CNAG_01028	CNAG_01028	186.57	-0.2656	0.20411	0.37252
CNAG_01029	CNAG_01029	290.75	0.25117	0.18415	0.34528
CNAG_01030	CNAG_01030	130.78	-0.056263	0.1617	0.84951
CNAG_01031	CNAG_01031	173.39	0.48708	0.28302	0.21696
CNAG_01032	CNAG_01032	149.81	1.6408	0.54418	0.019532
CNAG_01033	CNAG_01033	814.04	0.29545	0.30306	0.52549
CNAG_01034	CNAG_01034	229.17	0.28995	0.15712	0.17894
CNAG_01035	CNAG_01035	218.15	-0.46281	0.13631	0.0080203
CNAG_01036	CNAG_01036	106.5	-0.25741	0.18924	0.34639
CNAG_01037	CNAG_01037	119.49	-0.08469	0.13901	0.70965
CNAG_01038	CNAG_01038	281.62	-0.29404	0.15897	0.17817
CNAG_01039	CNAG_01039	551.66	-0.10058	0.10642	0.54085
CNAG_01040	CNAG_01040	105.53	0.06232	0.21084	0.8751
CNAG_01041	CNAG_01041	53.471	-0.16708	0.20727	0.60465
CNAG_01043	CNAG_01043	1514.3	0.39968	0.16756	0.071877
CNAG_01044	CNAG_01044	344.68	-0.010168	0.16488	0.97512
CNAG_01045	CNAG_01045	468.42	-0.25469	0.12018	0.11476
CNAG_01046	CNAG_01046	247.9	-0.28438	0.16589	0.21915
CNAG_01047	CNAG_01047	252.47	0.34124	0.2489	0.34238
CNAG_01048	CNAG_01048	69.245	0.62486	0.18803	0.0095303
CNAG_01049	CNAG_01049	1760.3	0.087631	0.12727	0.66576
CNAG_01050	CNAG_01050	177.38	-0.12378	0.16567	0.63261
CNAG_01051	NIP100	66.475	-0.57695	0.30929	0.17382
CNAG_01052	CNAG_01052	78.517	-0.58504	0.27452	0.11249
CNAG_01053	CNAG_01053	273.94	-0.1288	0.12172	0.48499
CNAG_01054	CNAG_01054	193.93	-0.1015	0.16979	0.71634
CNAG_01055	CNAG_01055	428.54	0.52408	0.19451	0.038169
CNAG_01056	CNAG_01056	123.4	-0.080717	0.2705	0.87404
CNAG_01057	CNAG_01057	503.28	0.17578	0.25349	0.66276
CNAG_01058	CNAG_01058	180.13	0.045793	0.15533	0.8751
CNAG_01059	CNAG_01059	178.99	-0.31798	0.13899	0.085741
CNAG_01060	CNAG_01060	1525.7	0.13941	0.13003	0.47838
CNAG_01061	FRK102	24.316	0.037025	0.2915	0.94947
CNAG_01062	PSK201	326.3	-0.10107	0.1145	0.56971
CNAG_01063	CNAG_01063	209.57	-0.35491	0.24374	0.31011
CNAG_01064	CNAG_01064	135.62	0.10806	0.12711	0.58512
CNAG_01065	CNAG_01065	71.833	-0.47431	0.22764	0.12186
CNAG_01069	CNAG_01069	117.36	-0.29667	0.20595	0.31554
CNAG_01070	CNAG_01070	148.78	0.11996	0.15034	0.60846
CNAG_01071	CNAG_01071	257.97	-0.39945	0.14671	0.036062
CNAG_01072	CNAG_01072	39.058	-0.40771	0.24402	0.233
CNAG_01073	CNAG_01073	195.15	-0.64679	0.18603	0.0063967
CNAG_01074	CNAG_01074	108.94	0.32138	0.20353	0.26376
CNAG_01075	CNAG_01075	12.535	-0.30893	0.45939	0.67387
CNAG_01076	CNAG_01076	85.354	0.72702	0.27893	0.046387
CNAG_01077	CNAG_01077	3.4619	1.1131	0.94015	0.42711
CNAG_01078	CNAG_01078	16.743	-0.20499	0.36056	0.73256
CNAG_01079	CNAG_01079	21.219	-0.72229	0.3077	0.076919
CNAG_01080	CNAG_01080	219.01	-0.29806	0.16445	0.18908
CNAG_01081	CNAG_01081	102.18	-0.33628	0.19225	0.2084
CNAG_01082	CNAG_01082	120.97	0.22428	0.21398	0.48909
CNAG_01083	RPN5	287.47	-0.19363	0.12081	0.25559
CNAG_01084	UBC4	292.6	0.0086005	0.17125	0.97987
CNAG_01085	CNAG_01085	71.358	0.2943	0.3905	0.62917
CNAG_01086	CNAG_01086	77.602	-0.73094	0.16466	0.00038037
CNAG_01087	CNAG_01087	599.4	0.61539	0.1852	0.0095303
CNAG_01088	CNAG_01088	201.1	-0.084331	0.13917	0.7109
CNAG_01089	CNAG_01089	550.94	-0.12383	0.12232	0.50815
CNAG_01090	CNAG_01090	516.5	0.59593	0.1287	0.0002079
CNAG_01091	CNAG_01091	467.45	-0.085355	0.093381	0.5552
CNAG_01092	CNAG_01092	302.47	-0.19986	0.12338	0.2506
CNAG_01093	CNAG_01093	1840.9	0.30027	0.19342	0.27392
CNAG_01094	CNAG_01094	1107.6	1.0283	0.22035	0.00018765
CNAG_01095	CNAG_01095	215.7	-0.25326	0.11829	0.11108
CNAG_01096	CNAG_01096	136.35	-0.15965	0.16869	0.54039
CNAG_01097	CNAG_01097	142.89	0.39563	0.26556	0.29662
CNAG_01098	CNAG_01098	523.31	0.52263	0.13131	0.0016192
CNAG_01099	CNAG_01099	766.41	0.13091	0.1095	0.42173
CNAG_01100	CNAG_01100	349.41	-0.059024	0.099402	0.71817
CNAG_01101	CNAG_01101	654.03	0.4441	0.18565	0.071172
CNAG_01102	CNAG_01102	972.76	0.65859	0.21275	0.016227
CNAG_01103	PRP11	398.44	0.18762	0.1344	0.33268
CNAG_01104	CNAG_01104	324.33	0.58595	0.22956	0.051474
CNAG_01105	CNAG_01105	58.07	-0.44412	0.20606	0.10897
CNAG_01106	VPH1	320.9	-0.46418	0.14505	0.012638
CNAG_01107	CNAG_01107	482.15	-0.32541	0.12645	0.049426
CNAG_01108	DAL2	56.443	-0.73692	0.22969	0.012368
CNAG_01109	CNAG_01109	838.44	-0.28831	0.15397	0.17196
CNAG_01110	CNAG_01110	305.13	-0.30602	0.15894	0.15851
CNAG_01111	CNAG_01111	1358.7	-0.10243	0.16837	0.70969
CNAG_01112	CNAG_01112	210.44	-0.37319	0.18629	0.13906
CNAG_01113	CNAG_01113	783.8	-0.15223	0.21295	0.65158
CNAG_01114	CNAG_01114	345.1	-0.215	0.12743	0.22746
CNAG_01115	CNAG_01115	297.59	0.13968	0.19871	0.65826
CNAG_01116	CNAG_01116	439.42	0.55282	0.14418	0.0024623
CNAG_01117	EF3	42402	0.36225	0.103	0.0057255
CNAG_01118	CNAG_01118	43.904	-0.11118	0.24864	0.79938
CNAG_01119	CNAG_01119	1236.1	0.79458	0.26568	0.020698
CNAG_01120	CNAG_01120	1800.6	-0.16802	0.15151	0.46175
CNAG_01121	CNAG_01121	150.35	-0.291	0.20841	0.33262
CNAG_01122	CNAG_01122	32.694	-0.18807	0.33191	0.73353
CNAG_01123	CNAG_01123	427.79	0.43944	0.1628	0.037757
CNAG_01124	CNAG_01124	248.28	0.54844	0.1701	0.011899
CNAG_01125	CNAG_01125	451.87	-0.082626	0.22991	0.84283
CNAG_01126	CNAG_01126	431.33	-0.37009	0.13326	0.032036
CNAG_01127	CNAG_01127	91.495	-0.50336	0.20535	0.063032
CNAG_01128	CNAG_01128	204.55	-0.030976	0.1567	0.9192
CNAG_01129	ERG7	39.33	-0.20518	0.2532	0.60298
CNAG_01130	CNAG_01130	398.39	0.36488	0.17019	0.11085
CNAG_01131	CNAG_01131	276.89	0.01811	0.18704	0.96246
CNAG_01132	CNAG_01132	953.91	0.34184	0.13296	0.049581
CNAG_01133	CNAG_01133	104.04	-0.3162	0.14847	0.11259
CNAG_01134	CNAG_01134	131.92	-0.39778	0.1775	0.093104
CNAG_01135	CNAG_01135	164.6	-0.19682	0.1853	0.48357
CNAG_01136	CNAG_01136	1293.1	0.34152	0.14682	0.079485
CNAG_01137	CNAG_01137	3842.3	0.48912	0.29628	0.24011
CNAG_01138	CCP1	878.3	-0.51762	0.18593	0.031476
CNAG_01139	CNAG_01139	18.753	-0.10075	0.41134	0.89858
CNAG_01140	CNAG_01140	1557.8	0.79451	0.17749	0.00033453
CNAG_01141	RRP40	254.93	-0.2545	0.17238	0.30185
CNAG_01142	CNAG_01142	119.03	-0.38341	0.20771	0.17892
CNAG_01143	CNAG_01143	91.76	-0.16329	0.18977	0.57999
CNAG_01144	RPA70	162.89	-0.27102	0.16899	0.25531
CNAG_01145	CNAG_01145	73.824	-0.47347	0.20218	0.077754
CNAG_01146	CNAG_01146	857.66	0.091371	0.10346	0.56956
CNAG_01147	CNAG_01147	241.21	-0.50857	0.19948	0.051675
CNAG_01148	FPR3	1955.1	0.38885	0.11823	0.010234
CNAG_01149	CNAG_01149	208.98	-0.094406	0.17998	0.75541
CNAG_01150	CNAG_01150	16428	0.13718	0.15638	0.57272
CNAG_01151	UBC5	310.7	-0.18404	0.13136	0.33099
CNAG_01152	CNAG_01152	10729	0.002721	0.10117	0.98814
CNAG_01153	CNAG_01153	4201	0.13129	0.15125	0.57637
CNAG_01154	CNAG_01154	113.4	0.34746	0.24293	0.31959
CNAG_01155	GUT1	569.43	0.80029	0.15179	1.7221e-05
CNAG_01156	CAP2	307.69	-0.0092901	0.19795	0.9813
CNAG_01157	CNAG_01157	152.74	-0.29183	0.17667	0.23997
CNAG_01158	CNAG_01158	2015.4	0.21366	0.098115	0.10473
CNAG_01159	CNAG_01159	1481.1	0.58547	0.14752	0.0016747
CNAG_01161	CNAG_01161	158.06	-0.37985	0.13286	0.027107
CNAG_01162	MAK3201	65.75	-0.020512	0.20072	0.96037
CNAG_01163	RAD54	444.96	0.45883	0.19607	0.077982
CNAG_01164	CNAG_01164	688.17	-0.34668	0.20164	0.21751
CNAG_01165	LCB5	149.15	-0.34711	0.1384	0.056275
CNAG_01166	URE4	147.13	-0.43829	0.1555	0.029466
CNAG_01167	URE2	470.89	-0.1821	0.12046	0.28903
CNAG_01168	CNAG_01168	5153.5	0.32894	0.13361	0.061553
CNAG_01169	CNAG_01169	249.78	-0.15325	0.12948	0.42729
CNAG_01170	CNAG_01170	9119.6	-0.060619	0.1187	0.7636
CNAG_01171	CNAG_01171	562.32	0.46682	0.10238	0.00026232
CNAG_01172	PBX1	139.2	-0.04344	0.14956	0.87728
CNAG_01173	LAG1	113.67	-0.34005	0.22565	0.2905
CNAG_01174	CNAG_01174	1384.6	0.34675	0.12941	0.039381
CNAG_01175	CNAG_01175	386.93	-0.086957	0.10537	0.5966
CNAG_01177	NEM1	82.183	0.11887	0.21046	0.73456
CNAG_01178	CNAG_01178	666.28	0.19284	0.17742	0.4715
CNAG_01179	CNAG_01179	632.3	0.22683	0.11583	0.14998
CNAG_01180	CNAG_01180	400.16	-0.30934	0.24116	0.38216
CNAG_01181	CNAG_01181	12502	0.060279	0.12547	0.78027
CNAG_01182	CNAG_01182	977.58	-0.03956	0.10935	0.84207
CNAG_01183	LSB1	138.99	-0.14053	0.1961	0.65061
CNAG_01184	CNAG_01184	130.56	0.041629	0.18173	0.90453
CNAG_01185	CNAG_01185	3559.7	0.54373	0.25283	0.10986
CNAG_01186	CNAG_01186	304.6	0.10183	0.097061	0.48887
CNAG_01187	CNAG_01187	1252.8	0.19456	0.14687	0.36309
CNAG_01188	CNAG_01188	79.425	-0.14909	0.18595	0.60713
CNAG_01189	CNAG_01189	2362.4	0.27227	0.099838	0.035704
CNAG_01190	CNAG_01190	269.43	-0.29948	0.15312	0.15075
CNAG_01191	CNAG_01191	111.37	-0.1763	0.15161	0.43794
CNAG_01192	CNAG_01192	57.319	0.21255	0.20519	0.49574
CNAG_01193	CNAG_01193	109.68	1.2436	0.47701	0.046377
CNAG_01194	CNAG_01194	21.695	0.89977	0.43927	0.12872
CNAG_01195	CNAG_01195	424.97	-0.28567	0.13696	0.12147
CNAG_01196	CNAG_01196	121.53	-0.43494	0.17208	0.053966
CNAG_01197	CNAG_01197	459.42	0.09288	0.13258	0.65907
CNAG_01198	CNAG_01198	655.15	-0.21427	0.1005	0.11247
CNAG_01199	CNAG_01199	265.26	0.01994	0.13468	0.94055
CNAG_01200	CNAG_01200	99.354	-0.15621	0.15134	0.49768
CNAG_01201	CNAG_01201	206.55	-0.18096	0.14325	0.39021
CNAG_01202	CNAG_01202	109.59	0.35271	0.22211	0.26025
CNAG_01203	YVH1	522.01	0.22497	0.17137	0.36758
CNAG_01204	CNAG_01204	1996.8	-0.11865	0.13078	0.55743
CNAG_01207	CNAG_01207	577.19	-0.48423	0.20099	0.068608
CNAG_01208	CCH1	650.21	0.02307	0.11923	0.92129
CNAG_01209	FAB1	152.8	-0.48055	0.16643	0.025632
CNAG_01210	CNAG_01210	24.409	0.58827	0.26949	0.10382
CNAG_01211	CNAG_01211	569.02	-0.39814	0.17925	0.096787
CNAG_01212	CNAG_01212	427.3	0.34661	0.15973	0.10629
CNAG_01213	CNAG_01213	142.24	-0.361	0.16417	0.10114
CNAG_01214	HOC2	214.12	0.10374	0.12822	0.6033
CNAG_01215	CNAG_01215	760.71	0.11447	0.1227	0.54763
CNAG_01216	CNAG_01216	1579.9	-0.0092547	0.11954	0.96871
CNAG_01217	CNAG_01217	845.95	0.41489	0.13286	0.015163
CNAG_01220	CNAG_01220	385.03	0.068577	0.10817	0.69496
CNAG_01221	CNAG_01221	259.6	-0.23668	0.15449	0.28167
CNAG_01222	CNAG_01222	333.54	-0.19318	0.1395	0.337
CNAG_01223	CNAG_01223	240.06	0.18129	0.18137	0.51407
CNAG_01224	CNAG_01224	16905	-0.04774	0.14649	0.86084
CNAG_01228	CNAG_01228	131.77	-0.41647	0.12997	0.012497
CNAG_01229	CNAG_01229	48.606	-0.12804	0.25271	0.76557
CNAG_01230	MP98	1212.9	-0.076305	0.16652	0.79207
CNAG_01231	CNAG_01231	109.21	-0.054697	0.21251	0.89301
CNAG_01232	PMC1	3645.8	0.090056	0.098314	0.55439
CNAG_01233	CNAG_01233	199.77	-0.39038	0.12059	0.011534
CNAG_01234	CNAG_01234	125.79	0.26396	0.1828	0.31445
CNAG_01235	CNAG_01235	640.03	-0.054368	0.1128	0.78002
CNAG_01236	CNAG_01236	1280.5	0.3344	0.15806	0.11538
CNAG_01237	CNAG_01237	1160.4	0.41395	0.16843	0.06211
CNAG_01238	CNAG_01238	380.6	0.029179	0.13063	0.90741
CNAG_01239	CDA3	85.392	-0.50247	0.2616	0.15968
CNAG_01240	CNAG_01240	379.03	0.14411	0.11882	0.41374
CNAG_01241	CNAG_01241	220.06	-0.29731	0.15509	0.16049
CNAG_01242	HAPX	3025.5	0.67634	0.2252	0.020147
CNAG_01243	SET101	844.47	0.16719	0.14769	0.45278
CNAG_01244	CNAG_01244	106.8	0.24582	0.21718	0.45278
CNAG_01245	CNAG_01245	311.88	-0.051909	0.12623	0.81746
CNAG_01246	CNAG_01246	135.2	0.38004	0.19285	0.14695
CNAG_01247	CNAG_01247	307.04	-0.071013	0.10357	0.66701
CNAG_01248	CNAG_01248	462.39	-0.34389	0.13346	0.049084
CNAG_01249	CNAG_01249	192.06	-0.284	0.1379	0.127
CNAG_01250	TRL1	755.96	-0.03742	0.1411	0.88993
CNAG_01251	UFD4	908.99	0.40924	0.17223	0.072912
CNAG_01252	CNAG_01252	31.836	-0.74466	0.2976	0.056985
CNAG_01253	CNAG_01253	893.18	-0.022847	0.11242	0.91676
CNAG_01254	OCA101	76.676	-0.33936	0.16413	0.1253
CNAG_01255	CNAG_01255	892.17	-0.42549	0.19945	0.1124
CNAG_01256	CNAG_01256	9.2184	-0.31095	0.4204	0.63729
CNAG_01257	CNAG_01257	198.12	-0.31805	0.19305	0.24158
CNAG_01258	CNAG_01258	274.75	-0.20596	0.11655	0.2029
CNAG_01261	CNAG_01261	1094.5	0.7484	0.23007	0.01113
CNAG_01262	GPB1	111.79	-0.51568	0.18316	0.029552
CNAG_01263	CNAG_01263	1024.1	-0.28605	0.13949	0.12825
CNAG_01264	CNAG_01264	1119.8	0.11156	0.1203	0.55011
CNAG_01265	CNAG_01265	161.03	0.041227	0.15195	0.88755
CNAG_01266	CNAG_01266	820.4	0.14661	0.11063	0.363
CNAG_01267	CNAG_01267	87.291	-0.41485	0.20981	0.14552
CNAG_01268	CNAG_01268	24.355	0.076249	0.38062	0.91795
CNAG_01270	CNAG_01270	755.83	-0.045913	0.1704	0.88831
CNAG_01271	CNAG_01271	254.74	-0.31681	0.1171	0.037377
CNAG_01272	CNAG_01272	1141.7	-0.33466	0.37703	0.56731
CNAG_01273	CNAG_01273	1141.2	-0.13639	0.18218	0.6317
CNAG_01274	CNAG_01274	518.1	-0.3729	0.12207	0.017836
CNAG_01275	CNAG_01275	191.22	0.25751	0.24005	0.47808
CNAG_01276	CNAG_01276	446.93	-0.16947	0.14244	0.4242
CNAG_01277	CNAG_01277	351.72	0.016227	0.15088	0.95771
CNAG_01278	APT2	391.31	0.089917	0.15517	0.72677
CNAG_01279	CNAG_01279	186.82	-0.28711	0.15546	0.17881
CNAG_01281	CNAG_01281	374.58	0.33499	0.12367	0.037246
CNAG_01282	CNAG_01282	288.02	0.19348	0.17378	0.45992
CNAG_01283	CAP5	282.75	0.63205	0.36143	0.20851
CNAG_01284	CNAG_01284	497.68	0.16974	0.13144	0.37763
CNAG_01285	CNAG_01285	25.631	-0.067756	0.27194	0.89702
CNAG_01286	CNAG_01286	64.066	-0.19235	0.21076	0.55546
CNAG_01287	CNAG_01287	1087	-0.023693	0.11686	0.91677
CNAG_01288	CNAG_01288	969.55	0.55194	0.11456	0.00010772
CNAG_01289	CNAG_01289	217.1	0.035718	0.14006	0.89427
CNAG_01290	CNAG_01290	308.88	0.09845	0.15429	0.69266
CNAG_01291	CNAG_01291	433.73	-0.16799	0.10699	0.2667
CNAG_01292	CNAG_01292	940.08	0.26955	0.18647	0.31404
CNAG_01293	CNAG_01293	403.42	0.060271	0.12667	0.78275
CNAG_01294	IPK1	74.963	0.49474	0.20988	0.075773
CNAG_01295	CNAG_01295	315.78	-0.045458	0.11821	0.82975
CNAG_01296	CNAG_01296	651.44	0.22944	0.16783	0.34359
CNAG_01297	CNAG_01297	105.26	-0.31834	0.16508	0.1578
CNAG_01298	CNAG_01298	579.58	0.31382	0.14116	0.096494
CNAG_01299	CNAG_01299	0.85949	1.8026	1.6796	0.47785
CNAG_01300	CNAG_01300	5584.1	-0.068004	0.11416	0.71748
CNAG_01301	CNAG_01301	975.94	0.10717	0.15453	0.66276
CNAG_01302	CNAG_01302	410.76	-0.34819	0.15286	0.087351
CNAG_01303	CNAG_01303	321.88	-0.18142	0.14985	0.41432
CNAG_01304	CNAG_01304	342.76	-0.053287	0.15128	0.84687
CNAG_01305	CNAG_01305	1188.6	0.11911	0.16402	0.64555
CNAG_01306	CNAG_01306	180.46	0.15834	0.19115	0.5947
CNAG_01307	CNAG_01307	425.18	0.11318	0.21412	0.75341
CNAG_01308	CNAG_01308	903.89	0.75631	0.1892	0.001559
CNAG_01309	CNAG_01309	367.24	-0.29646	0.1324	0.093405
CNAG_01310	CNAG_01310	602.79	0.60039	0.21639	0.032183
CNAG_01313	CNAG_01313	309.28	-0.55901	0.11282	6.2154e-05
CNAG_01314	PPP1	470.72	-0.41142	0.1461	0.029552
CNAG_01315	CNAG_01315	255.8	-0.19987	0.12236	0.24668
CNAG_01316	RPA32	196.08	-0.70938	0.16259	0.0004833
CNAG_01317	CNAG_01317	406.77	0.040874	0.14689	0.8842
CNAG_01318	CNAG_01318	303.29	-0.14621	0.12075	0.41432
CNAG_01319	PAC2	163.73	0.56637	0.22048	0.049794
CNAG_01320	CNAG_01320	513.4	0.00054641	0.1061	0.99764
CNAG_01321	CNAG_01321	1574.1	-0.15876	0.13708	0.43961
CNAG_01322	CNAG_01322	363.73	0.11238	0.15844	0.65508
CNAG_01323	CNAG_01323	2150.1	-0.01871	0.13001	0.94241
CNAG_01324	CNAG_01324	53.062	-0.33559	0.24347	0.33957
CNAG_01325	CNAG_01325	167.73	-0.52929	0.24377	0.10598
CNAG_01330	CNAG_01330	307.48	-0.18272	0.11908	0.28066
CNAG_01331	CNAG_01331	326.19	-0.41971	0.12468	0.0086086
CNAG_01332	CNAG_01332	7663.5	-0.1064	0.1092	0.52578
CNAG_01333	ALK1	5.021	-0.53163	0.72854	0.64359
CNAG_01334	CNAG_01334	41.623	-1.4794	0.35283	0.00081037
CNAG_01335	CNAG_01335	60.78	-0.73904	0.19428	0.0026981
CNAG_01336	CNAG_01336	100	0.37239	0.19382	0.15955
CNAG_01337	CNAG_01337	157.35	-0.7358	0.23313	0.014155
CNAG_01338	CNAG_01338	820.06	0.31877	0.13434	0.073391
CNAG_01339	CNAG_01339	467.98	-0.024243	0.1319	0.92629
CNAG_01340	CNAG_01340	531.7	-0.07869	0.16719	0.78527
CNAG_01341	ISP3	608.86	0.58953	0.21932	0.038758
CNAG_01342	CNAG_01342	230.68	-0.09209	0.1056	0.5747
CNAG_01343	CNAG_01343	223.93	-0.4598	0.14176	0.011403
CNAG_01344	CNAG_01344	109.32	-0.034235	0.15233	0.90667
CNAG_01345	CNAG_01345	458.6	0.094701	0.11529	0.59802
CNAG_01346	HPP2	133.02	-0.21016	0.1516	0.3364
CNAG_01347	CNAG_01347	645.42	0.021535	0.13871	0.937
CNAG_01348	CNAG_01348	401.43	0.53802	0.16415	0.010532
CNAG_01349	CNAG_01349	150.72	0.097466	0.19776	0.77331
CNAG_01350	RMD5	212.06	-0.060898	0.12188	0.76945
CNAG_01351	CNAG_01351	559.6	0.0022464	0.091994	0.98927
CNAG_01352	CNAG_01352	480.25	0.096732	0.11661	0.5947
CNAG_01353	CNAG_01353	810.7	0.44229	0.13587	0.011065
CNAG_01354	CNAG_01354	13760	-0.026934	0.30198	0.96456
CNAG_01355	CNAG_01355	311.92	-0.11346	0.14585	0.61712
CNAG_01356	CNAG_01356	114.15	0.031869	0.13815	0.90398
CNAG_01357	SDP101	215.61	-0.09421	0.16436	0.72961
CNAG_01358	CNAG_01358	154.68	0.29527	0.17917	0.24142
CNAG_01359	CNAG_01359	3918.9	0.1865	0.17751	0.4886
CNAG_01360	CNAG_01360	816.12	0.04302	0.11937	0.84265
CNAG_01361	CNAG_01361	4565.3	0.14029	0.11002	0.38621
CNAG_01362	CNAG_01362	301.68	0.13763	0.10336	0.35982
CNAG_01363	CNAG_01363	317.26	0.04656	0.1322	0.84687
CNAG_01364	CNAG_01364	1073	-0.26074	0.12975	0.13779
CNAG_01365	CNAG_01365	219.02	-0.10338	0.23871	0.80589
CNAG_01367	CNAG_01367	2.1239	-0.168	0.85211	0.91948
CNAG_01368	CNAG_01368	282.5	0.83731	0.28975	0.025523
CNAG_01369	CNAG_01369	299.97	0.00033511	0.29259	0.9992
CNAG_01370	CNAG_01370	118.59	-0.076071	0.22845	0.85778
CNAG_01371	CRG2	166.57	-0.18398	0.16793	0.46861
CNAG_01372	CNAG_01372	210.25	-0.13563	0.16766	0.6033
CNAG_01373	CDC10	566.87	0.57965	0.3577	0.25052
CNAG_01375	ABP1	306.14	0.042204	0.15426	0.88663
CNAG_01376	CNAG_01376	4482.2	0.61921	0.18729	0.0098414
CNAG_01377	UBP13	407.48	-0.056112	0.12185	0.79054
CNAG_01378	STE24	206.88	-0.54893	0.13391	0.0011288
CNAG_01379	CNAG_01379	1051.2	0.13301	0.11294	0.43014
CNAG_01380	CNAG_01380	160.79	-0.025174	0.19568	0.94884
CNAG_01381	CNAG_01381	276.82	0.0063593	0.12112	0.97877
CNAG_01382	CNAG_01382	100.83	-0.51331	0.20508	0.056892
CNAG_01384	CNAG_01384	391.82	0.64377	0.18333	0.0058098
CNAG_01385	GGT1	344.85	0.083188	0.10856	0.6229
CNAG_01386	CNAG_01386	116.6	-0.14222	0.13738	0.496
CNAG_01387	CNAG_01387	495.2	0.77831	0.16734	0.00019312
CNAG_01388	CNAG_01388	118.18	0.050912	0.21436	0.90131
CNAG_01389	CNAG_01389	56.198	2.9239	0.96123	0.018312
CNAG_01390	CNAG_01390	1372.4	0.24547	0.097353	0.054582
CNAG_01391	CNAG_01391	1166	0.45648	0.12491	0.0039916
CNAG_01392	CNAG_01392	109.71	-0.24124	0.19994	0.41625
CNAG_01395	CNAG_01395	391.22	-0.29936	0.1753	0.22109
CNAG_01396	CNAG_01396	288.02	-0.072262	0.10106	0.65158
CNAG_01397	CNAG_01397	1542.6	0.10743	0.12425	0.57798
CNAG_01398	CNAG_01398	668.62	-0.030572	0.10231	0.87397
CNAG_01399	CNAG_01399	232.89	-0.30971	0.13679	0.08941
CNAG_01400	CNAG_01400	1380.9	0.17098	0.13863	0.40442
CNAG_01401	CNAG_01401	138.08	-0.018129	0.17346	0.95949
CNAG_01402	CNAG_01402	468.12	-0.35481	0.14885	0.072164
CNAG_01403	CNAG_01403	421.69	-0.30986	0.14362	0.10846
CNAG_01404	CNAG_01404	2093.3	0.14994	0.17558	0.58329
CNAG_01405	CNAG_01405	833.79	0.30253	0.19578	0.27674
CNAG_01406	CNAG_01406	141.32	0.24304	0.24384	0.51596
CNAG_01408	CNAG_01408	320.69	0.23118	0.13867	0.23432
CNAG_01411	CNAG_01411	91.175	-0.019641	0.15533	0.94965
CNAG_01412	PAH1	367.92	-0.039889	0.18174	0.90955
CNAG_01413	PUB1	1984.2	-0.033892	0.16196	0.91455
CNAG_01414	CNAG_01414	503.07	-0.29132	0.1378	0.11572
CNAG_01415	CNAG_01415	388.55	0.0017293	0.10412	0.99219
CNAG_01416	CNAG_01416	380.97	-0.1079	0.16663	0.68683
CNAG_01417	CNAG_01417	211.85	0.51192	0.21643	0.074494
CNAG_01418	CNAG_01418	173.39	-0.02236	0.15973	0.94434
CNAG_01419	CNAG_01419	224.83	-0.12169	0.15237	0.60814
CNAG_01420	CNAG_01420	122.34	-0.48139	0.14789	0.011065
CNAG_01421	CNAG_01421	143.16	0.1263	0.23503	0.74904
CNAG_01422	CNAG_01422	307.49	0.56945	0.1667	0.007613
CNAG_01423	CNAG_01423	444.73	0.61227	0.18092	0.0082776
CNAG_01424	CNAG_01424	230.95	0.49813	0.20407	0.06437
CNAG_01425	CNAG_01425	62.723	-0.38873	0.17843	0.1045
CNAG_01426	CNAG_01426	287.22	-0.41594	0.12412	0.0089078
CNAG_01428	CNAG_01428	8971	-0.043893	0.11279	0.82835
CNAG_01429	CNAG_01429	136	-0.29092	0.13375	0.10527
CNAG_01430	CNAG_01430	189.53	-0.3916	0.14327	0.035318
CNAG_01431	HOB1	166.82	0.051719	0.1588	0.86084
CNAG_01432	CNAG_01432	391.1	-0.11428	0.1305	0.57299
CNAG_01435	CNAG_01435	916.85	0.14249	0.11348	0.39296
CNAG_01436	SIT4	249.93	-0.032644	0.12527	0.89157
CNAG_01437	CNAG_01437	803.57	0.31504	0.13832	0.087351
CNAG_01438	SWI6	70.016	-0.58815	0.30243	0.15329
CNAG_01439	CNAG_01439	349.53	-0.14758	0.13476	0.46863
CNAG_01440	CNAG_01440	126.43	-0.2271	0.16719	0.34695
CNAG_01441	CNAG_01441	145.01	-0.32361	0.23338	0.33637
CNAG_01442	CNAG_01442	1192.8	0.36579	0.11441	0.012731
CNAG_01443	CNAG_01443	74.627	-0.19248	0.15875	0.41392
CNAG_01444	RPB4	290.17	-0.43845	0.16401	0.03999
CNAG_01445	APG9	266.72	-0.2924	0.21516	0.34682
CNAG_01446	HSP12	7176.4	0.74285	0.17206	0.00056329
CNAG_01448	CNAG_01448	204.62	0.30954	0.18751	0.24011
CNAG_01451	CNAG_01451	704.11	-0.14114	0.10536	0.35649
CNAG_01452	MAT3	96.426	-0.25339	0.19657	0.37856
CNAG_01454	STE12alpha	11.904	1.4318	1.3713	0.49118
CNAG_01455	RPL39alpha	7300	-0.27417	1.6441	0.93245
CNAG_01456	CNAG_01456	38.22	-0.53384	1.3879	0.82975
CNAG_01461	CNAG_01461	157.28	0.3535	0.18658	0.16626
CNAG_01463	CNAG_01463	480.8	-0.47107	0.17566	0.039196
CNAG_01464	FHB1	4480.9	1.3111	0.25558	3.121e-05
CNAG_01465	CNAG_01465	105.89	-0.27394	0.18224	0.29214
CNAG_01466	CNAG_01466	280.99	0.47155	0.16273	0.025188
CNAG_01467	CNAG_01467	297.9	0.67872	0.29237	0.080124
CNAG_01468	CNAG_01468	25.264	-0.34964	0.32655	0.47894
CNAG_01469	CNAG_01469	597.49	-0.42287	0.098747	0.00062073
CNAG_01470	CNAG_01470	450.78	-0.18236	0.16462	0.46222
CNAG_01471	CNAG_01471	170.55	-0.27991	0.20567	0.34611
CNAG_01472	CNAG_01472	270.92	-0.32006	0.15231	0.11826
CNAG_01473	CNAG_01473	81.959	0.005342	0.16353	0.98583
CNAG_01474	CNAG_01474	104.75	-0.35148	0.17581	0.14018
CNAG_01475	SMT1	622.95	-0.42153	0.096323	0.00046841
CNAG_01476	CNAG_01476	907.82	-0.23389	0.15723	0.29761
CNAG_01477	CNAG_01477	244.6	-0.052648	0.22618	0.90361
CNAG_01478	CNAG_01478	60.091	-0.24965	0.21829	0.44607
CNAG_01479	CNAG_01479	428.69	0.52973	0.20444	0.047633
CNAG_01480	CNAG_01480	4935.6	-0.045681	0.1409	0.86165
CNAG_01481	CNAG_01481	209.7	0.17097	0.15377	0.46093
CNAG_01482	CNAG_01482	251.63	0.089626	0.17568	0.76383
CNAG_01483	HPI1	184.51	0.040073	0.13247	0.87297
CNAG_01485	CNAG_01485	347.82	0.19125	0.13016	0.30469
CNAG_01486	CNAG_01486	5882.7	0.011036	0.10491	0.95907
CNAG_01487	CNAG_01487	4.0617	0.11179	0.70656	0.93559
CNAG_01489	CAS9	91.757	0.18289	0.18158	0.51047
CNAG_01490	CNAG_01490	272.8	-0.14784	0.20371	0.6456
CNAG_01491	CNAG_01491	175.74	-0.30188	0.20738	0.31019
CNAG_01492	CNAG_01492	657.27	0.22642	0.14355	0.26422
CNAG_01493	CNAG_01493	2412.9	0.73697	0.17198	0.00061868
CNAG_01494	CNAG_01494	69.988	-0.22908	0.20968	0.46928
CNAG_01495	CNAG_01495	50.932	-0.34719	0.29976	0.43961
CNAG_01496	PPT1	361.13	0.14787	0.15112	0.52428
CNAG_01497	CNAG_01497	110.21	-0.36809	0.19458	0.16691
CNAG_01498	AKP2	118.07	-0.0038862	0.18953	0.99036
CNAG_01499	CNAG_01499	93.508	-0.10085	0.2148	0.7857
CNAG_01500	CNAG_01500	9.2063	1.8319	0.87671	0.12093
CNAG_01501	CNAG_01501	89.24	-0.095387	0.18473	0.76045
CNAG_01502	CNAG_01502	314.91	-0.40098	0.14653	0.035093
CNAG_01504	CNAG_01504	239.32	0.0016822	0.15003	0.99461
CNAG_01506	CNAG_01506	75.663	0.013212	0.17296	0.96899
CNAG_01507	CNAG_01507	92.166	0.035481	0.21371	0.93263
CNAG_01508	CNAG_01508	502.45	-0.17439	0.10204	0.22063
CNAG_01509	CNAG_01509	153.57	0.11118	0.16257	0.6681
CNAG_01510	CNAG_01510	241	-0.020432	0.15862	0.94884
CNAG_01511	CNAG_01511	32.157	0.27091	0.29969	0.55844
CNAG_01512	CNAG_01512	42.113	-0.21937	0.20809	0.4874
CNAG_01513	CNAG_01513	218.64	-0.32569	0.13929	0.078068
CNAG_01518	PMU1	319.19	-0.037409	0.13557	0.88504
CNAG_01519	EEP1	17.07	-0.24055	0.39953	0.71356
CNAG_01520	CNAG_01520	116.37	0.41494	0.32321	0.38154
CNAG_01521	CNAG_01521	114.5	-0.12561	0.73717	0.93155
CNAG_01522	CNAG_01522	592.46	-0.32633	0.36043	0.55836
CNAG_01523	HOG1	173.88	-0.31847	0.29493	0.47441
CNAG_01524	CNAG_01524	286.47	0.17221	0.51506	0.85697
CNAG_01525	CNAG_01525	99.441	-0.64701	0.32228	0.13819
CNAG_01526	CNAG_01526	1271.7	0.45226	0.20159	0.092717
CNAG_01527	CNAG_01527	27.552	0.65965	0.27473	0.069859
CNAG_01528	CNAG_01528	276.79	-0.17981	0.21342	0.58824
CNAG_01529	CNAG_01529	646.83	0.1587	0.1716	0.5509
CNAG_01530	MGA2	1778.6	0.1417	0.13387	0.48487
CNAG_01531	CNAG_01531	185.48	-0.15064	0.14417	0.49079
CNAG_01532	INP52	161.11	-0.2188	0.21693	0.5101
CNAG_01533	CNAG_01533	100.13	-0.38272	0.40702	0.54363
CNAG_01534	CNAG_01534	140.92	-0.0095725	0.25263	0.98456
CNAG_01535	CNAG_01535	469.83	-0.020694	0.19032	0.9575
CNAG_01536	CNAG_01536	109.59	-0.31784	0.27193	0.43481
CNAG_01537	VAD1	210.98	0.33295	0.32174	0.49613
CNAG_01538	CNAG_01538	14.609	0.45053	0.62408	0.64742
CNAG_01539	CNAG_01539	536.97	-0.13164	0.46945	0.88307
CNAG_01540	CNAG_01540	20.784	-1.1121	0.38355	0.025114
CNAG_01541	CNAG_01541	13.681	-0.59699	0.51279	0.43725
CNAG_01542	CNAG_01542	60.979	-0.22864	0.25088	0.55574
CNAG_01543	CNAG_01543	155.85	-0.33163	0.21096	0.26611
CNAG_01544	CNAG_01544	1021.3	-0.16877	0.15708	0.47709
CNAG_01545	CNAG_01545	384.78	0.010896	0.11137	0.96208
CNAG_01546	CNAG_01546	142.14	-0.4575	0.22956	0.1418
CNAG_01547	CNAG_01547	404.96	-0.28637	0.16313	0.20651
CNAG_01548	CNAG_01548	860.14	-0.0075238	0.16061	0.9813
CNAG_01549	CNAG_01549	467.25	0.082138	0.10159	0.60356
CNAG_01550	CNAG_01550	212.55	0.16211	0.14377	0.45443
CNAG_01551	GAT201	1752.6	0.014654	0.43944	0.98583
CNAG_01552	CNAG_01552	1150.2	-0.27071	0.21124	0.38271
CNAG_01553	CNAG_01553	1038.9	0.083582	0.16749	0.76974
CNAG_01554	CNAG_01554	133.28	-0.29927	0.29318	0.50448
CNAG_01555	CNAG_01555	139.76	-0.05468	0.20616	0.88993
CNAG_01556	CNAG_01556	284.54	0.39884	0.19145	0.12193
CNAG_01557	CAM1	982.57	-0.48079	0.17578	0.035199
CNAG_01558	CNAG_01558	9210.2	0.6101	0.35357	0.21552
CNAG_01559	CNAG_01559	156.56	-0.056615	0.18874	0.87356
CNAG_01560	CNAG_01560	42.798	0.12412	0.86287	0.94241
CNAG_01561	CNAG_01561	150.46	-0.045765	0.17586	0.89157
CNAG_01562	BLP4	908.63	-0.25245	0.60316	0.81377
CNAG_01563	HDA1	395.69	0.23308	0.20143	0.43983
CNAG_01564	CNAG_01564	421.95	0.71028	0.49228	0.31484
CNAG_01565	CNAG_01565	495	-0.17049	0.26775	0.69323
CNAG_01566	CNAG_01566	123.95	-0.24356	0.17859	0.34529
CNAG_01567	CNAG_01567	23.625	-1.0908	0.34539	0.014097
CNAG_01568	CNAG_01568	1222.7	0.041046	0.14629	0.88307
CNAG_01569	CNAG_01569	35.502	0.35563	0.45018	0.61132
CNAG_01570	CNAG_01570	210.74	0.0071412	0.19202	0.98456
CNAG_01571	CNAG_01571	329.92	-0.32587	0.47477	0.66693
CNAG_01572	CDC25	37.368	-0.32679	0.58113	0.73543
CNAG_01573	RIF2	229.29	0.097402	0.18827	0.75985
CNAG_01574	CNAG_01574	2301	0.26178	0.11516	0.088122
CNAG_01575	CNAG_01575	169.29	-0.27144	0.21079	0.37916
CNAG_01576	CNAG_01576	592.9	-0.35121	0.16519	0.11341
CNAG_01577	CNAG_01577	4479.6	-0.061516	0.15747	0.82753
CNAG_01578	CNAG_01578	343.22	0.37798	0.25611	0.30206
CNAG_01579	CNAG_01579	155.34	-0.55067	0.17183	0.012497
CNAG_01580	SCP1	164.33	0.11955	0.22565	0.75262
CNAG_01581	CNAG_01581	2.428	0.50812	0.9641	0.75404
CNAG_01582	CNAG_01582	37.533	-0.3985	0.29809	0.35739
CNAG_01583	CNAG_01583	797.12	0.22527	0.15666	0.3164
CNAG_01584	CNAG_01584	124.45	0.37228	0.26629	0.332
CNAG_01585	CNAG_01585	361.65	0.52354	0.1979	0.042752
CNAG_01586	CNAG_01586	2291.7	-0.071098	0.080199	0.56748
CNAG_01587	CNAG_01587	352.89	0.36199	0.1372	0.043422
CNAG_01588	CNAG_01588	3062.4	0.14788	0.2366	0.70068
CNAG_01590	CNAG_01590	420.64	0.097622	0.14372	0.6705
CNAG_01591	CNAG_01591	179.24	-0.12381	0.20753	0.71698
CNAG_01592	STE14	60.316	-0.5678	0.36469	0.27209
CNAG_01593	CNAG_01593	809.62	0.30396	0.24003	0.38899
CNAG_01594	CNAG_01594	208.42	-0.79403	0.23365	0.0079545
CNAG_01595	CNAG_01595	166.52	-0.067844	0.32099	0.91357
CNAG_01596	CNAG_01596	1133.6	0.3416	0.28983	0.42982
CNAG_01597	CNAG_01597	157.14	0.18257	0.18941	0.53133
CNAG_01598	CNAG_01598	398.41	0.10733	0.30065	0.84422
CNAG_01599	CNAG_01599	411.85	-0.16501	0.16087	0.50136
CNAG_01600	CNAG_01600	465.05	0.056067	0.56159	0.96115
CNAG_01601	CNAG_01601	436.64	0.24138	0.51073	0.78431
CNAG_01602	CNAG_01602	417.96	0.64188	0.21579	0.021516
CNAG_01603	CNAG_01603	2078	-0.036133	0.20428	0.92935
CNAG_01604	CNAG_01604	125.68	0.2007	0.51415	0.82758
CNAG_01605	CNAG_01605	50.269	-0.18412	0.49509	0.83638
CNAG_01606	CNAG_01606	1.6708	0.01372	1.2712	0.99461
CNAG_01607	TRX2	350.66	-0.095933	0.36265	0.8902
CNAG_01608	CNAG_01608	666.54	0.45035	0.15586	0.025523
CNAG_01609	CNAG_01609	523.22	0.037387	0.19133	0.92024
CNAG_01610	CNAG_01610	231.99	-0.46193	0.19557	0.074939
CNAG_01611	LIV8	182.97	0.077595	0.32479	0.90084
CNAG_01612	PSK202	95.164	-0.081008	0.36532	0.90821
CNAG_01613	CNAG_01613	191.03	0.052491	0.20059	0.89116
CNAG_01614	UBP10	355.91	-0.076633	0.2339	0.86027
CNAG_01615	CNAG_01615	202.61	-0.26774	0.19428	0.33966
CNAG_01616	CNAG_01616	435.83	0.26348	0.24242	0.4715
CNAG_01619	CNAG_01619	269.38	-0.057898	0.24335	0.90131
CNAG_01620	CNAG_01620	521.25	0.48614	0.28609	0.22365
CNAG_01621	CNAG_01621	14953	0.31527	0.3485	0.55837
CNAG_01622	CNAG_01622	68.865	-0.24791	0.21926	0.45346
CNAG_01623	CNAG_01623	658.54	0.13863	0.1762	0.61255
CNAG_01624	CNAG_01624	69.624	0.096484	0.21373	0.79726
CNAG_01625	CNAG_01625	224.17	0.066994	0.13134	0.76383
CNAG_01626	ADA2	2009.2	0.11894	0.15021	0.61073
CNAG_01627	CNAG_01627	177.1	-0.9021	0.285	0.013842
CNAG_01628	CNAG_01628	5697.8	-0.048407	0.16122	0.87356
CNAG_01629	CNAG_01629	985.12	0.28152	0.17233	0.24666
CNAG_01630	CNAG_01630	109.8	0.0086186	0.22982	0.98456
CNAG_01631	CNAG_01631	636.28	-0.16947	0.13458	0.39197
CNAG_01632	CNAG_01632	298.17	1.731	0.5791	0.020747
CNAG_01633	CNAG_01633	102.24	0.017831	0.16516	0.95766
CNAG_01634	CNAG_01634	494.67	0.62435	0.16626	0.0031029
CNAG_01635	CNAG_01635	101.03	-0.031031	0.16514	0.92416
CNAG_01636	CNAG_01636	290.24	0.17762	0.1031	0.21643
CNAG_01637	CNAG_01637	254.44	-0.40483	0.09274	0.0004833
CNAG_01638	CNAG_01638	85.126	-0.55033	0.23267	0.074494
CNAG_01639	CNAG_01639	980.36	0.038994	0.16745	0.90361
CNAG_01640	CSF1	515.08	0.024376	0.1199	0.91676
CNAG_01641	CNAG_01641	1059.5	0.32515	0.11431	0.02796
CNAG_01642	CNAG_01642	706.59	0.57935	0.19029	0.018231
CNAG_01643	CNAG_01643	300.93	-0.66975	0.14396	0.00019312
CNAG_01644	MLN4	295.45	-0.14362	0.1583	0.55743
CNAG_01645	CNAG_01645	88.809	0.15328	0.17862	0.58113
CNAG_01646	CNAG_01646	129.22	-0.038828	0.16704	0.90361
CNAG_01647	CNAG_01647	371.72	-0.13598	0.11357	0.42093
CNAG_01648	H4	8031.7	0.19359	0.12664	0.28292
CNAG_01649	CNAG_01649	158.38	0.045588	0.20749	0.90951
CNAG_01650	MRPL7	387.5	0.11916	0.1117	0.48139
CNAG_01651	CNAG_01651	25.505	-0.80705	0.36807	0.10232
CNAG_01652	PNG1	392.85	0.11503	0.14084	0.60009
CNAG_01653	CIG1	718.08	0.95132	0.35813	0.041821
CNAG_01654	CAS34	611.52	-0.040563	0.11392	0.84472
CNAG_01655	CNAG_01655	467.93	-0.028899	0.12577	0.90442
CNAG_01656	CNAG_01656	2.0292	1.5206	1.4046	0.47289
CNAG_01657	CNAG_01657	779.19	-0.29691	0.16358	0.18821
CNAG_01658	CNAG_01658	364.79	0.29852	0.13694	0.10435
CNAG_01659	CNAG_01659	214.45	0.33801	0.1462	0.081554
CNAG_01660	GCN3	256.25	-0.046659	0.10337	0.79726
CNAG_01663	CNAG_01663	62.897	0.89573	0.44823	0.14037
CNAG_01664	CNAG_01664	151.55	-0.34309	0.19251	0.19838
CNAG_01665	CNAG_01665	710.26	0.4339	0.18548	0.078034
CNAG_01666	CNAG_01666	771.78	0.0022694	0.13845	0.99219
CNAG_01667	COQ2	394.8	1.1229	0.29693	0.0028871
CNAG_01668	CNAG_01668	8.8744	-0.6389	0.56533	0.45346
CNAG_01669	CNAG_01669	116.04	0.011164	0.18295	0.97514
CNAG_01670	CNAG_01670	828.09	0.13429	0.19793	0.6706
CNAG_01671	CNAG_01671	12.474	-1.1468	0.37441	0.017573
CNAG_01672	CNAG_01672	65.954	2.0453	0.56666	0.004463
CNAG_01673	CNAG_01673	667.79	0.4596	0.15928	0.025676
CNAG_01674	CNAG_01674	26.088	0.0021716	0.32851	0.99678
CNAG_01675	CNAG_01675	77.165	-0.85963	0.27968	0.017093
CNAG_01676	CNAG_01676	450.96	0.086956	0.10046	0.5776
CNAG_01677	CNAG_01677	373.73	-0.26713	0.1409	0.16608
CNAG_01678	NHA1	517.39	0.077212	0.11898	0.6861
CNAG_01679	CNAG_01679	984.36	0.16378	0.11811	0.33637
CNAG_01680	CNAG_01680	10.137	-0.25445	0.57453	0.80093
CNAG_01681	FCY2	390.47	0.039462	0.16748	0.9019
CNAG_01682	CNAG_01682	1514.5	0.74417	0.12173	2.8219e-07
CNAG_01683	STL1	2494.1	0.88217	0.13815	6.4363e-08
CNAG_01686	CNAG_01686	401.79	0.34534	0.19297	0.19591
CNAG_01687	CNAG_01687	1093.8	0.42433	0.14861	0.027306
CNAG_01688	CNAG_01688	568.35	0.11873	0.087189	0.34597
CNAG_01689	CNAG_01689	374.28	0.62732	0.16894	0.0034019
CNAG_01690	CNAG_01690	169.9	0.39138	0.1723	0.088259
CNAG_01691	CNAG_01691	367.42	0.48994	0.13481	0.0041615
CNAG_01692	UBA3	213.54	-0.49357	0.159	0.015896
CNAG_01693	CNAG_01693	198.62	-0.11296	0.1216	0.54956
CNAG_01694	CNAG_01694	495.72	0.84072	0.22847	0.0037569
CNAG_01695	CNAG_01695	268.26	0.47042	0.24604	0.16162
CNAG_01696	CNAG_01696	2608.1	0.97002	0.17093	2.8889e-06
CNAG_01697	CSN1201	121.66	-0.2339	0.18993	0.40518
CNAG_01698	CNAG_01698	452.05	0.23661	0.12774	0.17742
CNAG_01699	CNAG_01699	49.866	-0.17631	0.19692	0.56286
CNAG_01701	CNAG_01701	433.47	-0.72667	0.1492	8.7765e-05
CNAG_01702	CNAG_01702	186.22	-0.3387	0.16846	0.13767
CNAG_01703	CNAG_01703	164.15	-0.20359	0.14288	0.32154
CNAG_01704	IRK6	1839.8	0.055721	0.11698	0.78259
CNAG_01706	CNAG_01706	30.351	-0.51832	0.27795	0.1739
CNAG_01707	CRG3	304.71	-0.33177	0.17785	0.17382
CNAG_01708	GAT7	319.02	0.28494	0.16171	0.2044
CNAG_01709	CNAG_01709	1693.9	0.24719	0.13327	0.17662
CNAG_01710	CNAG_01710	29.832	-0.23463	0.26593	0.56987
CNAG_01711	CNAG_01711	518.85	-0.19351	0.2504	0.61977
CNAG_01712	CNAG_01712	248.65	0.25122	0.12144	0.12505
CNAG_01713	CNAG_01713	2201.8	0.63766	0.16082	0.0016763
CNAG_01714	CNAG_01714	6.6544	1.0755	0.75071	0.31857
CNAG_01715	CNAG_01715	1412	0.46175	0.14937	0.016379
CNAG_01716	CNAG_01716	497.13	0.087283	0.10063	0.57664
CNAG_01717	CNAG_01717	272.32	-0.24701	0.20748	0.42405
CNAG_01718	CNAG_01718	304.92	-0.030021	0.12374	0.89903
CNAG_01719	CNAG_01719	240.43	0.10442	0.15123	0.66451
CNAG_01720	VPS23	77.319	-0.72891	0.20498	0.0051678
CNAG_01721	HEM3	1610.5	0.23693	0.13781	0.21751
CNAG_01722	CNAG_01722	432.79	0.25995	0.20705	0.39296
CNAG_01723	CNAG_01723	330.26	0.20112	0.13149	0.28268
CNAG_01725	CNAG_01725	229.68	0.013829	0.1496	0.96373
CNAG_01726	CNAG_01726	331.76	0.12268	0.13675	0.56188
CNAG_01727	CNAG_01727	25348	0.42172	0.19687	0.11105
CNAG_01728	CNAG_01728	143.02	-0.43314	0.18113	0.071284
CNAG_01729	CNAG_01729	1141.9	0.51538	0.13746	0.0031235
CNAG_01730	STE7	43.361	-0.29863	0.22501	0.36214
CNAG_01731	CNAG_01731	166.81	-0.77474	0.14537	1.4177e-05
CNAG_01732	CNAG_01732	103.49	-0.19465	0.21192	0.5535
CNAG_01733	CNAG_01733	667.5	-0.052883	0.28221	0.92422
CNAG_01734	CNAG_01734	1101.6	0.3767	0.1624	0.080304
CNAG_01735	CNAG_01735	2493.3	0.62028	0.21821	0.028023
CNAG_01736	CNAG_01736	1444.2	0.43931	0.11444	0.002446
CNAG_01737	ERG25	2626.4	0.84434	0.1455	1.576e-06
CNAG_01738	CNAG_01738	493.14	-0.040636	0.16559	0.89848
CNAG_01739	CNAG_01739	326.51	-0.35743	0.14185	0.054764
CNAG_01740	CDC12	209.41	-0.33547	0.13648	0.062095
CNAG_01741	CNAG_01741	261.2	0.15539	0.1532	0.50694
CNAG_01742	AQY1	121.91	-0.028458	0.17919	0.93559
CNAG_01743	CNAG_01743	490.9	0.80181	0.23829	0.0086265
CNAG_01744	HAD1	960.33	0.47347	0.25396	0.17398
CNAG_01745	CNAG_01745	591.37	0.43302	0.23025	0.1699
CNAG_01746	CNAG_01746	916.55	0.52292	0.20147	0.047235
CNAG_01749	CNAG_01749	189.85	-0.11857	0.20583	0.72812
CNAG_01750	CNAG_01750	20983	0.56032	0.24463	0.085245
CNAG_01751	CNAG_01751	533.99	0.45114	0.20913	0.10849
CNAG_01752	CNAG_01752	1049.3	-0.15156	0.095896	0.26344
CNAG_01753	CNAG_01753	1753.2	0.74412	0.2546	0.023939
CNAG_01754	CNAG_01754	173.4	0.34677	0.29508	0.43151
CNAG_01755	CNAG_01755	2086.4	0.80047	0.18138	0.00041129
CNAG_01756	CNAG_01756	295.23	0.13164	0.15972	0.59722
CNAG_01758	PGU1	47.411	-0.32527	0.2792	0.43711
CNAG_01759	CNAG_01759	32.472	-1.0455	0.28591	0.0039746
CNAG_01760	CNAG_01760	47.543	-0.87806	0.2324	0.0029021
CNAG_01761	CNAG_01761	14582	0.64896	0.14703	0.00041129
CNAG_01763	CNAG_01763	61.163	-0.36681	0.20092	0.18494
CNAG_01764	CNAG_01764	149.42	-0.35892	0.13607	0.04346
CNAG_01765	CNAG_01765	297.53	0.19267	0.12188	0.26333
CNAG_01768	CNAG_01768	724.84	0.047959	0.11936	0.82274
CNAG_01769	CNAG_01769	147.07	-0.40312	0.20095	0.13857
CNAG_01770	CNAG_01770	866.6	0.22461	0.1471	0.28349
CNAG_01771	CNAG_01771	589.11	-0.21625	0.13164	0.2433
CNAG_01772	CNAG_01772	208.83	-0.065061	0.22316	0.87665
CNAG_01773	CNAG_01773	173.39	-0.517	0.16832	0.017155
CNAG_01776	CNAG_01776	23.318	-0.7521	0.35258	0.1124
CNAG_01777	CNAG_01777	440.96	-0.11424	0.18764	0.70965
CNAG_01778	CNAG_01778	472.05	-0.268	0.11781	0.087866
CNAG_01779	CNAG_01779	583.13	0.13368	0.1461	0.55475
CNAG_01780	CNAG_01780	686.17	0.16828	0.13695	0.40688
CNAG_01781	CNAG_01781	509.64	0.1129	0.19983	0.73452
CNAG_01787	CNAG_01787	372.68	0.37818	0.60857	0.70282
CNAG_01788	CNAG_01788	404.14	0.092816	0.10824	0.58129
CNAG_01789	CNAG_01789	505.4	0.040409	0.10692	0.83296
CNAG_01790	CNAG_01790	167.3	-0.11855	0.13462	0.57047
CNAG_01791	CNAG_01791	832.9	0.41523	0.13225	0.014706
CNAG_01792	CNAG_01792	390.58	0.23109	0.15983	0.31404
CNAG_01793	CNAG_01793	99.004	0.045042	0.17497	0.89301
CNAG_01794	CNAG_01794	73.89	-0.26304	0.25284	0.49348
CNAG_01795	CNAG_01795	237.37	-0.26993	0.18906	0.32056
CNAG_01796	CNAG_01796	2828	0.29137	0.16642	0.20805
CNAG_01797	CNAG_01797	323.07	0.19857	0.11698	0.22415
CNAG_01798	CNAG_01798	228.23	-0.052003	0.30685	0.93171
CNAG_01799	CNAG_01799	1692.4	-0.047902	0.15849	0.87297
CNAG_01800	CNAG_01800	965.14	-0.061034	0.13883	0.80254
CNAG_01801	CNAG_01801	197.4	0.54856	0.17944	0.017774
CNAG_01802	CNAG_01802	559	0.3066	0.37252	0.59765
CNAG_01803	CNAG_01803	2966.8	0.7272	0.24315	0.020698
CNAG_01806	CNAG_01806	0.45145	-0.23064	2.3208	0.96121
CNAG_01807	UPF1	1018.5	0.28496	0.12975	0.10163
CNAG_01808	CNAG_01808	899.24	0.45368	0.22102	0.12796
CNAG_01809	CNAG_01809	375.82	0.47909	0.1711	0.030549
CNAG_01810	CNAG_01810	305.22	0.5096	0.19562	0.046429
CNAG_01811	CNAG_01811	1054.1	1.2017	0.36442	0.010037
CNAG_01812	CNAG_01812	1722.3	0.11828	0.12956	0.55546
CNAG_01813	CNAG_01813	1627.7	-0.39731	0.10545	0.003002
CNAG_01814	CNAG_01814	130.22	0.22962	0.25703	0.56362
CNAG_01815	CNAG_01815	568.88	0.60724	0.15985	0.0027324
CNAG_01816	CNAG_01816	1.083	-2.2484	1.4832	0.28714
CNAG_01817	CNAG_01817	233.57	-0.23335	0.12257	0.16391
CNAG_01818	CNAG_01818	330.53	-0.049101	0.12673	0.82896
CNAG_01819	CNAG_01819	472.25	0.02956	0.12168	0.89899
CNAG_01820	PYK1	1957.3	-0.24434	0.21169	0.44136
CNAG_01821	CNAG_01821	947.35	0.83671	0.14627	2.3282e-06
CNAG_01822	CNAG_01822	449.51	-0.3497	0.12055	0.02504
CNAG_01823	INM1	447.75	-0.12765	0.1052	0.41348
CNAG_01824	CNAG_01824	186.92	-0.12301	0.21665	0.73294
CNAG_01825	CNAG_01825	138.41	-0.54267	0.15356	0.0054961
CNAG_01826	CNAG_01826	133.03	0.2829	0.21966	0.37912
CNAG_01827	CNAG_01827	1.3581	1.7732	1.5022	0.42903
CNAG_01828	CNAG_01828	186.93	-0.22722	0.12396	0.18336
CNAG_01832	CNAG_01832	135.18	0.033617	0.18969	0.92922
CNAG_01833	CNAG_01833	845.58	0.024458	0.11994	0.91676
CNAG_01834	CNAG_01834	1243.7	0.39191	0.13186	0.021544
CNAG_01835	CNAG_01835	316.85	-0.47166	0.16852	0.030616
CNAG_01837	CNAG_01837	285.34	-0.3663	0.11313	0.011534
CNAG_01839	ESS1	609.32	-0.20112	0.13579	0.30057
CNAG_01840	TUB1	1126.9	-0.58638	0.11961	7.8215e-05
CNAG_01841	GLN3	26.158	-0.45241	0.35371	0.38378
CNAG_01842	CNAG_01842	791.59	0.42551	0.17696	0.06933
CNAG_01843	CNAG_01843	1134.8	0.015448	0.17104	0.96439
CNAG_01844	CNAG_01844	102.09	0.28875	0.20915	0.33893
CNAG_01845	PKC1	471.31	-0.22257	0.10659	0.12108
CNAG_01846	CNAG_01846	282.28	0.39111	0.25421	0.27912
CNAG_01847	CNAG_01847	44.995	0.24404	0.24057	0.50694
CNAG_01848	CNAG_01848	1965.9	0.38249	0.15171	0.054598
CNAG_01849	CNAG_01849	29.779	-0.096808	0.25912	0.83551
CNAG_01850	TCO1	522.36	-0.12266	0.14389	0.58408
CNAG_01851	CNAG_01851	3.4157	0.055534	0.74094	0.96971
CNAG_01852	CNAG_01852	602.51	-0.23967	0.10402	0.083016
CNAG_01853	CNAG_01853	459.37	-0.35351	0.12546	0.029468
CNAG_01854	CNAG_01854	3572.8	-0.11365	0.11199	0.50694
CNAG_01855	CNAG_01855	500.66	0.1497	0.13766	0.4715
CNAG_01856	CNAG_01856	139.25	0.66609	0.16761	0.0016523
CNAG_01857	CNAG_01857	14.37	0.16335	0.45259	0.84236
CNAG_01858	HOB2	26.713	-0.29148	0.26819	0.4715
CNAG_01859	CNAG_01859	1433.9	0.28286	0.12804	0.099105
CNAG_01860	CNAG_01860	193.96	-0.055406	0.13885	0.8243
CNAG_01861	CNAG_01861	155.77	-0.10524	0.15004	0.65866
CNAG_01862	CNAG_01862	67.663	-0.052525	0.20171	0.89157
CNAG_01863	SNF2	1527.7	0.22872	0.1307	0.20827
CNAG_01864	NDX5	347.03	-0.33359	0.21572	0.27626
CNAG_01865	CNAG_01865	426.9	-0.60111	0.24378	0.061033
CNAG_01866	CNAG_01866	217.43	0.083246	0.13998	0.71793
CNAG_01867	CNAG_01867	231.72	0.259	0.11557	0.093104
CNAG_01868	CNAG_01868	219.83	-0.050757	0.16296	0.86868
CNAG_01869	CNAG_01869	230.32	-0.26293	0.15437	0.22233
CNAG_01870	CNAG_01870	443.08	-0.24478	0.13381	0.18427
CNAG_01871	CNAG_01871	383.16	-0.15127	0.16809	0.56047
CNAG_01872	CTR2	168.59	-0.37958	0.14424	0.04392
CNAG_01873	CNAG_01873	3.0463	0.30083	0.79448	0.83263
CNAG_01874	CNAG_01874	147.65	-0.34517	0.20167	0.22003
CNAG_01875	CNAG_01875	148.28	-0.010864	0.17939	0.97529
CNAG_01876	CNAG_01876	88.001	-0.053326	0.17633	0.87297
CNAG_01877	GUA1	2206.4	0.23788	0.088142	0.037785
CNAG_01878	CNAG_01878	37.861	-0.73653	0.23405	0.014472
CNAG_01879	CNAG_01879	285.27	-0.59278	0.15611	0.0027408
CNAG_01880	CNAG_01880	237.18	-0.17344	0.10169	0.22174
CNAG_01881	CNAG_01881	1389.9	0.20737	0.15651	0.36309
CNAG_01882	CNAG_01882	530.93	-0.035833	0.16693	0.91203
CNAG_01883	GAT8	45.525	-0.25026	0.22534	0.46121
CNAG_01884	CNAG_01884	8278.4	0.0092068	0.081329	0.95522
CNAG_01885	CID14	553.42	0.38176	0.17632	0.10715
CNAG_01886	CNAG_01886	270.71	0.20193	0.17378	0.43794
CNAG_01889	CNAG_01889	134.07	0.19709	0.13556	0.3109
CNAG_01890	MET6	3344.4	0.11949	0.1802	0.67816
CNAG_01891	CNAG_01891	631.57	2.093	0.65002	0.012043
CNAG_01892	CNAG_01892	323.63	0.47364	0.17344	0.035461
CNAG_01893	CNAG_01893	287.9	0.19384	0.23635	0.59837
CNAG_01894	CNAG_01894	248.42	0.023062	0.13446	0.93108
CNAG_01895	CNAG_01895	210.71	-0.0141	0.1562	0.96439
CNAG_01896	CNAG_01896	1814.6	0.3775	0.28214	0.35694
CNAG_01897	BDF1	2978.5	0.2257	0.134	0.22819
CNAG_01898	CNAG_01898	487.27	0.41757	0.14717	0.028309
CNAG_01899	CNAG_01899	218.76	-0.28435	0.14307	0.14311
CNAG_01900	NDX1	175.32	0.0027671	0.18071	0.99291
CNAG_01902	CNAG_01902	721.14	0.15292	0.12473	0.40788
CNAG_01903	CNAG_01903	59.504	-0.36337	0.20506	0.2015
CNAG_01904	CNAG_01904	406.95	-0.072363	0.13333	0.74563
CNAG_01905	KSP1	774.04	0.18762	0.13404	0.33133
CNAG_01906	CNAG_01906	160.57	0.13377	0.16909	0.61096
CNAG_01907	CNAG_01907	101.47	0.7757	0.31781	0.06437
CNAG_01908	HEM4	110.55	-0.32162	0.15976	0.13694
CNAG_01909	CNAG_01909	17.118	-0.77902	0.48371	0.253
CNAG_01910	CNAG_01910	290.72	0.48484	0.1288	0.0030271
CNAG_01911	SEC6	184.83	-0.0054456	0.158	0.98574
CNAG_01912	CNAG_01912	171.59	-0.35452	0.15456	0.084758
CNAG_01913	CNAG_01913	136.11	0.58789	0.22968	0.050733
CNAG_01914	CNAG_01914	242.9	-0.014447	0.1514	0.96262
CNAG_01915	CNAG_01915	56.682	-0.3742	0.24608	0.2852
CNAG_01916	CNAG_01916	214.94	-0.1877	0.17639	0.48245
CNAG_01917	CNAG_01917	396.26	0.3691	0.14893	0.059603
CNAG_01918	CNAG_01918	209.96	-0.37547	0.14397	0.046347
CNAG_01919	CNAG_01919	330.55	0.20175	0.17211	0.43293
CNAG_01920	UBI4	7629.4	0.36585	0.14412	0.052663
CNAG_01921	CNAG_01921	12.353	-0.6432	0.37082	0.21292
CNAG_01922	CNAG_01922	120.66	-0.35744	0.17929	0.14166
CNAG_01923	CNAG_01923	566.34	0.1788	0.13063	0.343
CNAG_01924	CNAG_01924	185.6	0.33295	0.18469	0.19185
CNAG_01925	CNAG_01925	835.75	0.80292	0.21365	0.003086
CNAG_01926	PEX5	71.666	-0.27239	0.17981	0.2876
CNAG_01927	CNAG_01927	205.43	-0.54223	0.19462	0.031356
CNAG_01928	CNAG_01928	184.65	-0.015702	0.14901	0.95906
CNAG_01929	CNAG_01929	199.19	-0.038233	0.14854	0.89301
CNAG_01930	CNAG_01930	445.21	0.10154	0.18645	0.74442
CNAG_01931	CNAG_01931	44.34	0.25035	0.24352	0.50005
CNAG_01933	CNAG_01933	0.81798	1.7196	1.5721	0.46873
CNAG_01934	CNAG_01934	224.56	0.935	0.26773	0.0060868
CNAG_01936	CNAG_01936	338.93	-0.13697	0.28505	0.78027
CNAG_01937	CNAG_01937	28.65	0.21295	0.27068	0.61255
CNAG_01938	KIN1	315.21	0.22288	0.11434	0.15217
CNAG_01939	CNAG_01939	242.84	0.12673	0.15187	0.59265
CNAG_01940	CNAG_01940	186.3	-0.20657	0.21083	0.52381
CNAG_01941	CNAG_01941	108.56	-0.066438	0.1742	0.83129
CNAG_01942	CNAG_01942	443.65	0.59493	0.22334	0.041008
CNAG_01943	CNAG_01943	507.61	0.74168	0.24291	0.017902
CNAG_01944	CNAG_01944	14.962	0.31713	0.38245	0.5947
CNAG_01946	CNAG_01946	425.84	-0.022109	0.19736	0.95591
CNAG_01947	CNAG_01947	100.13	-0.11379	0.17774	0.69148
CNAG_01948	FZC36	254.63	-0.037404	0.10196	0.83892
CNAG_01949	CNAG_01949	39.802	-0.24249	0.21487	0.45404
CNAG_01950	CNAG_01950	658.62	0.1243	0.14553	0.58329
CNAG_01951	CNAG_01951	9131.4	0.15464	0.11896	0.37329
CNAG_01952	CNAG_01952	31.108	-0.75563	0.2916	0.047633
CNAG_01953	CNAG_01953	302.43	-0.53587	0.17751	0.019359
CNAG_01954	CNAG_01954	26.603	0.36128	0.32564	0.46154
CNAG_01955	CNAG_01955	44.909	0.98294	0.22105	0.00036949
CNAG_01956	CNAG_01956	109.09	-0.45	0.20101	0.093425
CNAG_01957	CNAG_01957	486.17	-0.17674	0.14007	0.39087
CNAG_01958	CNAG_01958	452.24	-0.37655	0.13255	0.028125
CNAG_01959	CNAG_01959	78.653	-0.13262	0.20028	0.67869
CNAG_01960	CNAG_01960	129.59	-0.16665	0.1868	0.56402
CNAG_01961	CNAG_01961	555.66	-0.4075	0.10717	0.0027081
CNAG_01962	CNAG_01962	179.94	-0.070844	0.21302	0.85786
CNAG_01963	CNAG_01963	130.93	-0.036724	0.16057	0.90453
CNAG_01964	OPT1	61.214	-0.35599	0.26501	0.35448
CNAG_01965	CNAG_01965	21.157	1.9089	0.42005	0.00026677
CNAG_01969	CNAG_01969	68.973	-0.32451	0.17111	0.16608
CNAG_01970	CNAG_01970	198.16	0.3222	0.17881	0.19212
CNAG_01971	CNAG_01971	0.25533	0.4907	2.8999	0.93171
CNAG_01972	TAF10	355.36	-0.14182	0.14491	0.52428
CNAG_01973	ZFC2	2058.7	0.042784	0.081018	0.75341
CNAG_01974	CNAG_01974	516.19	-0.24706	0.14478	0.22149
CNAG_01975	CNAG_01975	653.85	0.51368	0.12906	0.0016192
CNAG_01976	CNAG_01976	6765.3	-0.12243	0.10762	0.44958
CNAG_01977	CNAG_01977	57.247	-0.13436	0.232	0.72677
CNAG_01978	RCE1	39.31	-0.269	0.19158	0.32979
CNAG_01979	CNAG_01979	216.94	-0.10541	0.15463	0.6688
CNAG_01980	CNAG_01980	55.987	-1.3426	0.25572	1.9084e-05
CNAG_01981	CNAG_01981	788.26	-0.14304	0.20961	0.66863
CNAG_01982	CNAG_01982	539.05	-0.35465	0.15628	0.08865
CNAG_01983	RCV1	1510.5	-0.78984	0.12928	2.8219e-07
CNAG_01984	TAL1	7908.8	0.33406	0.10811	0.016416
CNAG_01985	CNAG_01985	4841.7	0.038333	0.10437	0.83868
CNAG_01986	CNAG_01986	367.14	0.8479	0.19108	0.00038093
CNAG_01987	CNAG_01987	199.5	-0.17225	0.17717	0.52689
CNAG_01988	PHY1	228.91	0.41324	0.16765	0.061142
CNAG_01989	CNAG_01989	99.222	0.76151	0.17008	0.00033453
CNAG_01990	CNAG_01990	9645.1	-0.07074	0.17931	0.82589
CNAG_01991	CNAG_01991	2794.1	0.13384	0.14143	0.54039
CNAG_01992	CNAG_01992	326.32	0.14302	0.14033	0.5053
CNAG_01993	CNAG_01993	168.49	-0.38634	0.13252	0.024271
CNAG_01994	CNAG_01994	143.21	0.31453	0.12981	0.066669
CNAG_01995	CNAG_01995	65.458	-0.23115	0.2823	0.59899
CNAG_01996	CNAG_01996	181.92	1.2007	0.53387	0.091679
CNAG_01997	CNAG_01997	777.84	0.12131	0.16241	0.63261
CNAG_01999	CNAG_01999	107.31	0.14363	0.18328	0.6138
CNAG_02000	CNAG_02000	154.47	0.86431	0.25759	0.0088398
CNAG_02001	INP5203	422.93	-0.13887	0.19833	0.65926
CNAG_02002	CNAG_02002	612.38	0.41501	0.16654	0.058029
CNAG_02004	CNAG_02004	1432.8	0.39698	0.13762	0.02568
CNAG_02005	CNAG_02005	49.244	-2.6188	0.33924	1.1314e-11
CNAG_02006	CNAG_02006	140.25	0.76707	0.21745	0.0055784
CNAG_02007	ADK1	848.7	-0.17056	0.17255	0.51887
CNAG_02008	OVA1	556.76	-0.94983	0.24847	0.0025457
CNAG_02009	CNAG_02009	57.371	-0.43466	0.20307	0.11115
CNAG_02010	CNAG_02010	84.975	0.93685	0.48451	0.15662
CNAG_02011	CNAG_02011	104.1	-0.18647	0.20503	0.55652
CNAG_02012	CNAG_02012	163.24	-0.20654	0.14379	0.31707
CNAG_02013	CNAG_02013	59.704	-0.26516	0.21132	0.39314
CNAG_02016	CNAG_02016	9.5236	-0.47004	0.56544	0.59405
CNAG_02018	CNAG_02018	0.02146	0.49062	7.213	0.97191
CNAG_02020	CNAG_02020	571.38	-0.20427	0.15429	0.36326
CNAG_02021	CNAG_02021	450.28	-0.29359	0.17643	0.23542
CNAG_02022	CNAG_02022	459.9	0.0050653	0.13608	0.98456
CNAG_02023	CNAG_02023	62.821	-0.29801	0.23242	0.38241
CNAG_02024	CNAG_02024	250.09	0.27118	0.14063	0.1578
CNAG_02025	CNAG_02025	786.05	0.074882	0.15681	0.78209
CNAG_02026	CNAG_02026	133.59	-0.12839	0.16619	0.61977
CNAG_02027	CNAG_02027	129.35	0.21711	0.21592	0.51079
CNAG_02028	CNAG_02028	221.71	-0.017517	0.14622	0.95234
CNAG_02029	WSP1	227.53	-0.34101	0.12937	0.043584
CNAG_02030	CNAG_02030	874.89	0.043957	0.16367	0.88877
CNAG_02031	CNAG_02031	31.667	0.67155	0.36383	0.17893
CNAG_02032	CNAG_02032	748.9	0.19853	0.15783	0.39214
CNAG_02033	CNAG_02033	396.35	0.0025883	0.12355	0.9903
CNAG_02034	BUR6	177.19	0.27468	0.20046	0.34274
CNAG_02035	CNAG_02035	1456.8	0.228	0.16551	0.33977
CNAG_02036	CAS4	373.11	-0.44708	0.14367	0.015564
CNAG_02037	CNAG_02037	367.81	0.013092	0.12012	0.9575
CNAG_02038	CNAG_02038	115.64	0.31637	0.27216	0.43794
CNAG_02039	CNAG_02039	50.226	-0.24824	0.28481	0.57493
CNAG_02040	CNAG_02040	87.038	0.21824	0.20712	0.48766
CNAG_02041	CNAG_02041	2994.5	0.86374	0.18997	0.00026581
CNAG_02043	CNAG_02043	385.68	0.66968	0.22983	0.02436
CNAG_02044	CNAG_02044	2757.4	0.16789	0.18089	0.55002
CNAG_02045	CNAG_02045	28.875	0.060178	0.40438	0.9402
CNAG_02046	PBP1	185.01	-0.29376	0.16009	0.1827
CNAG_02047	CNAG_02047	54.792	0.36034	0.31003	0.43794
CNAG_02048	PUT5	280.26	-0.10924	0.16479	0.67817
CNAG_02049	PUT1	7.241	-0.39028	0.52778	0.63733
CNAG_02050	QDR1	120.19	-0.03767	0.13925	0.88776
CNAG_02051	CNAG_02051	29.684	-0.65246	0.33787	0.15735
CNAG_02052	CNAG_02052	19.923	-1.0785	0.36053	0.020692
CNAG_02053	CNAG_02053	24.188	-0.17738	0.28902	0.70771
CNAG_02054	CNAG_02054	285.57	0.056205	0.19521	0.87861
CNAG_02055	CNAG_02055	85.384	-0.13214	0.19897	0.67785
CNAG_02056	CNAG_02056	51.176	-0.6292	0.21763	0.025445
CNAG_02057	URE6	58.764	-0.81021	0.23361	0.006581
CNAG_02058	CNAG_02058	529.2	0.94514	0.17573	1.2139e-05
CNAG_02059	CNAG_02059	227.37	0.10116	0.1496	0.67147
CNAG_02060	CNAG_02060	12.764	0.13931	0.38696	0.84265
CNAG_02062	CNAG_02062	151.94	-0.11577	0.19723	0.72232
CNAG_02063	CNAG_02063	201.95	0.091445	0.19018	0.78027
CNAG_02064	CNAG_02064	1435.2	0.14545	0.10164	0.31923
CNAG_02065	CNAG_02065	65.795	-0.068823	0.1884	0.83998
CNAG_02066	FZC13	90.707	-0.031724	0.17486	0.92741
CNAG_02067	CNAG_02067	582.94	0.22185	0.1201	0.17881
CNAG_02068	CNAG_02068	279.22	-0.16313	0.10713	0.28472
CNAG_02069	CNAG_02069	352.89	0.41543	0.21309	0.15217
CNAG_02070	CNAG_02070	9942	1.0142	0.27754	0.0039916
CNAG_02071	BNI4	288	0.24549	0.2047	0.42019
CNAG_02072	CNAG_02072	271.77	0.40707	0.50706	0.60673
CNAG_02073	CNAG_02073	103.66	0.28427	0.19898	0.32029
CNAG_02074	CNAG_02074	384.91	0.35985	0.16648	0.10775
CNAG_02075	CNAG_02075	106.06	0.16276	0.24714	0.68071
CNAG_02076	CNAG_02076	146.29	-0.66074	0.2042	0.011542
CNAG_02077	CNAG_02077	142.38	0.11784	0.14225	0.5947
CNAG_02078	CNAG_02078	559.47	-0.012106	0.15918	0.96899
CNAG_02079	CNAG_02079	336.84	-0.3559	0.18	0.14552
CNAG_02080	CNAG_02080	187.47	-0.11216	0.15598	0.64903
CNAG_02081	CNAG_02081	181.62	-0.38188	0.17683	0.10806
CNAG_02082	CNAG_02082	500.83	0.0074006	0.13731	0.97822
CNAG_02083	SIT2	97.201	-0.10935	0.1835	0.71741
CNAG_02084	ERG20	386.18	-0.15745	0.13976	0.45468
CNAG_02085	HST302	353.25	0.14067	0.12905	0.4701
CNAG_02086	CNAG_02086	723.61	-0.032271	0.095725	0.85547
CNAG_02087	CNAG_02087	48.056	0.018321	0.38257	0.9809
CNAG_02088	CNAG_02088	243.82	-0.42385	0.21187	0.13984
CNAG_02089	CNAG_02089	1291.4	-0.01179	0.23637	0.97987
CNAG_02090	GPA3	104.99	-0.40124	0.17749	0.089888
CNAG_02091	NAP1	5420.5	0.010696	0.1487	0.97115
CNAG_02092	CNAG_02092	261.64	-0.26453	0.11914	0.096866
CNAG_02093	CNAG_02093	1642.1	0.29817	0.097718	0.017943
CNAG_02094	CNAG_02094	411.34	-0.12098	0.18553	0.6841
CNAG_02095	CNAG_02095	26.428	-1.8009	0.39504	0.00026232
CNAG_02096	CNAG_02096	42.182	-0.90761	0.24404	0.003365
CNAG_02097	CNAG_02097	115.18	-0.31715	0.15321	0.12474
CNAG_02099	FAS1	14961	-0.14224	0.33267	0.80799
CNAG_02100	FAS2	12346	-0.27792	0.3278	0.58607
CNAG_02101	CNAG_02101	434.57	0.74636	0.19889	0.0031221
CNAG_02102	CNAG_02102	29.841	-0.020123	0.4405	0.98175
CNAG_02103	CNAG_02103	72.484	0.13856	0.36352	0.83129
CNAG_02104	SFH5	939.31	0.62142	0.1178	1.7221e-05
CNAG_02105	CNAG_02105	143.72	-0.40102	0.16786	0.071441
CNAG_02106	CNAG_02106	991.65	0.29329	0.09651	0.018463
CNAG_02107	CNAG_02107	670.36	0.26144	0.18313	0.32056
CNAG_02108	CNAG_02108	115.68	0.26324	0.16909	0.27209
CNAG_02109	INP5201	367.24	-0.22163	0.15326	0.31404
CNAG_02110	CNAG_02110	272.62	0.13737	0.14768	0.54908
CNAG_02111	CNAG_02111	346.87	0.35646	0.12227	0.024271
CNAG_02112	CNAG_02112	270.91	-0.31169	0.19275	0.25114
CNAG_02113	CNAG_02113	372.45	-0.37577	0.18279	0.12751
CNAG_02114	CNAG_02114	1383.1	0.1771	0.16031	0.46401
CNAG_02115	NHP6B02	1303.4	0.2554	0.12146	0.11821
CNAG_02116	CNAG_02116	170.25	-0.14717	0.11651	0.39021
CNAG_02117	CNAG_02117	287.19	-0.32957	0.13257	0.058685
CNAG_02118	CNAG_02118	225.22	-0.41424	0.23344	0.20067
CNAG_02119	CNAG_02119	246.51	0.46273	0.11784	0.0018541
CNAG_02120	CNAG_02120	552.88	0.51768	0.18031	0.026419
CNAG_02121	CNAG_02121	118.21	-0.19918	0.19749	0.5101
CNAG_02122	CNAG_02122	1440.3	0.34282	0.17318	0.145
CNAG_02123	CNAG_02123	226.89	-0.096862	0.099265	0.52538
CNAG_02124	CNAG_02124	102.75	-0.35427	0.20434	0.21323
CNAG_02125	CNAG_02125	22.206	0.66053	0.29346	0.091408
CNAG_02126	CNAG_02126	634.9	-0.285	0.14329	0.14276
CNAG_02127	CNAG_02127	479.61	0.20579	0.16669	0.40385
CNAG_02128	CNAG_02128	1029.1	0.095772	0.088193	0.47163
CNAG_02129	CNAG_02129	2153.9	0.5834	0.16616	0.0058098
CNAG_02130	NSR1	903.62	0.1883	0.092491	0.13134
CNAG_02131	ISA1	608.38	0.33718	0.2083	0.25091
CNAG_02132	CNAG_02132	422.28	0.076485	0.27795	0.8854
CNAG_02133	SOL3	1244.6	0.57959	0.17878	0.011448
CNAG_02134	RSC8	1242.5	-0.092098	0.088491	0.49327
CNAG_02135	CNAG_02135	79.961	-0.08928	0.16677	0.74973
CNAG_02136	CNAG_02136	646.9	-0.017979	0.13415	0.94648
CNAG_02137	CNAG_02137	264.42	0.15958	0.14186	0.45557
CNAG_02138	CNAG_02138	27.949	0.011188	0.34816	0.98583
CNAG_02139	CNAG_02139	118.34	-0.079915	0.21102	0.83263
CNAG_02140	CNAG_02140	598.9	-0.186	0.16791	0.46222
CNAG_02141	CNAG_02141	146.76	-0.22288	0.13698	0.24865
CNAG_02143	CNAG_02143	161.31	0.25976	0.1925	0.35118
CNAG_02144	CNAG_02144	9498.8	-0.038117	0.12976	0.87555
CNAG_02145	CNAG_02145	983.7	0.10072	0.11488	0.57293
CNAG_02146	CNAG_02146	0.30742	0.49069	3.9105	0.95008
CNAG_02147	CNAG_02147	63.438	-0.26713	0.24695	0.47347
CNAG_02148	CNAG_02148	537.77	-0.27192	0.10897	0.057726
CNAG_02149	CNAG_02149	223.62	-0.10323	0.1673	0.70608
CNAG_02150	CNAG_02150	52.009	-0.33373	0.2004	0.23504
CNAG_02151	CNAG_02151	157.25	-0.13005	0.19246	0.67177
CNAG_02152	CNAG_02152	61.379	-0.13034	0.19531	0.67627
CNAG_02153	TUP1	489.09	-0.32911	0.12036	0.035265
CNAG_02154	CNAG_02154	86.827	-0.45397	0.17492	0.047239
CNAG_02155	CNAG_02155	7.5253	0.29439	0.48598	0.71092
CNAG_02156	CNAG_02156	1053.8	-0.075332	0.16072	0.78628
CNAG_02157	CNAG_02157	108.74	-0.13703	0.15904	0.57933
CNAG_02159	CNAG_02159	80.027	0.25304	0.26848	0.54248
CNAG_02160	CNAG_02160	26.194	0.15391	0.29857	0.76066
CNAG_02161	ASP1	430.68	-0.00035517	0.12109	0.9984
CNAG_02162	CNAG_02162	1064.1	0.098003	0.12052	0.60199
CNAG_02163	CNAG_02163	150.13	-0.37873	0.18356	0.12625
CNAG_02164	CNAG_02164	1346.4	0.3076	0.18759	0.24445
CNAG_02165	CNAG_02165	371.81	0.089175	0.23099	0.82939
CNAG_02166	CNAG_02166	2056.6	0.50888	0.14031	0.004231
CNAG_02167	CNAG_02167	145.8	-0.25436	0.16188	0.26633
CNAG_02168	CNAG_02168	234.29	0.84677	0.17581	0.00010772
CNAG_02169	CNAG_02169	11.563	1.2898	0.58897	0.10277
CNAG_02170	CNAG_02170	61.404	1.9704	0.56861	0.0066422
CNAG_02171	CNAG_02171	163.52	-0.11845	0.1724	0.66675
CNAG_02172	CNAG_02172	206.13	-0.23538	0.1254	0.17074
CNAG_02173	CNAG_02173	81.165	-0.090687	0.17076	0.75236
CNAG_02174	CNAG_02174	577.61	-0.12423	0.14482	0.58125
CNAG_02175	CNAG_02175	47.221	0.76041	0.35317	0.10941
CNAG_02176	CNAG_02176	1262.3	0.34691	0.15521	0.094111
CNAG_02177	PPH22	503.14	-0.14936	0.099537	0.29303
CNAG_02178	CNAG_02178	120.52	-0.15507	0.1307	0.42594
CNAG_02179	CNAG_02179	232.9	-0.27097	0.11803	0.084442
CNAG_02180	CNAG_02180	323.33	-0.25252	0.11755	0.11011
CNAG_02181	CNAG_02181	224.91	-0.34487	0.1259	0.034821
CNAG_02182	GRE2	514.29	0.52687	0.24771	0.11322
CNAG_02183	CNAG_02183	375.5	0.010213	0.12704	0.96789
CNAG_02184	CNAG_02184	23.604	-0.2485	0.35464	0.65907
CNAG_02185	CNAG_02185	674.17	0.39519	0.11363	0.0063819
CNAG_02186	CNAG_02186	58.945	-0.61719	0.20253	0.018123
CNAG_02187	CNAG_02187	190.02	-0.33724	0.14514	0.079771
CNAG_02188	CNAG_02188	718.22	0.59178	0.15424	0.0024508
CNAG_02189	CNAG_02189	2758.5	-0.34582	0.11158	0.016122
CNAG_02190	CNAG_02190	807.35	0.39301	0.10715	0.0038394
CNAG_02191	CNAG_02191	675.85	0.45931	0.12497	0.0037724
CNAG_02192	CNAG_02192	235.07	0.76733	0.15117	4.0197e-05
CNAG_02193	CNAG_02193	107.91	-0.11861	0.21546	0.74079
CNAG_02194	CNAG_02194	11.929	-0.75283	0.44447	0.22518
CNAG_02195	CNAG_02195	141.38	0.07517	0.19988	0.83401
CNAG_02196	CDC11	224.96	-0.033174	0.20322	0.9338
CNAG_02197	CNAG_02197	705.27	0.40035	0.14024	0.02732
CNAG_02198	CNAG_02198	296.47	-0.15085	0.13156	0.44484
CNAG_02199	CNAG_02199	168.09	0.85314	0.25638	0.0094136
CNAG_02200	CNAG_02200	1070.5	-0.15407	0.093328	0.24011
CNAG_02201	CNAG_02201	129.32	-0.1924	0.18438	0.49155
CNAG_02202	CNAG_02202	1549.2	0.51272	0.12628	0.0012783
CNAG_02203	CNAG_02203	309.13	-0.23098	0.16971	0.34611
CNAG_02204	CNAG_02204	304.43	0.016465	0.15173	0.9575
CNAG_02205	CNAG_02205	122.04	-0.28233	0.15056	0.17114
CNAG_02206	CNAG_02206	31.239	0.26795	0.31081	0.57903
CNAG_02207	CNAG_02207	415.38	1.4102	0.47498	0.021596
CNAG_02208	CNAG_02208	325.6	-0.1735	0.1399	0.40073
CNAG_02209	NOP56	4737.4	0.41724	0.12915	0.011693
CNAG_02210	CNAG_02210	114.34	0.064001	0.16658	0.82979
CNAG_02211	CNAG_02211	81.76	-0.4159	0.21628	0.15921
CNAG_02212	CNAG_02212	1806.8	0.34545	0.10427	0.0097405
CNAG_02213	CNAG_02213	549.76	0.17582	0.092146	0.16273
CNAG_02214	UBC6-2	456.17	0.12844	0.13436	0.53459
CNAG_02215	HAP3	552.83	0.38366	0.1688	0.088122
CNAG_02216	CNAG_02216	175.23	-0.064996	0.20503	0.86522
CNAG_02217	CHS7	234.87	0.1978	0.13186	0.29313
CNAG_02218	CNAG_02218	166.96	0.074284	0.14428	0.76105
CNAG_02219	CNAG_02219	62.938	-0.34159	0.24433	0.332
CNAG_02220	CNAG_02220	1364.1	-0.10464	0.13461	0.61722
CNAG_02221	ZIP3	160.04	-0.15396	0.16066	0.53372
CNAG_02222	CNAG_02222	162.94	-0.51074	0.13191	0.0022046
CNAG_02223	CNAG_02223	325.65	-0.19707	0.14063	0.33091
CNAG_02224	CNAG_02224	37.134	-0.25761	0.25701	0.51265
CNAG_02225	EXG104	72.58	-1.4648	0.32822	0.00034525
CNAG_02226	CNAG_02226	54.046	0.3474	0.21247	0.24611
CNAG_02227	CNAG_02227	228.34	-0.391	0.15245	0.05023
CNAG_02228	CNAG_02228	157.62	-0.073487	0.16367	0.79834
CNAG_02229	PFT1	232.74	0.039656	0.12999	0.87132
CNAG_02230	CNAG_02230	598.08	0.97936	0.20591	0.00013787
CNAG_02231	CNAG_02231	839.08	0.20026	0.11041	0.18863
CNAG_02232	CNAG_02232	246.48	0.0030787	0.14943	0.99036
CNAG_02233	MEC1	369.63	0.091306	0.17996	0.76523
CNAG_02234	CNAG_02234	8969.3	-0.052073	0.12065	0.8066
CNAG_02235	CNAG_02235	154.53	-0.13259	0.14535	0.55558
CNAG_02236	PPG1	266.88	0.10445	0.12504	0.59218
CNAG_02237	SLA2	551	-0.13799	0.14679	0.54366
CNAG_02238	CNAG_02238	206.39	-0.28822	0.15231	0.16675
CNAG_02239	CNAG_02239	312.56	0.027153	0.10376	0.89116
CNAG_02240	CNAG_02240	1140	0.4744	0.13359	0.0052435
CNAG_02253	CNAG_02253	0.88428	-1.4678	1.3854	0.48472
[truncated: 4,796 more rows]

## Sheet: WT_240_vsSerum
gene	geneName	baseMean	log2FC	stderror	padj
CNAG_00002	CNAG_00002	955.09	-0.15466	0.14449	0.52032
CNAG_00003	CNAG_00003	111.51	-0.38494	0.16813	0.10209
CNAG_00004	CNAG_00004	227.54	0.19034	0.14025	0.38636
CNAG_00005	CNAG_00005	548.97	0.10831	0.1394	0.66914
CNAG_00006	CNAG_00006	1102.1	0.10446	0.084582	0.4423
CNAG_00007	CNAG_00007	561.89	0.34985	0.11893	0.02626
CNAG_00008	CNAG_00008	375.98	0.19339	0.12866	0.32718
CNAG_00009	CNAG_00009	131.47	-0.14966	0.11969	0.43485
CNAG_00010	CNAG_00010	799.25	-0.23049	0.1169	0.17329
CNAG_00011	CNAG_00011	72.432	-0.2364	0.172	0.37982
CNAG_00012	CNAG_00012	228.16	-0.38963	0.16499	0.088806
CNAG_00013	CNAG_00013	186.41	0.002203	0.16432	0.99982
CNAG_00014	CNAG_00014	109.39	-0.17256	0.19369	0.61383
CNAG_00015	CNAG_00015	468.98	-0.090439	0.18481	0.80056
CNAG_00016	CNAG_00016	367.07	-0.065718	0.18424	0.86127
CNAG_00017	CNAG_00017	69.798	0.28753	0.20339	0.36472
CNAG_00018	FZC6	290.09	-0.15823	0.1938	0.6501
CNAG_00019	CNAG_00019	1634.9	0.37844	0.13174	0.031081
CNAG_00020	CNAG_00020	723.67	-0.18055	0.17635	0.54511
CNAG_00021	CNAG_00021	222.01	0.074967	0.29404	0.90816
CNAG_00022	CNAG_00022	409	0.11443	0.10506	0.513
CNAG_00023	CNAG_00023	84.649	0.67658	0.22526	0.022677
CNAG_00024	CNAG_00024	3505.6	0.31901	0.24278	0.40466
CNAG_00025	VCX1	275.5	0.10276	0.19787	0.78717
CNAG_00026	CNAG_00026	309.05	0.30412	0.17983	0.25862
CNAG_00027	CNAG_00027	172.45	0.10313	0.13477	0.67558
CNAG_00028	CNAG_00028	250.42	-0.13163	0.14178	0.59335
CNAG_00029	CNAG_00029	110.13	0.026108	0.17676	0.95253
CNAG_00030	CNAG_00030	109.26	-0.067774	0.23401	0.89146
CNAG_00031	MLR1	130.79	0.28378	0.17608	0.28656
CNAG_00032	CNAG_00032	48.816	-0.043412	0.20916	0.92839
CNAG_00034	RPL9B	10366	0.35308	0.10835	0.011969
CNAG_00035	CNAG_00035	44.367	0.18758	0.24027	0.66772
CNAG_00036	SEC14-2	373.16	0.048872	0.20883	0.9169
CNAG_00038	CNAG_00038	325.11	0.40352	0.17935	0.10957
CNAG_00039	ZFC6	216.25	0.35039	0.30484	0.48397
CNAG_00040	ERG11	471.26	-0.050876	0.12272	0.83472
CNAG_00043	CNAG_00043	177.98	0.039755	0.28247	0.95459
CNAG_00044	CNAG_00044	169.01	0.14317	0.16444	0.62445
CNAG_00045	CNAG_00045	286.57	-0.05777	0.15563	0.85493
CNAG_00046	CNAG_00046	540.83	0.18591	0.094873	0.17613
CNAG_00047	PKP1	429.04	0.18951	0.21717	0.62314
CNAG_00048	CNAG_00048	67.187	-0.20405	0.21954	0.59264
CNAG_00049	CNAG_00049	47.371	0.013568	0.23171	0.98631
CNAG_00050	CNAG_00050	122.61	0.10944	0.1696	0.72625
CNAG_00051	SNT1	714.8	0.10248	0.14523	0.70009
CNAG_00052	CNAG_00052	613.96	0.88057	0.28077	0.016393
CNAG_00053	CNAG_00053	15.674	-0.82557	0.28318	0.027837
CNAG_00054	CNAG_00054	246.7	0.58888	0.16048	0.0038434
CNAG_00055	CNAG_00055	263.82	-0.47606	0.14998	0.01485
CNAG_00056	CNAG_00056	103.07	0.0073791	0.19914	0.99472
CNAG_00057	FPP1	1033.3	0.39941	0.15657	0.06132
CNAG_00058	CNAG_00058	601.34	0.057181	0.17809	0.87629
CNAG_00059	CNAG_00059	112.11	-0.0035357	0.18662	0.99982
CNAG_00060	CNAG_00060	459.19	0.48666	0.14163	0.0074937
CNAG_00061	CIT1	2342.1	-0.36404	0.21876	0.26731
CNAG_00062	CNAG_00062	326.92	-0.0030146	0.14294	0.99982
CNAG_00063	CSE4	30.123	-0.012316	0.24443	0.98934
CNAG_00064	CNAG_00064	374.21	-0.27264	0.15537	0.23988
CNAG_00065	CNAG_00065	1113.7	0.067625	0.096117	0.70135
CNAG_00066	CNAG_00066	398.34	-0.30612	0.11561	0.050366
CNAG_00067	SSS1	837.11	-0.38275	0.12062	0.014866
CNAG_00068	CNAG_00068	149.94	-0.36746	0.21106	0.24359
CNAG_00069	CNAG_00069	12.265	-0.077212	0.4331	0.93931
CNAG_00070	CNAG_00070	1474.2	0.4344	0.12414	0.006314
CNAG_00072	CNAG_00072	520.88	-0.094451	0.26646	0.8621
CNAG_00073	CNAG_00073	247.11	0.021129	0.14494	0.95253
CNAG_00074	CNAG_00074	751.17	0.085846	0.1688	0.79182
CNAG_00075	CNAG_00075	162.93	0.53216	0.21906	0.078563
CNAG_00076	NDX6	150.61	0.24112	0.16878	0.35918
CNAG_00077	CNAG_00077	1485.3	0.39994	0.17937	0.11349
CNAG_00078	CNAG_00078	130.92	-0.41038	0.15587	0.051919
CNAG_00079	CNAG_00079	650.28	0.28928	0.29871	0.57277
CNAG_00080	CNAG_00080	85.881	-0.086648	0.23426	0.855
CNAG_00081	CNAG_00081	981.91	0.084035	0.14238	0.75358
CNAG_00082	CNAG_00082	200.82	-0.097985	0.18739	0.78648
CNAG_00083	CCC1	289.06	-0.13675	0.197	0.70585
CNAG_00084	CNAG_00084	652.13	0.18802	0.15145	0.43923
CNAG_00085	CNAG_00085	156.58	-0.13903	0.1261	0.50692
CNAG_00086	CNAG_00086	372.82	0.41891	0.1786	0.091523
CNAG_00087	CNAG_00087	165.37	0.39195	0.15089	0.055902
CNAG_00088	CNAG_00088	320.78	-0.14905	0.13587	0.50898
CNAG_00089	CNAG_00089	377.17	0.26091	0.11346	0.099992
CNAG_00090	CNAG_00090	338.32	-0.20497	0.13681	0.32931
CNAG_00091	CNAG_00091	361.17	1.2828	0.21349	2.9493e-07
CNAG_00092	CNAG_00092	636.87	-0.051086	0.10583	0.80425
CNAG_00093	CNAG_00093	513.98	0.87162	0.21433	0.0010958
CNAG_00094	CNAG_00094	13.038	-0.84788	0.42164	0.16304
CNAG_00095	CNAG_00095	528.88	0.035713	0.14603	0.91238
CNAG_00096	CNAG_00096	50.092	-0.28278	0.25464	0.50293
CNAG_00097	ITR1	111.43	-0.53851	0.18206	0.025286
CNAG_00098	CNAG_00098	45.965	0.34038	0.3045	0.499
CNAG_00099	CNAG_00099	231.13	-0.011535	0.1343	0.97643
CNAG_00100	CNAG_00100	3304.1	0.17616	0.17246	0.54585
CNAG_00101	KEI1	190.57	-0.086578	0.10806	0.65785
CNAG_00104	CNAG_00104	6521.3	0.59361	0.14692	0.0012068
CNAG_00106	TCO5	582.07	0.24776	0.22509	0.50753
CNAG_00107	CNAG_00107	122.42	1.0425	0.26211	0.0014817
CNAG_00108	CNAG_00108	551.32	-0.0039944	0.23839	0.99982
CNAG_00109	CNAG_00109	714.98	-0.065283	0.15593	0.83365
CNAG_00110	HPI3	6.5448	-2.0099	0.63267	0.014833
CNAG_00111	CNAG_00111	611.07	-0.030566	0.10214	0.88659
CNAG_00115	CNAG_00115	288.78	0.16427	0.20851	0.66446
CNAG_00116	CNAG_00116	5363.3	0.31469	0.13602	0.097544
CNAG_00117	ERG24	443.22	-0.17569	0.13038	0.39005
CNAG_00118	CNAG_00118	125.47	-0.31974	0.15541	0.15199
CNAG_00119	CNAG_00119	172	-0.39056	0.16434	0.086405
CNAG_00120	CNAG_00120	482.32	0.44894	0.18698	0.082755
CNAG_00121	CNAG_00121	394.05	0.19084	0.19433	0.56462
CNAG_00122	CNAG_00122	11.815	-0.92512	0.47617	0.18118
CNAG_00123	CNAG_00123	93.912	0.30589	0.18798	0.2806
CNAG_00124	CAS32	417.95	-0.13342	0.141	0.58546
CNAG_00125	CRG1	57.8	-0.086656	0.21578	0.84055
CNAG_00126	CNAG_00126	435.21	-0.039048	0.302	0.95933
CNAG_00127	CNAG_00127	63.06	-0.73325	0.25518	0.031072
CNAG_00128	CNAG_00128	13.035	-0.52261	0.46276	0.49393
CNAG_00129	CNAG_00129	94.231	-0.35447	0.15651	0.10658
CNAG_00130	RCK2	763.65	0.42975	0.16998	0.063867
CNAG_00131	CNAG_00131	110.53	0.72855	0.43681	0.26641
CNAG_00132	CNAG_00132	173.86	0.23889	0.21774	0.50897
CNAG_00133	CNAG_00133	125.19	-0.12247	0.40095	0.88368
CNAG_00134	CNAG_00134	181.85	0.18512	0.1507	0.44533
CNAG_00135	CNAG_00135	123.57	-0.02936	0.19148	0.9506
CNAG_00136	CNAG_00136	1000.8	0.021994	0.092269	0.91483
CNAG_00137	CNAG_00137	390.64	-0.11031	0.15342	0.6951
CNAG_00138	CNAG_00138	239.4	-0.1269	0.13497	0.58879
CNAG_00139	CNAG_00139	397.61	0.04286	0.19519	0.9228
CNAG_00140	CNAG_00140	1708.5	0.17505	0.11915	0.34183
CNAG_00141	CNAG_00141	32.877	-0.76956	0.20472	0.002958
CNAG_00142	CNAG_00142	1837.3	0.69757	0.15755	0.00030183
CNAG_00143	CNAG_00143	753.91	-0.18529	0.1266	0.34453
CNAG_00144	CNAG_00144	43.34	-0.27889	0.20783	0.39211
CNAG_00145	CNAG_00145	85.423	-0.38296	0.17207	0.11432
CNAG_00146	PBY101	559.56	-0.13278	0.39588	0.86937
CNAG_00147	CNAG_00147	3811.3	0.017876	0.11949	0.95228
CNAG_00148	CNAG_00148	220.49	-0.33831	0.18699	0.22173
CNAG_00149	CNAG_00149	5707.1	0.42536	0.14786	0.030821
CNAG_00150	PQP1	80.356	-0.37488	0.18986	0.17257
CNAG_00151	CNAG_00151	1045.4	0.4113	0.15119	0.04374
CNAG_00152	CNAG_00152	441.61	-0.12016	0.18012	0.71744
CNAG_00153	CNAG_00153	150.35	0.019163	0.14703	0.95933
CNAG_00154	CNAG_00154	125.26	0.29032	0.17276	0.2623
CNAG_00155	CNAG_00155	0.18917	0.012522	3.9656	0.99982
CNAG_00156	SP1	1488.3	0.18494	0.11496	0.28754
CNAG_00157	CNAG_00157	809.43	-0.085657	0.15078	0.76361
CNAG_00158	HOC3	184.66	-0.42675	0.12279	0.0067807
CNAG_00159	CNAG_00159	172.59	-0.16609	0.15799	0.52978
CNAG_00160	CNAG_00160	79.212	-0.11629	0.22055	0.784
CNAG_00161	CNAG_00161	279.19	0.27338	0.1507	0.21986
CNAG_00162	AOX1	15702	0.6654	0.17701	0.002958
CNAG_00163	CNAG_00163	1712.3	0.38275	0.14144	0.044998
CNAG_00164	CNAG_00164	228.86	-0.46526	0.28599	0.2806
CNAG_00165	CNAG_00165	1215.9	-0.88734	0.16614	7.7723e-06
CNAG_00166	CNAG_00166	848.18	0.60477	0.18227	0.010369
CNAG_00167	CNAG_00167	109.06	-0.053706	0.12112	0.82147
CNAG_00171	CNAG_00171	34.897	-0.47437	0.20972	0.10716
CNAG_00172	CNAG_00172	17.464	-2.4441	0.50559	6.6291e-05
CNAG_00173	CNAG_00173	266.09	-0.16196	0.25203	0.72825
CNAG_00174	CNAG_00174	184.84	-0.12024	0.23302	0.78881
CNAG_00175	CNAG_00175	184.75	0.114	0.14376	0.66208
CNAG_00176	CNAG_00176	396.99	-0.33572	0.17946	0.2015
CNAG_00177	CNAG_00177	2.5186	-0.59674	0.9581	0.73753
CNAG_00178	CNAG_00178	512.18	-0.1525	0.18719	0.65097
CNAG_00179	GPA2	36.284	-0.031226	0.25809	0.96283
CNAG_00180	CNAG_00180	184.68	0.43107	0.14346	0.022614
CNAG_00181	FYV10	143.26	-0.24726	0.16889	0.34447
CNAG_00182	VPS29	194.3	-0.17997	0.19411	0.59416
CNAG_00183	CNAG_00183	996.65	0.18926	0.22077	0.63063
CNAG_00184	CNAG_00184	515.24	0.11031	0.10231	0.51706
CNAG_00185	CNAG_00185	269.55	-0.1823	0.11135	0.27673
CNAG_00186	CNAG_00186	214.06	-0.0097318	0.1766	0.98751
CNAG_00187	UBP16	273.9	0.46663	0.19257	0.079173
CNAG_00188	CNAG_00188	313.18	-0.084637	0.12275	0.70774
CNAG_00189	CNAG_00189	130.67	-0.27135	0.17093	0.29494
CNAG_00190	CNAG_00190	735.51	-0.066927	0.2295	0.89
CNAG_00191	CNAG_00191	232.18	0.16306	0.16509	0.5622
CNAG_00192	CNAG_00192	362.28	-0.21199	0.19856	0.52126
CNAG_00193	GAT1	1052.2	0.052503	0.22246	0.91551
CNAG_00194	CNAG_00194	1418.7	-0.023794	0.16003	0.95253
CNAG_00195	CNAG_00195	569.21	0.0091196	0.15066	0.98614
CNAG_00229	CNAG_00229	51.143	0.1294	0.18291	0.69919
CNAG_00231	CNAG_00231	305.44	0.41992	0.17927	0.092107
CNAG_00232	RPL30	6180.7	0.36231	0.14412	0.065563
CNAG_00233	CNAG_00233	1815.9	0.15379	0.099888	0.31305
CNAG_00234	CNAG_00234	182.67	-0.18803	0.14117	0.39666
CNAG_00235	AMT1	1086.3	-0.42739	0.25288	0.25864
CNAG_00236	CNAG_00236	320.75	0.24749	0.1976	0.4345
CNAG_00237	CNAG_00237	5308.5	0.26047	0.15475	0.26158
CNAG_00238	CNAG_00238	2029	0.043147	0.14756	0.88991
CNAG_00239	YAP1	414.36	0.0089106	0.15283	0.98631
CNAG_00240	CNAG_00240	368.22	-0.24064	0.12602	0.19036
CNAG_00241	CNAG_00241	230.34	0.03258	0.16815	0.93287
CNAG_00242	CNAG_00242	16.363	0.11458	0.32221	0.86173
CNAG_00243	CNAG_00243	245.01	-0.050084	0.13029	0.84919
CNAG_00246	CNAG_00246	236.16	-0.20533	0.16815	0.44906
CNAG_00247	LYS9	100.27	-1.7891	0.26094	2.5248e-09
CNAG_00248	CNAG_00248	108.54	-0.16147	0.17334	0.59184
CNAG_00249	CNAG_00249	203.55	0.48587	0.1501	0.012625
CNAG_00250	CNAG_00250	171.95	0.14556	0.24679	0.75358
CNAG_00251	CNAG_00251	54.049	0.36862	0.19492	0.19523
CNAG_00252	CNAG_00252	241.85	-0.31844	0.13432	0.087051
CNAG_00253	CNAG_00253	85.547	-0.20202	0.34954	0.75906
CNAG_00254	CNAG_00254	428.6	0.70768	0.19717	0.0048474
CNAG_00255	CNAG_00255	387.54	-0.20444	0.11709	0.24279
CNAG_00256	CNAG_00256	702.82	0.24978	0.1378	0.22028
CNAG_00257	CNAG_00257	205.58	-0.14157	0.18589	0.67652
CNAG_00258	CNAG_00258	122.12	-0.42561	0.16396	0.056036
CNAG_00259	CNAG_00259	818	0.58751	0.1314	0.00026124
CNAG_00260	CNAG_00260	623.62	0.0072789	0.13467	0.98777
CNAG_00261	CNAG_00261	2267.1	-0.061856	0.093982	0.72025
CNAG_00262	CNAG_00262	264.16	0.77896	0.19418	0.0013082
CNAG_00263	PTP4	290.03	0.4128	0.13758	0.022818
CNAG_00264	CNAG_00264	1240.4	-0.17834	0.11632	0.31526
CNAG_00265	IDI1	1337.5	-0.023374	0.14462	0.94701
CNAG_00266	YFH7	144.83	-0.090047	0.15876	0.76372
CNAG_00267	CNAG_00267	82.122	-0.32887	0.1772	0.20664
CNAG_00268	ILV2	1925.1	0.30382	0.17053	0.23071
CNAG_00269	CNAG_00269	18.704	-0.91802	0.45053	0.15692
CNAG_00270	CNAG_00270	1727.1	-0.18478	0.098719	0.20113
CNAG_00271	CNAG_00271	215.6	-0.10216	0.11849	0.62808
CNAG_00272	CNAG_00272	280.12	-0.17997	0.1375	0.40666
CNAG_00273	CNAG_00273	72.101	0.11028	0.21583	0.79066
CNAG_00274	CNAG_00274	116.32	-0.13304	0.14777	0.60789
CNAG_00275	CNAG_00275	48.932	-0.41508	0.21174	0.17608
CNAG_00276	CNAG_00276	158.2	-0.35208	0.21338	0.27199
CNAG_00277	CNAG_00277	191.66	0.1498	0.13514	0.5041
CNAG_00278	CNAG_00278	324.27	0.013171	0.16129	0.97742
CNAG_00279	CNAG_00279	235.87	-0.28834	0.19389	0.33464
CNAG_00280	CNAG_00280	796.94	0.052797	0.12726	0.83472
CNAG_00283	CNAG_00283	113.25	-0.82231	0.15144	5.0949e-06
CNAG_00284	CNAG_00284	179.18	-0.6263	0.152	0.00093622
CNAG_00285	CNAG_00285	158.64	-0.12594	0.26521	0.80785
CNAG_00286	NAB2	576.44	0.31867	0.12273	0.056029
CNAG_00287	CNAG_00287	1773.9	0.11684	0.18386	0.73158
CNAG_00288	CNAG_00288	183.93	-0.24591	0.15482	0.29487
CNAG_00289	CNAG_00289	224.34	0.023346	0.19656	0.96367
CNAG_00290	CNAG_00290	344.86	-0.36853	0.1648	0.11244
CNAG_00291	CNAG_00291	34.502	0.090422	0.32932	0.8982
CNAG_00292	CNAG_00292	2679.1	0.44589	0.098248	0.00020558
CNAG_00293	RAS1	657.52	-0.3104	0.11891	0.054142
CNAG_00294	CNAG_00294	355.24	-0.099996	0.10822	0.59535
CNAG_00295	CNAG_00295	4.7563	0.002527	0.95769	0.99982
CNAG_00299	CNAG_00299	253.53	0.056669	0.16171	0.86306
CNAG_00300	CNAG_00300	318.61	0.23555	0.14356	0.27574
CNAG_00301	CNAG_00301	433.38	0.22954	0.18544	0.44065
CNAG_00302	CNAG_00302	58.752	-0.21949	0.46726	0.80943
CNAG_00303	CNAG_00303	21.686	-0.4976	0.32294	0.31239
CNAG_00304	CNAG_00304	230.27	-0.012044	0.15268	0.97838
CNAG_00305	CNAG_00305	2879.4	0.23796	0.14389	0.27043
CNAG_00306	MTN2	37.33	-0.78412	0.46564	0.26132
CNAG_00307	CNAG_00307	1417.1	0.029539	0.13175	0.92137
CNAG_00308	CNAG_00308	85.377	-0.42489	0.17741	0.083701
CNAG_00309	CNAG_00309	202.53	-0.37817	0.13231	0.031971
CNAG_00310	CNAG_00310	174.85	0.034043	0.16546	0.9292
CNAG_00311	CNAG_00311	587	-0.018949	0.12318	0.95033
CNAG_00312	CNAG_00312	146.99	-0.032706	0.15445	0.92629
CNAG_00313	CNAG_00313	135.8	-0.027433	0.13448	0.92954
CNAG_00314	CNAG_00314	85.586	-0.013493	0.15442	0.97614
CNAG_00315	CNAG_00315	152.39	0.78594	0.29712	0.050618
CNAG_00316	HAM1	258.79	-0.076524	0.10829	0.69959
CNAG_00317	CNAG_00317	515.15	0.21049	0.16452	0.421
CNAG_00318	CNAG_00318	535.43	-0.13816	0.15997	0.62751
CNAG_00319	CNAG_00319	491.33	-0.10781	0.12461	0.62718
CNAG_00320	CNAG_00320	166.1	-0.13461	0.1396	0.57505
CNAG_00321	CNAG_00321	65.931	-0.84514	0.82614	0.54521
CNAG_00322	CNAG_00322	235.74	-0.094467	0.20616	0.81414
CNAG_00323	CNAG_00323	2.489	-0.70395	0.73275	0.57665
CNAG_00326	CNAG_00326	1008.8	0.087634	0.12581	0.70463
CNAG_00327	CNAG_00327	57.023	-0.58141	0.21789	0.048468
CNAG_00328	CNAG_00328	240.87	-0.0087065	0.21643	0.9937
CNAG_00329	CNAG_00329	664.36	-0.088042	0.20476	0.82725
CNAG_00330	CNAG_00330	762.33	0.23645	0.16361	0.35314
CNAG_00331	CNAG_00331	143.71	-0.73176	0.1965	0.0032609
CNAG_00332	SIP4	573.81	-0.42092	0.1695	0.069727
CNAG_00333	CNAG_00333	29.174	-0.56082	0.25396	0.11777
CNAG_00334	CNAG_00334	21724	0.52101	0.14786	0.0058692
CNAG_00335	CNAG_00335	362.18	-0.20026	0.14092	0.36166
CNAG_00337	CNAG_00337	1094.4	0.55196	0.13099	0.00067253
CNAG_00342	CNAG_00342	504.42	0.042598	0.12144	0.86305
CNAG_00343	CNAG_00343	64.652	-0.10674	0.18348	0.75698
CNAG_00344	CNAG_00344	93.114	-0.27366	0.15408	0.23232
CNAG_00345	CNAG_00345	442.59	0.055227	0.17683	0.88077
CNAG_00346	CNAG_00346	92.035	0.27979	0.20142	0.37482
CNAG_00347	CNAG_00347	270.31	0.12261	0.22079	0.76894
CNAG_00348	CNAG_00348	534.03	0.43877	0.16571	0.050366
CNAG_00349	CNAG_00349	549.92	0.73495	0.2598	0.034097
CNAG_00351	CNAG_00351	252.69	0.16267	0.14626	0.50231
CNAG_00352	CNAG_00352	422.64	0.096905	0.1648	0.75425
CNAG_00353	LPI16	159.02	-0.2417	0.17087	0.36472
CNAG_00354	CNAG_00354	887.7	-0.24781	0.092962	0.048697
CNAG_00355	CNAG_00355	1075.1	0.22117	0.14352	0.31239
CNAG_00356	CNAG_00356	308.41	-0.13796	0.17874	0.67181
CNAG_00357	CNAG_00357	279.15	0.4642	0.12812	0.0043659
CNAG_00358	CNAG_00358	352.6	0.1953	0.14706	0.39825
CNAG_00359	CNAG_00359	442.97	0.025039	0.15704	0.94796
CNAG_00360	CNAG_00360	563.7	0.83092	0.18369	0.00021496
CNAG_00361	RVS167	648.68	-0.32971	0.16764	0.17463
CNAG_00362	CNAG_00362	249	-0.034104	0.12415	0.8982
CNAG_00363	TCO6	689.33	0.29661	0.13684	0.12617
CNAG_00364	CNAG_00364	219.36	0.080593	0.15461	0.78659
CNAG_00365	CNAG_00365	299.62	-0.098625	0.1159	0.63368
CNAG_00366	CNAG_00366	15.857	-0.11435	0.46577	0.9123
CNAG_00367	DYN5	119.04	-0.033242	0.17139	0.93287
CNAG_00368	CNAG_00368	124.3	-0.048551	0.14715	0.87208
CNAG_00369	CNAG_00369	269.73	-0.061347	0.15608	0.84508
CNAG_00370	UBI1	5820.3	0.26949	0.14665	0.21242
CNAG_00371	CNAG_00371	39.591	-0.43898	0.21369	0.15287
CNAG_00372	CNAG_00372	356.42	-0.0039658	0.18237	0.99982
CNAG_00373	CNAG_00373	95.581	-0.41548	0.2326	0.22895
CNAG_00374	CNAG_00374	524.31	0.01392	0.19344	0.98081
CNAG_00375	GCN5	344.71	-0.17984	0.1194	0.32584
CNAG_00377	CNAG_00377	457.64	-0.071485	0.17236	0.83472
CNAG_00378	CNAG_00378	349.91	0.19571	0.34873	0.76569
CNAG_00383	APT3	299.97	-0.13512	0.12835	0.52887
CNAG_00384	CNAG_00384	14.223	-0.22842	0.29519	0.67093
CNAG_00385	CNAG_00385	674.46	-0.088277	0.15021	0.7544
CNAG_00386	CNAG_00386	890.04	0.49481	0.20063	0.07263
CNAG_00387	LPI13	300.23	-0.10514	0.12075	0.62445
CNAG_00388	CNAG_00388	594.25	-0.17216	0.10328	0.26642
CNAG_00389	CNAG_00389	255.71	0.017304	0.13544	0.96006
CNAG_00390	YMR1	87.393	0.032798	0.16075	0.92954
CNAG_00391	CNAG_00391	264.61	0.60498	0.22536	0.046962
CNAG_00392	CNAG_00392	67.067	-0.020085	0.19411	0.97023
CNAG_00393	CNAG_00393	632.92	-0.57627	0.51344	0.49666
CNAG_00394	CNAG_00394	1648.2	0.34539	0.19536	0.23552
CNAG_00395	CNAG_00395	248.8	-0.18335	0.14254	0.41789
CNAG_00396	PKA1	272.44	0.18805	0.13788	0.38345
CNAG_00397	CNAG_00397	167.5	-0.15564	0.47066	0.87178
CNAG_00398	CNAG_00398	450.41	-0.037868	0.12891	0.88955
CNAG_00399	CNAG_00399	666.58	0.37212	0.17508	0.13602
CNAG_00400	CNAG_00400	581.13	0.48259	0.16261	0.024729
CNAG_00401	CNAG_00401	216.21	-0.30146	0.12471	0.080304
CNAG_00402	CNAG_00402	897.85	-0.02671	0.19321	0.95495
CNAG_00403	CNAG_00403	51.344	-0.55359	0.21515	0.059032
CNAG_00404	CNAG_00404	282.09	-0.16081	0.21641	0.68481
CNAG_00405	KIC1	152.59	-0.35541	0.12682	0.036275
CNAG_00406	CNAG_00406	78.185	-0.30459	0.1968	0.3099
CNAG_00407	CNAG_00407	1003.5	0.58415	0.19903	0.026617
CNAG_00408	PPH3	1042.1	0.49977	0.1852	0.045758
CNAG_00409	CNAG_00409	112.75	-0.75762	0.27002	0.036026
CNAG_00410	CNAG_00410	395.25	-0.18955	0.087154	0.12453
CNAG_00411	CNAG_00411	323.01	0.23104	0.13603	0.25651
CNAG_00413	OFD1	1166.4	0.60546	0.11797	1.8869e-05
CNAG_00414	MAK32	95.275	0.24448	0.17295	0.36472
CNAG_00415	CDC2801	140.44	-0.26393	0.15701	0.26224
CNAG_00416	CNAG_00416	126.97	-0.45305	0.1676	0.045272
CNAG_00417	CNAG_00417	3791.7	0.32911	0.10155	0.012562
CNAG_00418	CNAG_00418	2746.4	0.5024	0.12789	0.0017478
CNAG_00419	CNAG_00419	245.63	0.16485	0.59939	0.8982
CNAG_00420	CNAG_00420	209.51	-0.1932	0.14742	0.40594
CNAG_00421	CNAG_00421	879.74	0.4387	0.13126	0.0097167
CNAG_00422	CNAG_00422	235.34	-0.29039	0.12168	0.084741
CNAG_00423	CNAG_00423	61.277	0.036836	0.20521	0.93864
CNAG_00424	CNAG_00424	495.88	0.6208	0.38531	0.28656
CNAG_00425	CNAG_00425	91.037	0.60194	0.30812	0.17816
CNAG_00426	CNAG_00426	144.02	-0.10213	0.15428	0.71881
CNAG_00427	PTC5	403.96	-0.24815	0.24156	0.5429
CNAG_00428	CNAG_00428	147.72	-0.26012	0.18441	0.36534
CNAG_00429	CNAG_00429	299.56	0.402	0.1837	0.12194
CNAG_00430	CNAG_00430	104	0.03786	0.19705	0.93368
CNAG_00433	CNAG_00433	141.47	-0.56664	0.28273	0.16482
CNAG_00434	CNAG_00434	171.17	-0.02233	0.15286	0.95253
CNAG_00435	CNAG_00435	152.12	0.010766	0.15407	0.98163
CNAG_00436	CNAG_00436	314.87	-0.045899	0.10047	0.81493
CNAG_00437	CNAG_00437	163.79	-0.26969	0.14648	0.21105
CNAG_00438	CNAG_00438	118.04	0.41294	0.17929	0.099529
CNAG_00439	CNAG_00439	237.79	-0.19388	0.1565	0.44027
CNAG_00440	SSN801	109.11	-0.087298	0.16045	0.77492
CNAG_00441	IMD1	5843.3	0.31529	0.16074	0.17591
CNAG_00442	CNAG_00442	967.81	-0.41251	0.16531	0.067899
CNAG_00443	CNAG_00443	70.377	-0.39637	0.24313	0.27915
CNAG_00444	CNAG_00444	108.79	-0.46435	0.19089	0.078097
CNAG_00445	NHP6B01	1984.4	0.62688	0.1151	4.7094e-06
CNAG_00446	CNAG_00446	9.5839	0.41532	0.48014	0.62722
CNAG_00447	CNAG_00447	1156.3	-0.017886	0.13822	0.95933
CNAG_00448	CNAG_00448	295.66	-0.16972	0.13586	0.43549
CNAG_00449	CNAG_00449	787.49	0.39959	0.13964	0.031772
CNAG_00450	LEU2	2117.2	-0.040459	0.24116	0.94448
CNAG_00451	CNAG_00451	72.423	-0.18688	0.21504	0.6254
CNAG_00452	CNAG_00452	73.154	-0.032201	0.33732	0.97226
CNAG_00453	CNAG_00453	10662	0.89815	0.16414	4.1964e-06
CNAG_00454	CNAG_00454	130.47	0.17886	0.3006	0.75159
CNAG_00455	UBP16	814	0.13916	0.19636	0.69895
CNAG_00456	ISP6	1120.1	-0.86771	0.16917	1.8941e-05
CNAG_00457	GLN1	6559.8	0.19751	0.14581	0.38694
CNAG_00458	CNAG_00458	1087.2	0.30227	0.10074	0.022818
CNAG_00460	LIV1	209	0.1323	0.25362	0.78659
CNAG_00461	CNAG_00461	471.36	-0.18313	0.16368	0.49851
CNAG_00462	CNAG_00462	362.31	-0.091678	0.13867	0.71897
CNAG_00463	CNAG_00463	15.191	-1.9044	1.2733	0.33058
CNAG_00464	CNAG_00464	686.6	-0.17545	0.11053	0.29494
CNAG_00465	CNAG_00465	1659.5	0.81034	0.16611	5.6081e-05
CNAG_00466	CNAG_00466	78.578	-0.078404	0.18224	0.82718
CNAG_00467	CNAG_00467	111.13	-0.29534	0.19398	0.31967
CNAG_00468	CNAG_00468	267.14	-0.059115	0.15041	0.84508
CNAG_00469	CNAG_00469	260.3	0.19603	0.10397	0.19687
CNAG_00470	CNAG_00470	250.56	0.0504	0.11212	0.81866
CNAG_00471	CNAG_00471	507.7	0.26611	0.16516	0.28656
CNAG_00472	CNAG_00472	93.059	-0.070055	0.15209	0.81299
CNAG_00473	OST2	316.56	-0.2566	0.12229	0.14231
CNAG_00474	CNAG_00474	54.574	-0.32436	0.20201	0.28871
CNAG_00475	CNAG_00475	147.57	-0.22397	0.21149	0.52532
CNAG_00476	CNAG_00476	58.596	-0.11352	0.42258	0.90086
CNAG_00480	CNAG_00480	217.34	0.30048	0.12597	0.084839
CNAG_00481	CNAG_00481	1.5247	0.021979	1.2663	0.99982
CNAG_00482	CNAG_00482	123.79	0.20889	0.16063	0.4104
CNAG_00483	ACT1	3021	-0.33019	0.16032	0.15153
CNAG_00484	CNAG_00484	143.56	0.028257	0.20216	0.95495
CNAG_00485	CNAG_00485	1561.9	0.53671	0.1248	0.00047959
CNAG_00486	CNAG_00486	362.91	0.49011	0.15469	0.015026
CNAG_00487	CNAG_00487	170.99	0.19646	0.23127	0.63419
CNAG_00488	CNAG_00488	20.66	-0.47329	0.36094	0.40594
CNAG_00490	CNAG_00490	101.12	-1.2803	0.32936	0.0020177
CNAG_00491	CNAG_00491	202.79	0.068766	0.14913	0.81295
CNAG_00492	CNAG_00492	109.24	-0.37351	0.27746	0.39045
CNAG_00493	CNAG_00493	190.71	0.13805	0.16428	0.63651
CNAG_00495	CNAG_00495	339.32	-0.053762	0.17411	0.883
CNAG_00496	CNAG_00496	219.78	0.19125	0.10745	0.23092
CNAG_00497	CNAG_00497	81.151	-0.436	0.23168	0.1977
CNAG_00498	CDC14	13.253	-1.326	0.33768	0.0017478
CNAG_00499	CNAG_00499	70.329	-0.53804	0.2637	0.15655
CNAG_00500	PTC1	691.63	0.24524	0.35845	0.7088
CNAG_00501	CNAG_00501	13.474	-0.26927	0.35555	0.67827
CNAG_00502	CNAG_00502	279.43	0.12688	0.21575	0.75425
CNAG_00503	CNAG_00503	1410.3	-0.057964	0.18222	0.87806
CNAG_00504	CNAG_00504	300.67	0.1894	0.11811	0.28926
CNAG_00505	FZC28	157.13	0.24048	0.15532	0.30969
CNAG_00506	CNAG_00506	150.93	-0.34779	0.19858	0.24109
CNAG_00508	VPS17	187.36	-0.23356	0.124	0.19721
CNAG_00509	CNAG_00509	578.88	0.34046	0.12233	0.037843
CNAG_00510	CNAG_00510	291.95	0.1076	0.12243	0.62041
CNAG_00511	CNAG_00511	22.882	0.05646	0.32992	0.94295
CNAG_00512	CNAG_00512	320.59	0.29705	0.10068	0.025709
CNAG_00513	CNAG_00513	838.83	0.51505	0.14057	0.003897
CNAG_00514	CNAG_00514	411.16	0.44549	0.13042	0.0079714
CNAG_00515	CNAG_00515	254.61	0.62876	0.18863	0.0099152
CNAG_00516	PEX7	29.658	-0.58637	0.266	0.11863
CNAG_00517	CNAG_00517	346.8	-0.13876	0.12962	0.52032
CNAG_00519	ERG3	163.76	0.29404	0.15412	0.19089
CNAG_00520	CNAG_00520	391.78	-0.10174	0.19588	0.78717
CNAG_00521	CNAG_00521	273.39	0.16334	0.18596	0.62061
CNAG_00522	CNAG_00522	266.35	0.46069	0.25845	0.23038
CNAG_00523	CNAG_00523	177.13	0.06942	0.13285	0.78659
CNAG_00524	CNAG_00524	77.171	-0.58339	0.28149	0.14844
CNAG_00525	CNAG_00525	140.21	-0.10396	0.12289	0.63567
CNAG_00526	CNAG_00526	221.75	0.37794	0.20449	0.20914
CNAG_00527	CNAG_00527	1064.9	0.042276	0.23835	0.93931
CNAG_00528	CNAG_00528	164.83	-0.57195	0.14408	0.0015207
CNAG_00529	CNAG_00529	283.53	0.16264	0.23677	0.70854
CNAG_00531	ENA1	2533.6	-0.32668	0.13694	0.084839
CNAG_00532	CNAG_00532	408.92	0.16564	0.17804	0.5924
CNAG_00533	TIM50	639.24	0.061517	0.11258	0.77382
CNAG_00534	CNAG_00534	1394.9	-0.11825	0.12604	0.5894
CNAG_00535	CNAG_00535	491.63	0.13849	0.13242	0.53269
CNAG_00536	CNAG_00536	1014.8	-0.082985	0.1216	0.70923
CNAG_00537	CNAG_00537	83.492	-2.4002	0.39703	2.5131e-07
CNAG_00538	CNAG_00538	832.16	0.12413	0.14211	0.62297
CNAG_00539	CNAG_00539	2121.3	0.83685	0.36074	0.096378
CNAG_00540	CNAG_00540	38.236	-0.62471	0.587	0.52279
CNAG_00541	CNAG_00541	114.58	-0.072102	0.26608	0.90031
CNAG_00542	CNAG_00542	123.57	-0.045885	0.14271	0.87617
CNAG_00543	CNAG_00543	404.46	-0.14454	0.20715	0.70429
CNAG_00544	CNAG_00544	1267.2	0.41166	0.14415	0.032139
CNAG_00545	CNAG_00545	134.68	-0.34329	0.13348	0.059198
CNAG_00546	CHS4	483.92	0.37833	0.14188	0.048615
CNAG_00547	CNAG_00547	269.63	-0.58198	0.20983	0.038529
CNAG_00549	CNAG_00549	0
CNAG_00550	CNAG_00550	72.163	-0.032143	0.22847	0.95459
CNAG_00551	CNAG_00551	618.36	-0.14137	0.12015	0.47154
CNAG_00554	ISC1	152.36	0.14635	0.1341	0.51246
CNAG_00555	CNAG_00555	282.93	-0.052523	0.15068	0.86384
CNAG_00556	CCK1	442.7	-0.37154	0.11625	0.014105
CNAG_00557	CNAG_00557	805.16	-0.13082	0.13169	0.55908
CNAG_00558	CNAG_00558	375.54	-0.14632	0.17528	0.63963
CNAG_00559	BZP3	844.33	0.56584	0.16009	0.0057001
CNAG_00560	CNAG_00560	479.63	-0.2657	0.095824	0.038578
CNAG_00561	HAT1	136.41	-0.054677	0.12837	0.82921
CNAG_00562	CNAG_00562	296.57	0.023301	0.12818	0.93791
CNAG_00563	CNAG_00563	114.84	0.20117	0.18704	0.51812
CNAG_00564	CNAG_00564	429.67	-0.46254	0.24365	0.19334
CNAG_00565	VPS1	910.33	-0.16007	0.095289	0.26256
CNAG_00566	CNAG_00566	129.17	0.27999	0.16234	0.24866
CNAG_00567	CNAG_00567	199.47	-0.010507	0.1352	0.97858
CNAG_00568	CNAG_00568	89.085	0.36533	0.27345	0.39437
CNAG_00569	CNAG_00569	316	0.11287	0.16706	0.71316
CNAG_00570	PKR1	486.7	0.024823	0.13989	0.93931
CNAG_00571	CNAG_00571	181.41	-0.16261	0.12731	0.42247
CNAG_00572	CNAG_00572	454.19	0.057307	0.1198	0.80663
CNAG_00573	CNAG_00573	731.46	0.12053	0.13702	0.62017
CNAG_00574	CNAG_00574	323.74	-0.18809	0.10782	0.24291
CNAG_00576	CNAG_00576	98.265	-0.17861	0.1795	0.5578
CNAG_00577	CNAG_00577	107.67	0.20403	0.15056	0.38679
CNAG_00580	CNAG_00580	560.83	0.19945	0.12666	0.29941
CNAG_00581	CNAG_00581	2705.2	-0.21201	0.14682	0.35348
CNAG_00582	CNAG_00582	774.23	0.24123	0.12712	0.19348
CNAG_00583	CNAG_00583	555.1	-0.088081	0.13725	0.72851
CNAG_00584	CNAG_00584	1110.4	-0.40042	0.14658	0.042473
CNAG_00585	CNAG_00585	1308.7	0.7764	0.16022	6.3328e-05
CNAG_00586	CNAG_00586	71.062	-0.14029	0.198	0.69895
CNAG_00587	CNAG_00587	18.931	0.12338	0.34038	0.85904
CNAG_00588	CNAG_00588	1428.4	0.76952	0.32784	0.091372
CNAG_00589	CNAG_00589	253.86	-0.13942	0.20853	0.71694
CNAG_00590	CNAG_00590	407.05	-0.012252	0.1539	0.97838
CNAG_00591	CNAG_00591	121.16	0.45372	0.28438	0.29263
CNAG_00592	CNAG_00592	235.39	-0.52058	0.17134	0.020901
CNAG_00593	CNAG_00593	123.05	0.29981	0.18084	0.26936
CNAG_00594	CNAG_00594	855.5	-0.51003	0.153	0.0099152
CNAG_00595	CNAG_00595	54.474	0.060847	0.19017	0.87686
CNAG_00596	CNAG_00596	85.18	-0.39871	0.16028	0.069184
CNAG_00597	DIP5	138.32	-0.1344	0.27478	0.80056
CNAG_00598	CNAG_00598	66.362	-0.17224	0.21951	0.6659
CNAG_00599	CNAG_00599	275.56	-0.034793	0.12717	0.89891
CNAG_00600	CAP60	676.12	-0.246	0.10202	0.081112
CNAG_00601	CEL1	453.35	-0.46288	0.15989	0.029319
CNAG_00602	CNAG_00602	1020.2	0.17977	0.11439	0.30048
CNAG_00603	CNAG_00603	969.41	0.31666	0.12221	0.056584
CNAG_00604	CNAG_00604	178.68	-0.25244	0.12262	0.1517
CNAG_00605	CNAG_00605	80.108	-0.5519	0.21781	0.063423
CNAG_00606	CNAG_00606	203.98	-0.19145	0.14534	0.40281
CNAG_00607	CNAG_00607	919.95	-0.034671	0.21529	0.94709
CNAG_00608	CNAG_00608	556.26	-0.032668	0.16939	0.93336
CNAG_00609	CNAG_00609	876.52	0.56164	0.12415	0.00021496
CNAG_00612	CNAG_00612	220.66	0.075322	0.20548	0.85668
CNAG_00613	FCY1	618.01	0.73072	0.15782	0.00014492
CNAG_00614	CNAG_00614	215.77	0.5155	0.29769	0.24634
CNAG_00615	CNAG_00615	130.67	0.013658	0.14075	0.9717
CNAG_00619	CNAG_00619	185.58	0.22952	0.19985	0.48417
CNAG_00622	ARG8	823.16	-0.16317	0.15283	0.52126
CNAG_00623	EGCrP1	126.32	-0.2765	0.16241	0.25536
CNAG_00624	CNAG_00624	237.4	0.026879	0.14268	0.93507
CNAG_00625	CNAG_00625	539.41	-0.040793	0.1364	0.8866
CNAG_00626	CNAG_00626	1192.8	0.34392	0.18961	0.21986
CNAG_00627	CNAG_00627	59.069	0.066174	0.22055	0.88619
CNAG_00628	CNAG_00628	167.9	-0.10912	0.15272	0.69681
CNAG_00632	CNAG_00632	1645.1	-0.2664	0.12048	0.11728
CNAG_00633	CNAG_00633	557.2	0.12226	0.13076	0.59081
CNAG_00634	CNAG_00634	398.96	0.1024	0.12817	0.65879
CNAG_00635	CNAG_00635	283.18	-0.23661	0.19643	0.4577
CNAG_00636	CDC7	19.198	-0.50132	0.26304	0.19129
CNAG_00637	CNAG_00637	211.19	-0.16626	0.18788	0.617
CNAG_00638	CNAG_00638	106.22	0.095828	0.19951	0.80577
CNAG_00639	URO3	81.683	-0.24627	0.17509	0.36734
CNAG_00640	CNAG_00640	15238	0.32824	0.097341	0.0088616
CNAG_00641	CNAG_00641	821.25	-0.10531	0.14304	0.68741
CNAG_00642	CNAG_00642	121.28	-0.2831	0.29957	0.58626
CNAG_00643	CNAG_00643	671.44	0.35335	0.17091	0.14958
CNAG_00644	CNAG_00644	800.86	0.24369	0.11767	0.14868
CNAG_00645	CNAG_00645	218.32	-0.090112	0.13364	0.71409
CNAG_00647	CNAG_00647	1576.8	-0.077939	0.14959	0.78661
CNAG_00648	CNAG_00648	219.95	0.51298	0.11379	0.00022747
CNAG_00649	CNAG_00649	1469.7	-0.03085	0.14716	0.92704
CNAG_00650	CNAG_00650	854.1	0.08846	0.11796	0.68167
CNAG_00651	CNAG_00651	37.476	-1.4103	0.36618	0.002229
CNAG_00652	CNAG_00652	170.35	0.016219	0.14392	0.9665
CNAG_00653	CNAG_00653	16.325	0.25575	0.35146	0.6919
CNAG_00654	SRX1	490.22	0.53563	0.1731	0.018296
CNAG_00655	CNAG_00655	14557	0.29094	0.14671	0.17051
CNAG_00656	CNAG_00656	15128	0.36139	0.14675	0.073269
CNAG_00657	CNAG_00657	0.40984	-0.70881	2.6286	0.90086
CNAG_00658	CNAG_00658	194.59	-0.25274	0.14458	0.24213
CNAG_00659	CNAG_00659	139.42	-0.0084257	0.25877	0.99666
CNAG_00660	CNAG_00660	221.89	-0.1727	0.1685	0.54435
CNAG_00661	CNAG_00661	212.24	-0.19859	0.16739	0.46632
CNAG_00662	CNAG_00662	214.09	-0.3697	0.16839	0.12037
CNAG_00663	CNAG_00663	386.09	-0.041467	0.12063	0.86644
CNAG_00664	CNAG_00664	15.453	-0.13159	0.33907	0.84814
CNAG_00665	CNAG_00665	619.26	0.10333	0.13077	0.66298
CNAG_00666	CNAG_00666	722.65	0.062679	0.095475	0.72077
CNAG_00667	CNAG_00667	311.84	-0.04124	0.16685	0.91164
CNAG_00668	CNAG_00668	2329.7	0.42737	0.16988	0.065293
CNAG_00669	CNAG_00669	269.47	0.040918	0.1547	0.90273
CNAG_00670	FZC12	37.412	-0.48104	0.24605	0.17763
CNAG_00671	CNAG_00671	246.32	0.25163	0.181	0.37457
CNAG_00672	CNAG_00672	7703.9	0.41133	0.12345	0.009946
CNAG_00673	CNAG_00673	262.76	-0.080644	0.11643	0.70674
CNAG_00674	CNAG_00674	129.44	-0.74873	0.28408	0.051538
CNAG_00675	CNAG_00675	157.9	-0.70715	0.17234	0.00099145
CNAG_00676	CNAG_00676	177.11	-0.19438	0.14054	0.37656
CNAG_00677	CNAG_00677	7.2463	-0.2439	0.41821	0.75607
CNAG_00678	URE7	423.76	-0.22848	0.1486	0.31355
CNAG_00679	CNAG_00679	1163.2	-0.24237	0.20275	0.46136
CNAG_00680	CNAG_00680	149.7	-0.32993	0.15149	0.12395
CNAG_00681	CNAG_00681	111.93	-0.29291	0.17231	0.256
CNAG_00682	CNAG_00682	900.45	-0.047165	0.12453	0.85048
CNAG_00683	CNAG_00683	419.61	0.26414	0.19525	0.38766
CNAG_00684	CNAG_00684	363.96	0.14573	0.17123	0.63368
CNAG_00685	CNAG_00685	901.39	0.18799	0.13308	0.36472
CNAG_00686	CNAG_00686	3169.2	0.45262	0.19064	0.086733
CNAG_00687	CNAG_00687	246.02	0.026229	0.23781	0.96798
CNAG_00688	CNAG_00688	232.25	-0.44896	0.13006	0.0071884
CNAG_00689	CNAG_00689	143.9	-0.97227	0.18513	1.1601e-05
CNAG_00690	CNAG_00690	433.25	0.1895	0.093205	0.15785
CNAG_00691	CNAG_00691	424.08	-0.35405	0.14246	0.069505
CNAG_00692	CNAG_00692	306.78	0.13098	0.099378	0.40254
CNAG_00693	CNAG_00693	495.04	-0.076717	0.10606	0.6935
CNAG_00694	CLF1	290.6	-0.047768	0.11091	0.82691
CNAG_00695	CNAG_00695	105.61	-0.21135	0.15739	0.39189
CNAG_00696	CNAG_00696	122.03	-0.18913	0.16952	0.4999
CNAG_00697	UGE1	264.87	0.22663	0.29113	0.66885
CNAG_00698	CNAG_00698	274.46	-0.27847	0.13405	0.14702
CNAG_00699	LPI15	47.377	-0.10347	0.23552	0.82349
CNAG_00700	CNAG_00700	1494.8	0.22572	0.12614	0.22793
CNAG_00701	CAS31	333.32	0.49045	0.16209	0.02142
CNAG_00702	CNAG_00702	873.69	-0.059357	0.13203	0.81866
CNAG_00703	CNAG_00703	12318	0.26105	0.12187	0.13207
CNAG_00704	CNAG_00704	954.76	0.082777	0.18494	0.81973
CNAG_00705	CNAG_00705	584.14	-0.014819	0.12946	0.96583
CNAG_00706	CNAG_00706	484.37	0.21425	0.12808	0.26509
CNAG_00707	CNAG_00707	505.84	0.33483	0.16184	0.14922
CNAG_00708	CNAG_00708	360.49	0.10713	0.11173	0.57756
CNAG_00709	CNAG_00709	142.63	-0.24907	0.21406	0.47739
CNAG_00710	CNAG_00710	174.04	-0.065483	0.17242	0.85048
CNAG_00711	CNAG_00711	155.25	-0.46322	0.20948	0.11728
CNAG_00712	CNAG_00712	613.86	0.52422	0.16106	0.012088
CNAG_00713	CNAG_00713	354.49	-0.098466	0.12741	0.6712
CNAG_00714	CNAG_00714	74.653	-0.11808	0.18201	0.725
CNAG_00715	CNAG_00715	866.65	-0.026215	0.14464	0.93821
CNAG_00716	CNAG_00716	8751.2	0.13574	0.15954	0.63368
CNAG_00717	CNAG_00717	311.06	-0.059738	0.12505	0.80693
CNAG_00718	CAC2	229.38	-0.17448	0.12645	0.3776
CNAG_00719	CNAG_00719	538.02	0.23265	0.22534	0.54049
CNAG_00720	CNAG_00720	338.99	-0.15051	0.2274	0.71881
CNAG_00721	CAP59	452.85	-0.18153	0.10449	0.2449
CNAG_00722	CNAG_00722	639.34	0.39319	0.11621	0.0087314
CNAG_00723	CNAG_00723	146.96	-0.21841	0.20903	0.53336
CNAG_00726	CNAG_00726	94.213	0.21044	0.22501	0.59081
CNAG_00727	CNAG_00727	367.68	0.84766	0.19536	0.00042388
CNAG_00728	CNAG_00728	426.05	0.088431	0.2405	0.85612
CNAG_00730	AFR1	1173	-0.0028941	0.14385	0.99982
CNAG_00732	CCD3	431.04	0.66231	0.17337	0.0024305
CNAG_00733	CNAG_00733	225.53	0.020285	0.13951	0.95253
CNAG_00734	CNAG_00734	562.65	0.18766	0.17882	0.53066
CNAG_00735	CNAG_00735	50.452	-1.8893	0.18297	3.6404e-21
CNAG_00736	SEC5	118.95	-0.28814	0.15777	0.21579
CNAG_00737	CNAG_00737	208.75	0.28533	0.14706	0.18165
CNAG_00738	CNAG_00738	107.21	0.19028	0.18972	0.55364
CNAG_00739	CNAG_00739	77.574	-0.23509	0.16559	0.36196
CNAG_00740	SNF5	1504.3	0.18473	0.1361	0.38636
CNAG_00741	CNAG_00741	3307.9	-0.029958	0.15158	0.93166
CNAG_00742	CNAG_00742	435.73	-0.20966	0.11067	0.19438
CNAG_00743	CNAG_00743	890.84	0.1799	0.16893	0.52261
CNAG_00744	OCH1	289.92	0.07294	0.12507	0.75607
CNAG_00745	HRK1	517.42	0.11486	0.21541	0.7817
CNAG_00746	CAS35	606.69	-0.12051	0.11714	0.54249
CNAG_00747	CNAG_00747	1880.5	0.081421	0.21318	0.85001
CNAG_00748	CNAG_00748	172.96	-0.57253	0.13041	0.00034882
CNAG_00749	CNAG_00749	66.873	1.8581	0.34865	8.0502e-06
CNAG_00750	CNAG_00750	177.5	-0.028076	0.17986	0.94945
CNAG_00751	CNAG_00751	59.963	-0.28239	0.24598	0.48434
CNAG_00752	CNAG_00752	867.96	0.14962	0.2378	0.73448
CNAG_00753	CNAG_00753	225.18	-0.20658	0.16264	0.42549
CNAG_00754	CNAG_00754	974.66	0.30149	0.18887	0.29245
CNAG_00755	CNAG_00755	415.09	-0.20319	0.7086	0.89287
CNAG_00756	CNAG_00756	191.65	-0.15368	0.17506	0.62075
CNAG_00757	DOA4	177.71	-0.20404	0.16879	0.45518
CNAG_00758	CNAG_00758	252.39	-0.12601	0.16016	0.66464
CNAG_00759	CNAG_00759	108.43	-0.065664	0.21353	0.88324
CNAG_00760	CNAG_00760	308.66	-0.17973	0.11581	0.30803
CNAG_00761	CNAG_00761	813.1	0.017984	0.12986	0.95495
CNAG_00762	DPH1	508.77	0.53665	0.1644	0.011843
CNAG_00764	CNAG_00764	1290.9	0.65644	0.16985	0.0021669
CNAG_00765	CNAG_00765	342.78	0.50123	0.26185	0.18959
CNAG_00766	CNAG_00766	130.6	0.38476	0.19829	0.18162
CNAG_00768	CNAG_00768	268.08	0.094176	0.11242	0.63788
CNAG_00769	PBS2	370.02	0.015125	0.12208	0.96196
CNAG_00770	MSH2	152.24	-0.029331	0.13531	0.92313
CNAG_00771	CNAG_00771	7205.3	0.38095	0.12766	0.023678
CNAG_00772	RAD23	567.16	-0.25083	0.121	0.14836
CNAG_00773	CNAG_00773	145.3	-0.024623	0.21128	0.96499
CNAG_00774	CNAG_00774	1882.6	0.43383	0.14619	0.024729
CNAG_00775	CNAG_00775	412.05	0.39925	0.14877	0.046988
CNAG_00776	MP88	1347.1	0.055465	0.13886	0.8419
CNAG_00777	CNAG_00777	839.01	0.00088805	0.13904	0.99982
CNAG_00778	CNAG_00778	345.77	-0.45692	0.12349	0.0035005
CNAG_00779	RPL27	7778.3	0.38524	0.11298	0.0080642
CNAG_00780	CNAG_00780	202.78	-0.24365	0.16699	0.34678
CNAG_00781	CNAG_00781	472.06	-0.18954	0.17749	0.52126
CNAG_00782	SPS1	167.17	-0.10362	0.13613	0.67652
CNAG_00783	CNAG_00783	308.79	0.13878	0.12641	0.50863
CNAG_00784	CNAG_00784	485.62	0.51651	0.096667	7.7723e-06
CNAG_00785	CNAG_00785	22274	0.35964	0.23018	0.30443
CNAG_00786	CNAG_00786	265.81	0.14023	0.16217	0.62736
CNAG_00787	CNAG_00787	190.14	-0.48452	0.17019	0.032783
CNAG_00788	NDH1	2318.3	0.13978	0.12662	0.50623
CNAG_00789	CNAG_00789	1.8388	0.21713	0.90874	0.91483
CNAG_00790	DPP1	298.92	-0.26494	0.18452	0.35657
CNAG_00791	HLH1	290.26	-0.57075	0.22505	0.063201
CNAG_00792	CNAG_00792	528.9	-0.20614	0.14899	0.37656
CNAG_00793	CNAG_00793	917.12	0.22967	0.097684	0.090721
CNAG_00794	CNAG_00794	228.75	-0.33704	0.148	0.10397
CNAG_00795	CFL1	12.552	3.0174	0.73399	0.00096797
CNAG_00796	MDR1	1137.3	-0.10225	0.17447	0.75459
CNAG_00797	CNAG_00797	1785	-0.42969	0.24975	0.24981
CNAG_00798	CNAG_00798	23.719	-0.05621	0.28274	0.93115
CNAG_00799	CNAG_00799	99.14	-0.37948	0.28712	0.40106
CNAG_00800	CNAG_00800	9.704	0.4002	0.4211	0.5825
CNAG_00802	CBP1	231.81	0.13459	0.16666	0.6538
CNAG_00803	CNAG_00803	213.01	0.08427	0.17864	0.80868
CNAG_00804	CNAG_00804	390.03	-0.046194	0.2256	0.92954
CNAG_00805	CNAG_00805	160.06	-0.18855	0.22438	0.63651
CNAG_00806	CNAG_00806	1977.7	-0.18554	0.14027	0.40066
CNAG_00807	CNAG_00807	343.48	0.19793	0.34346	0.76012
CNAG_00808	CNAG_00808	210.46	-0.22898	0.19452	0.47144
CNAG_00809	CNAG_00809	6553.6	0.47519	0.17345	0.041792
CNAG_00810	SSU72	117.22	-0.093867	0.1919	0.80056
CNAG_00811	CNAG_00811	1263.5	-0.068244	0.21422	0.8778
CNAG_00812	IRR1	174.67	0.12647	0.13941	0.60325
CNAG_00813	CNAG_00813	111.27	0.35162	0.43428	0.65266
CNAG_00814	CNAG_00814	16.188	-0.022421	0.54121	0.99347
CNAG_00815	SIT1	2841.7	0.64206	0.20031	0.013858
CNAG_00816	CNAG_00816	1972.7	0.085723	0.15324	0.76688
CNAG_00817	CNAG_00817	84.504	0.081888	0.21773	0.85223
CNAG_00818	CNAG_00818	326.71	0.064127	0.15641	0.83714
CNAG_00819	CNAG_00819	13411	0.10493	0.14181	0.68598
CNAG_00820	CNAG_00820	149.39	0.064246	0.20387	0.87995
CNAG_00821	CNAG_00821	6101.2	0.36287	0.1234	0.026324
CNAG_00822	CNAG_00822	745.17	0.21124	0.12741	0.26936
CNAG_00823	CNAG_00823	61.57	-0.3418	0.33905	0.55106
CNAG_00824	CNAG_00824	391.9	-0.22631	0.14311	0.29733
CNAG_00825	CNAG_00825	159.7	-0.05817	0.15602	0.85409
CNAG_00826	DAK101	32.217	-0.071886	0.2583	0.89688
CNAG_00827	CNAG_00827	24.474	-0.4037	0.48164	0.63764
CNAG_00828	SIP401	58.555	-0.31615	0.2226	0.36196
CNAG_00829	CNAG_00829	961.89	-0.27071	0.10309	0.052504
CNAG_00830	FZC38	219.38	-0.19072	0.1763	0.51552
CNAG_00831	CNAG_00831	321.66	0.34894	0.1099	0.014833
CNAG_00832	CNAG_00832	101.49	-0.21326	0.15734	0.38679
CNAG_00834	CNAG_00834	31.839	1.1993	0.26957	0.00028269
CNAG_00835	CNAG_00835	106.02	0.085025	0.17536	0.80316
CNAG_00836	CNAG_00836	77.612	-0.15043	0.19765	0.67652
CNAG_00837	CNAG_00837	153.03	-0.41692	0.20838	0.16552
CNAG_00838	CNAG_00838	191.99	-0.096089	0.14748	0.72336
CNAG_00839	CNAG_00839	127.46	0.24071	0.20367	0.46861
CNAG_00840	CNAG_00840	33.732	-0.49852	0.26744	0.20371
CNAG_00841	CNAG_00841	204.2	0.051453	0.17499	0.88953
CNAG_00843	CNAG_00843	62.568	-0.051013	0.26873	0.93447
CNAG_00844	CNAG_00844	31.064	-0.79364	0.42224	0.19847
CNAG_00845	CNAG_00845	1218.8	0.40996	0.19553	0.14244
CNAG_00846	CNAG_00846	287.15	0.35915	0.20429	0.23892
CNAG_00847	CNAG_00847	115.4	-0.08491	0.16131	0.78407
CNAG_00848	CNAG_00848	6148.3	1.3755	0.21201	2.4582e-08
CNAG_00849	CNAG_00849	39.324	1.0936	0.25896	0.00065143
CNAG_00850	CNAG_00850	6.8842	-0.7689	0.55481	0.37579
CNAG_00851	CNAG_00851	44.211	0.9947	0.27185	0.0039649
CNAG_00852	CNAG_00852	251.89	0.32285	0.23627	0.38225
CNAG_00853	CNAG_00853	659.92	0.012869	0.23528	0.98752
CNAG_00854	ERG2	263.73	0.10056	0.12717	0.66259
CNAG_00855	CNAG_00855	135.94	-0.32553	0.13963	0.094001
CNAG_00858	CNAG_00858	545.46	0.085806	0.12088	0.69895
CNAG_00859	CNAG_00859	0.56968	-0.034972	1.7275	0.99982
CNAG_00860	CNAG_00860	21.087	0.42412	0.30616	0.37606
CNAG_00861	CNAG_00861	86.217	-0.42433	0.16808	0.064071
CNAG_00862	CNAG_00862	114.56	-0.048113	0.17014	0.89461
CNAG_00863	CNAG_00863	36.752	-0.093895	0.27377	0.8667
CNAG_00864	ITR2	374.91	-0.23468	0.22393	0.53123
CNAG_00865	CAS92	41.009	0.32484	0.4522	0.6951
CNAG_00866	CNAG_00866	387.94	1.0639	0.20383	1.3069e-05
CNAG_00867	ITR3A	89.078	-0.33305	0.23862	0.37235
CNAG_00869	PDR5	148.71	-0.25516	0.25751	0.56047
CNAG_00870	CNAG_00870	419.67	1.0419	0.17002	1.6758e-07
CNAG_00871	CLR3	370.95	-0.39445	0.13669	0.030087
CNAG_00872	CNAG_00872	1341.8	0.19494	0.22589	0.62795
CNAG_00873	CNAG_00873	580.22	0.50953	0.12881	0.0015929
CNAG_00874	CNAG_00874	889.46	0.53793	0.11505	0.0001249
CNAG_00875	CNAG_00875	256.23	0.15907	0.13257	0.45982
CNAG_00876	FRE7	325.2	0.084011	0.19353	0.82571
CNAG_00877	CNAG_00877	322.98	-0.28183	0.27861	0.54915
CNAG_00878	CNAG_00878	181.37	0.14881	0.16272	0.59989
CNAG_00879	CNAG_00879	1234.3	-0.28634	0.23894	0.46061
CNAG_00883	ECM2201	600.49	-0.16855	0.14535	0.47927
CNAG_00884	CNAG_00884	155.8	-0.066327	0.15452	0.82745
CNAG_00885	CNAG_00885	2.2466	0.23588	0.93603	0.9091
CNAG_00886	SAH1	1103	0.12004	0.13697	0.62149
CNAG_00887	CNAG_00887	65.142	0.041989	0.34226	0.96236
CNAG_00888	CNB1	537.09	0.03098	0.12296	0.9091
CNAG_00889	CNAG_00889	56.922	-0.21654	0.19847	0.51259
CNAG_00890	CNAG_00890	25.991	-0.7429	0.26003	0.032054
CNAG_00891	CNAG_00891	1616.5	0.5494	0.15961	0.0073869
CNAG_00892	CNAG_00892	86.176	0.22393	0.16044	0.37235
CNAG_00893	CNAG_00893	504.03	0.47019	0.14066	0.0097167
CNAG_00894	CNAG_00894	2025.3	-0.2587	0.12006	0.12913
CNAG_00895	ZIP1	3286.5	-1.4976	0.22657	1.184e-08
CNAG_00896	FZC34	330.6	-0.53685	0.1648	0.012004
CNAG_00897	SKN1	7127.1	-0.13693	0.16064	0.63321
CNAG_00898	CNAG_00898	53.841	0.44433	0.26486	0.26311
CNAG_00899	CNAG_00899	429.2	0.50547	0.23122	0.12238
CNAG_00900	CNAG_00900	30.959	0.26406	0.63409	0.83461
CNAG_00901	CNAG_00901	66.196	0.24792	0.1779	0.37321
CNAG_00902	CNAG_00902	304.19	-0.16428	0.17487	0.58905
CNAG_00903	CNAG_00903	422.36	0.25344	0.1722	0.34083
CNAG_00904	CNAG_00904	35.159	0.70344	0.60191	0.47512
CNAG_00905	CNAG_00905	56.88	0.12315	0.23739	0.78737
CNAG_00906	CNAG_00906	1406.9	0.53245	0.114	0.00012642
CNAG_00907	CNAG_00907	116.93	-0.021169	0.18449	0.96582
CNAG_00908	CNAG_00908	69.533	0.0098745	0.23024	0.99304
CNAG_00909	CNAG_00909	137.55	-0.43365	0.20678	0.14244
CNAG_00911	CNAG_00911	49.288	-0.61503	0.31036	0.17071
CNAG_00914	KRE6	92.203	-0.36544	0.19384	0.19689
CNAG_00915	CNAG_00915	30.853	0.18571	0.26401	0.70135
CNAG_00916	CNAG_00916	132.97	-0.015049	0.12211	0.96221
CNAG_00917	CNAG_00917	446.38	0.0047129	0.19333	0.99926
CNAG_00919	CNAG_00919	516.05	-0.20907	0.14408	0.35047
CNAG_00920	CNAG_00920	95.441	0.15957	0.19818	0.65534
CNAG_00921	CNAG_00921	101.68	0.18058	0.17105	0.52716
CNAG_00922	CNAG_00922	317.73	0.14983	0.14711	0.54705
CNAG_00923	CNAG_00923	36.635	0.17358	0.33633	0.78881
CNAG_00925	ISP7	40.049	-0.18199	0.36432	0.79609
CNAG_00926	CNAG_00926	285.74	-0.16806	0.23628	0.69872
CNAG_00927	CNAG_00927	78.09	-0.11438	0.19498	0.75449
CNAG_00928	CNAG_00928	459.5	0.06395	0.14207	0.81866
CNAG_00929	CNAG_00929	781.38	0.41484	0.13839	0.022952
CNAG_00930	CNAG_00930	6410.1	0.48235	0.10423	0.00014547
CNAG_00931	CNAG_00931	303.86	-0.31468	0.23198	0.38659
CNAG_00932	CNAG_00932	116.35	0.07367	0.68414	0.96889
CNAG_00933	CNAG_00933	174.36	-0.76845	0.19496	0.0016691
CNAG_00934	DAL1	192.98	0.46775	0.25306	0.20914
CNAG_00935	CNAG_00935	901.93	0.097103	0.11506	0.63622
CNAG_00936	CNAG_00936	770.47	0.1624	0.18164	0.61181
CNAG_00937	CNAG_00937	124.03	0.44471	0.23421	0.19334
CNAG_00938	CNAG_00938	414.26	0.672	0.11505	7.515e-07
CNAG_00939	CNAG_00939	0.29026	0.012531	2.898	0.99982
CNAG_00940	RRP44	386.58	-0.054895	0.1006	0.77392
CNAG_00960	CNAG_00960	779.79	0.22358	0.19917	0.49666
CNAG_00961	CNAG_00961	179.2	0.89235	0.18723	8.6046e-05
CNAG_00964	CNAG_00964	185.37	-0.011846	0.20723	0.98656
CNAG_00966	CNAG_00966	187.09	-0.1968	0.13047	0.32496
CNAG_00967	CNAG_00967	180.16	-0.078654	0.12507	0.73448
CNAG_00968	CNAG_00968	113.16	0.074229	0.14889	0.79609
CNAG_00969	CNAG_00969	37.618	0.21232	0.27172	0.66741
CNAG_00970	CNAG_00970	379.24	-0.081708	0.1547	0.78349
CNAG_00971	CNAG_00971	43.536	-0.061679	0.22323	0.8978
CNAG_00972	CNAG_00972	888.8	0.33732	0.13179	0.060361
CNAG_00973	CNAG_00973	87.646	0.37238	0.20653	0.2237
CNAG_00974	CNAG_00974	6.0007	1.1418	0.63889	0.22865
CNAG_00975	CNAG_00975	125.11	-0.30063	0.25631	0.47277
CNAG_00976	CNAG_00976	5200.3	0.4176	0.18434	0.10649
CNAG_00977	CNAG_00977	636.28	-0.023263	0.10273	0.92062
CNAG_00978	CNAG_00978	622.82	0.17212	0.16865	0.54619
CNAG_00979	CTR4	20403	-1.7141	0.29847	1.214e-06
CNAG_00981	CNAG_00981	32.777	0.021083	0.55648	0.99441
CNAG_00982	CNAG_00982	245.57	-0.06245	0.10825	0.75971
CNAG_00983	CNAG_00983	126.73	-0.31721	0.19119	0.26898
CNAG_00984	CNAG_00984	648.37	1.0807	0.22356	6.6291e-05
CNAG_00985	CNAG_00985	254.07	-0.13437	0.28818	0.81061
CNAG_00986	UBA4	264.85	0.012592	0.15623	0.97786
CNAG_00987	CNAG_00987	233.84	0.20034	0.1312	0.31772
CNAG_00988	CNAG_00988	434.28	-0.15026	0.12272	0.44771
CNAG_00989	UCH2	311.46	0.43128	0.14187	0.020842
CNAG_00990	CNAG_00990	989.59	-0.13574	0.11952	0.49115
CNAG_00991	CNAG_00991	234.88	-0.11036	0.15548	0.69895
CNAG_00992	CNAG_00992	5511.9	0.22105	0.15451	0.35898
CNAG_00993	CNAG_00993	143.38	-0.034447	0.1722	0.93115
CNAG_00994	CNAG_00994	480.95	0.009034	0.24239	0.99472
CNAG_00995	CNAG_00995	581.96	0.94626	0.25016	0.0027471
CNAG_00996	PMT4	349.55	-0.042538	0.13573	0.88072
CNAG_00997	CNAG_00997	750.48	-0.048723	0.1417	0.86644
CNAG_00998	CNAG_00998	359.75	-0.22447	0.11554	0.18118
CNAG_00999	CNAG_00999	132.42	-0.55476	0.17509	0.015026
CNAG_01000	CNAG_01000	385.16	-0.1268	0.10946	0.47983
CNAG_01001	CNAG_01001	32.592	0.32867	0.25613	0.41912
CNAG_01002	CNAG_01002	33.938	0.091849	0.29323	0.88072
CNAG_01003	NCP1	1073.5	0.21622	0.12051	0.22642
CNAG_01004	CNAG_01004	211.32	0.28573	0.13022	0.12046
CNAG_01005	CNAG_01005	1472.7	0.17821	0.15001	0.46582
CNAG_01006	CNAG_01006	110.83	-0.13975	0.14764	0.58538
CNAG_01007	CNAG_01007	96.099	0.42129	0.20016	0.14055
CNAG_01008	CNAG_01008	80.551	-0.088688	0.20877	0.82979
CNAG_01009	CNAG_01009	610.16	-0.21233	0.10897	0.17991
CNAG_01010	CNAG_01010	347.91	0.28844	0.16684	0.24691
CNAG_01011	CNAG_01011	80.488	-0.16648	0.21712	0.67465
CNAG_01012	CNAG_01012	144.2	0.18161	0.16793	0.51552
CNAG_01013	CNAG_01013	154.13	0.53118	0.20714	0.059967
CNAG_01014	ZFC4	640.47	0.4436	0.15265	0.028544
CNAG_01015	CNAG_01015	382.85	0.10415	0.12208	0.6329
CNAG_01016	CNAG_01016	146.12	-0.20901	0.16441	0.42509
CNAG_01017	CNAG_01017	242.18	-0.43746	0.19955	0.12081
CNAG_01018	CNAG_01018	2362.5	0.10316	0.13183	0.66715
CNAG_01019	SOD1	6331.5	0.05634	0.097068	0.75758
CNAG_01020	CNAG_01020	230.04	-0.32923	0.15336	0.13097
CNAG_01021	CNAG_01021	1336.6	0.091711	0.14315	0.72866
CNAG_01022	CNAG_01022	129.11	0.16086	0.20115	0.65845
CNAG_01023	CNAG_01023	225.84	-0.20038	0.13908	0.35477
CNAG_01024	CNAG_01024	492.07	-0.069619	0.15589	0.82025
CNAG_01025	CNAG_01025	356.71	-0.46612	0.22633	0.15153
CNAG_01026	CNAG_01026	86.33	-0.8273	0.4765	0.24516
CNAG_01027	CNAG_01027	45.725	-0.27577	0.28079	0.56462
CNAG_01028	CNAG_01028	186.57	-0.23378	0.19755	0.46787
CNAG_01029	CNAG_01029	290.75	0.30366	0.18113	0.26349
CNAG_01030	CNAG_01030	130.78	0.032383	0.16871	0.93369
CNAG_01031	CNAG_01031	173.39	0.76086	0.2724	0.037025
CNAG_01032	CNAG_01032	149.81	-0.33703	0.5439	0.73935
CNAG_01033	CNAG_01033	814.04	0.6029	0.30455	0.17116
CNAG_01034	CNAG_01034	229.17	0.44651	0.1704	0.053091
CNAG_01035	CNAG_01035	218.15	-0.12955	0.12843	0.55086
CNAG_01036	CNAG_01036	106.5	-0.29312	0.18865	0.30726
CNAG_01037	CNAG_01037	119.49	-0.17369	0.14015	0.44025
CNAG_01038	CNAG_01038	281.62	0.032672	0.16238	0.93085
CNAG_01039	CNAG_01039	551.66	0.064141	0.10648	0.74799
CNAG_01040	CNAG_01040	105.53	-0.25196	0.25963	0.57218
CNAG_01041	CNAG_01041	53.471	-0.073596	0.19373	0.85048
CNAG_01043	CNAG_01043	1514.3	0.54701	0.1671	0.011614
CNAG_01044	CNAG_01044	344.68	0.34134	0.1638	0.1453
CNAG_01045	CNAG_01045	468.42	0.092971	0.12225	0.6768
CNAG_01046	CNAG_01046	247.9	-0.083015	0.16457	0.79425
CNAG_01047	CNAG_01047	252.47	1.1489	0.25052	0.00017102
CNAG_01048	CNAG_01048	69.245	0.067997	0.19339	0.86263
CNAG_01049	CNAG_01049	1760.3	0.08032	0.12806	0.73546
CNAG_01050	CNAG_01050	177.38	-0.3495	0.16717	0.14372
CNAG_01051	NIP100	66.475	-0.50257	0.28535	0.23792
CNAG_01052	CNAG_01052	78.517	0.93567	0.23294	0.0012911
CNAG_01053	CNAG_01053	273.94	-0.15399	0.1248	0.44268
CNAG_01054	CNAG_01054	193.93	-0.13329	0.1694	0.66464
CNAG_01055	CNAG_01055	428.54	-0.015439	0.18817	0.97741
CNAG_01056	CNAG_01056	123.4	0.6812	0.29705	0.10135
CNAG_01057	CNAG_01057	503.28	-0.29002	0.25412	0.48865
CNAG_01058	CNAG_01058	180.13	0.0068014	0.15994	0.99306
CNAG_01059	CNAG_01059	178.99	-0.2872	0.13575	0.13786
CNAG_01060	CNAG_01060	1525.7	0.070368	0.12899	0.77392
CNAG_01061	FRK102	24.316	-0.16726	0.27917	0.74942
CNAG_01062	PSK201	326.3	-0.0097312	0.11492	0.97688
CNAG_01063	CNAG_01063	209.57	-0.10054	0.24219	0.83472
CNAG_01064	CNAG_01064	135.62	0.35108	0.13703	0.060176
CNAG_01065	CNAG_01065	71.833	0.26214	0.22397	0.47412
CNAG_01069	CNAG_01069	117.36	-0.34266	0.2164	0.29669
CNAG_01070	CNAG_01070	148.78	0.4282	0.17933	0.084741
CNAG_01071	CNAG_01071	257.97	-0.46905	0.1481	0.015061
CNAG_01072	CNAG_01072	39.058	-0.16651	0.22497	0.68598
CNAG_01073	CNAG_01073	195.15	-0.26706	0.18546	0.35489
CNAG_01074	CNAG_01074	108.94	0.38616	0.21176	0.21678
CNAG_01075	CNAG_01075	12.535	-0.0043323	0.53991	0.99982
CNAG_01076	CNAG_01076	85.354	0.41248	0.27673	0.33294
CNAG_01077	CNAG_01077	3.4619	-0.89533	0.71084	0.43092
CNAG_01078	CNAG_01078	16.743	-0.44988	0.3032	0.3361
CNAG_01079	CNAG_01079	21.219	-0.3108	0.24043	0.41449
CNAG_01080	CNAG_01080	219.01	-0.20756	0.16357	0.42613
CNAG_01081	CNAG_01081	102.18	-0.2799	0.17773	0.29941
CNAG_01082	CNAG_01082	120.97	0.10911	0.19951	0.77366
CNAG_01083	RPN5	287.47	-0.024456	0.11551	0.92629
CNAG_01084	UBC4	292.6	0.23118	0.17141	0.38941
CNAG_01085	CNAG_01085	71.358	-0.12252	0.3901	0.88043
CNAG_01086	CNAG_01086	77.602	-0.29579	0.1442	0.1535
CNAG_01087	CNAG_01087	599.4	0.2118	0.18544	0.48807
CNAG_01088	CNAG_01088	201.1	-0.12191	0.14706	0.64284
CNAG_01089	CNAG_01089	550.94	0.054663	0.12244	0.82025
CNAG_01090	CNAG_01090	516.5	0.78356	0.12924	2.3849e-07
CNAG_01091	CNAG_01091	467.45	-0.089149	0.092508	0.57538
CNAG_01092	CNAG_01092	302.47	0.3016	0.12185	0.070988
CNAG_01093	CNAG_01093	1840.9	0.40284	0.19512	0.1503
CNAG_01094	CNAG_01094	1107.6	0.26001	0.22117	0.47169
CNAG_01095	CNAG_01095	215.7	-0.042791	0.1126	0.85048
CNAG_01096	CNAG_01096	136.35	0.14759	0.17379	0.63419
CNAG_01097	CNAG_01097	142.89	0.35992	0.25271	0.36064
CNAG_01098	CNAG_01098	523.31	0.33056	0.1412	0.09235
CNAG_01099	CNAG_01099	766.41	0.0061542	0.11239	0.98752
CNAG_01100	CNAG_01100	349.41	-0.32445	0.10382	0.016839
CNAG_01101	CNAG_01101	654.03	-0.098195	0.18863	0.78661
CNAG_01102	CNAG_01102	972.76	0.95118	0.21051	0.00021807
CNAG_01103	PRP11	398.44	0.098433	0.13359	0.68738
CNAG_01104	CNAG_01104	324.33	0.087154	0.23284	0.85308
CNAG_01105	CNAG_01105	58.07	-0.72693	0.1928	0.0028562
CNAG_01106	VPH1	320.9	-0.30097	0.14307	0.14077
CNAG_01107	CNAG_01107	482.15	-0.25634	0.12685	0.16085
CNAG_01108	DAL2	56.443	-0.79386	0.1938	0.0010027
CNAG_01109	CNAG_01109	838.44	-0.22471	0.15237	0.33972
CNAG_01110	CNAG_01110	305.13	-0.1493	0.15698	0.58218
CNAG_01111	CNAG_01111	1358.7	0.0098766	0.16928	0.98631
CNAG_01112	CNAG_01112	210.44	-0.31615	0.17111	0.2093
CNAG_01113	CNAG_01113	783.8	-0.083375	0.21402	0.84758
CNAG_01114	CNAG_01114	345.1	-0.27096	0.12863	0.14003
CNAG_01115	CNAG_01115	297.59	-0.27686	0.19278	0.35647
CNAG_01116	CNAG_01116	439.42	0.55274	0.15883	0.0066802
CNAG_01117	EF3	42402	0.63508	0.10325	1.4917e-07
CNAG_01118	CNAG_01118	43.904	0.12212	0.25054	0.80144
CNAG_01119	CNAG_01119	1236.1	0.33395	0.27205	0.4457
CNAG_01120	CNAG_01120	1800.6	0.033596	0.15159	0.92225
CNAG_01121	CNAG_01121	150.35	-0.19178	0.21386	0.61032
CNAG_01122	CNAG_01122	32.694	0.18174	0.41658	0.82489
CNAG_01123	CNAG_01123	427.79	0.5174	0.18156	0.032642
CNAG_01124	CNAG_01124	248.28	0.27129	0.18974	0.3591
CNAG_01125	CNAG_01125	451.87	-0.0099828	0.22754	0.99297
CNAG_01126	CNAG_01126	431.33	-0.29244	0.12989	0.10941
CNAG_01127	CNAG_01127	91.495	-0.44101	0.19666	0.11078
CNAG_01128	CNAG_01128	204.55	0.098847	0.14184	0.70453
CNAG_01129	ERG7	39.33	-0.15675	0.238	0.7202
CNAG_01130	CNAG_01130	398.39	0.057405	0.17392	0.87208
CNAG_01131	CNAG_01131	276.89	-0.17375	0.18804	0.59535
CNAG_01132	CNAG_01132	953.91	0.54396	0.13728	0.0015596
CNAG_01133	CNAG_01133	104.04	0.067236	0.14561	0.81274
CNAG_01134	CNAG_01134	131.92	-0.24379	0.18181	0.39225
CNAG_01135	CNAG_01135	164.6	0.014958	0.18673	0.97813
CNAG_01136	CNAG_01136	1293.1	0.58298	0.14789	0.0016691
CNAG_01137	CNAG_01137	3842.3	0.10565	0.29681	0.86162
CNAG_01138	CCP1	878.3	-0.28037	0.18462	0.32119
CNAG_01139	CNAG_01139	18.753	-0.068913	0.45806	0.95216
CNAG_01140	CNAG_01140	1557.8	0.74567	0.18065	0.0009272
CNAG_01141	RRP40	254.93	-0.025366	0.17491	0.95253
CNAG_01142	CNAG_01142	119.03	-0.18106	0.19303	0.58941
CNAG_01143	CNAG_01143	91.76	0.035064	0.18883	0.93628
CNAG_01144	RPA70	162.89	-0.14378	0.172	0.63918
CNAG_01145	CNAG_01145	73.824	-0.33643	0.20226	0.26754
CNAG_01146	CNAG_01146	857.66	0.33387	0.1118	0.023533
CNAG_01147	CNAG_01147	241.21	-0.1933	0.19104	0.54907
CNAG_01148	FPR3	1955.1	0.67762	0.12047	2.0998e-06
CNAG_01149	CNAG_01149	208.98	-0.46939	0.17993	0.054318
CNAG_01150	CNAG_01150	16428	0.32337	0.15651	0.14992
CNAG_01151	UBC5	310.7	-0.15343	0.13322	0.48319
CNAG_01152	CNAG_01152	10729	0.40666	0.10124	0.0012911
CNAG_01153	CNAG_01153	4201	0.33085	0.15127	0.12217
CNAG_01154	CNAG_01154	113.4	0.64105	0.24203	0.050329
CNAG_01155	GUT1	569.43	0.56064	0.15224	0.0036861
CNAG_01156	CAP2	307.69	-0.22056	0.19902	0.50411
CNAG_01157	CNAG_01157	152.74	-0.21045	0.173	0.45137
CNAG_01158	CNAG_01158	2015.4	0.11535	0.099378	0.47856
CNAG_01159	CNAG_01159	1481.1	0.30269	0.14873	0.15737
CNAG_01161	CNAG_01161	158.06	0.028278	0.12398	0.91997
CNAG_01162	MAK3201	65.75	0.21682	0.18593	0.47602
CNAG_01163	RAD54	444.96	-0.12883	0.20271	0.73158
CNAG_01164	CNAG_01164	688.17	-0.29583	0.19953	0.33652
CNAG_01165	LCB5	149.15	-0.1854	0.13871	0.39433
CNAG_01166	URE4	147.13	-0.34492	0.15487	0.11401
CNAG_01167	URE2	470.89	-0.17575	0.1214	0.35176
CNAG_01168	CNAG_01168	5153.5	0.34357	0.13432	0.060607
CNAG_01169	CNAG_01169	249.78	0.26477	0.13128	0.16205
CNAG_01170	CNAG_01170	9119.6	0.18484	0.11871	0.30615
CNAG_01171	CNAG_01171	562.32	0.56676	0.11587	5.3483e-05
CNAG_01172	PBX1	139.2	-0.16245	0.14742	0.50716
CNAG_01173	LAG1	113.67	-0.34674	0.22169	0.3039
CNAG_01174	CNAG_01174	1384.6	0.10606	0.13005	0.65047
CNAG_01175	CNAG_01175	386.93	-0.059285	0.10215	0.75758
CNAG_01177	NEM1	82.183	-0.30209	0.22107	0.38225
CNAG_01178	CNAG_01178	666.28	0.3052	0.17793	0.25102
CNAG_01179	CNAG_01179	632.3	0.47307	0.12498	0.0027327
CNAG_01180	CNAG_01180	400.16	-0.75475	0.25706	0.026578
CNAG_01181	CNAG_01181	12502	0.43444	0.1255	0.0069957
CNAG_01182	CNAG_01182	977.58	-0.039349	0.10888	0.85919
CNAG_01183	LSB1	138.99	-0.19105	0.19066	0.55391
CNAG_01184	CNAG_01184	130.56	0.28999	0.17401	0.26654
CNAG_01185	CNAG_01185	3559.7	0.39081	0.25344	0.3121
CNAG_01186	CNAG_01186	304.6	-0.18082	0.097026	0.20375
CNAG_01187	CNAG_01187	1252.8	0.46216	0.15442	0.023233
CNAG_01188	CNAG_01188	79.425	-0.11445	0.17854	0.72851
CNAG_01189	CNAG_01189	2362.4	0.38655	0.10346	0.0031193
CNAG_01190	CNAG_01190	269.43	-0.25417	0.14875	0.25331
CNAG_01191	CNAG_01191	111.37	-0.20166	0.15406	0.40666
CNAG_01192	CNAG_01192	57.319	0.083638	0.20789	0.84029
CNAG_01193	CNAG_01193	109.68	-0.46605	0.48314	0.57487
CNAG_01194	CNAG_01194	21.695	-0.037488	0.43969	0.97655
CNAG_01195	CNAG_01195	424.97	-0.064516	0.13748	0.80943
CNAG_01196	CNAG_01196	121.53	0.10562	0.16286	0.725
CNAG_01197	CNAG_01197	459.42	0.17512	0.13635	0.41849
CNAG_01198	CNAG_01198	655.15	0.031396	0.1004	0.88077
CNAG_01199	CNAG_01199	265.26	-0.076558	0.13266	0.75968
CNAG_01200	CNAG_01200	99.354	-0.024302	0.1587	0.95062
CNAG_01201	CNAG_01201	206.55	-0.24347	0.15001	0.28225
CNAG_01202	CNAG_01202	109.59	0.13623	0.23284	0.75519
CNAG_01203	YVH1	522.01	0.21722	0.17673	0.44517
CNAG_01204	CNAG_01204	1996.8	-0.099652	0.13031	0.67558
CNAG_01207	CNAG_01207	577.19	-0.60947	0.20086	0.021086
CNAG_01208	CCH1	650.21	-0.082303	0.12325	0.7173
CNAG_01209	FAB1	152.8	-0.44503	0.1635	0.043626
CNAG_01210	CNAG_01210	24.409	0.5234	0.36919	0.36322
CNAG_01211	CNAG_01211	569.02	-0.27061	0.17807	0.32074
CNAG_01212	CNAG_01212	427.3	0.45339	0.15951	0.033117
CNAG_01213	CNAG_01213	142.24	-0.074331	0.16	0.81128
CNAG_01214	HOC2	214.12	0.4046	0.13848	0.027502
CNAG_01215	CNAG_01215	760.71	0.16571	0.12359	0.39225
CNAG_01216	CNAG_01216	1579.9	-0.017263	0.11961	0.95282
CNAG_01217	CNAG_01217	845.95	0.19287	0.13513	0.35961
CNAG_01220	CNAG_01220	385.03	0.22411	0.11184	0.16482
CNAG_01221	CNAG_01221	259.6	0.015765	0.15114	0.97023
CNAG_01222	CNAG_01222	333.54	0.06671	0.13326	0.7957
CNAG_01223	CNAG_01223	240.06	0.08905	0.18751	0.80785
CNAG_01224	CNAG_01224	16905	0.27786	0.14654	0.19385
CNAG_01228	CNAG_01228	131.77	-0.25344	0.12635	0.16442
CNAG_01229	CNAG_01229	48.606	-0.45657	0.26927	0.25764
CNAG_01230	MP98	1212.9	0.04087	0.1676	0.91241
CNAG_01231	CNAG_01231	109.21	-0.56407	0.20914	0.045856
CNAG_01232	PMC1	3645.8	-0.1232	0.097595	0.42968
CNAG_01233	CNAG_01233	199.77	-0.33888	0.1195	0.033652
CNAG_01234	CNAG_01234	125.79	0.32084	0.17198	0.20327
CNAG_01235	CNAG_01235	640.03	-0.029649	0.11404	0.90451
CNAG_01236	CNAG_01236	1280.5	0.31413	0.16297	0.18542
CNAG_01237	CNAG_01237	1160.4	0.52334	0.17015	0.019244
CNAG_01238	CNAG_01238	380.6	0.0031063	0.13305	0.9998
CNAG_01239	CDA3	85.392	-0.91413	0.25086	0.0041369
CNAG_01240	CNAG_01240	379.03	0.6866	0.13103	1.2209e-05
CNAG_01241	CNAG_01241	220.06	0.10057	0.15072	0.71744
CNAG_01242	HAPX	3025.5	0.7323	0.2261	0.012579
CNAG_01243	SET101	844.47	-0.070403	0.14945	0.80868
CNAG_01244	CNAG_01244	106.8	-0.021517	0.26249	0.97741
CNAG_01245	CNAG_01245	311.88	0.04901	0.13342	0.85629
CNAG_01246	CNAG_01246	135.2	0.27491	0.19207	0.35895
CNAG_01247	CNAG_01247	307.04	0.25861	0.11258	0.10054
CNAG_01248	CNAG_01248	462.39	-0.25993	0.1348	0.18518
CNAG_01249	CNAG_01249	192.06	-0.095193	0.14138	0.71451
CNAG_01250	TRL1	755.96	-0.1435	0.14523	0.56204
CNAG_01251	UFD4	908.99	-0.010926	0.17173	0.985
CNAG_01252	CNAG_01252	31.836	-1.0641	0.2584	0.00094283
CNAG_01253	CNAG_01253	893.18	0.20612	0.11431	0.2237
CNAG_01254	OCA101	76.676	-0.28558	0.16553	0.24859
CNAG_01255	CNAG_01255	892.17	-0.23864	0.19704	0.45372
CNAG_01256	CNAG_01256	9.2184	-0.081655	0.41728	0.93213
CNAG_01257	CNAG_01257	198.12	-0.56611	0.17326	0.011762
CNAG_01258	CNAG_01258	274.75	-0.12027	0.11872	0.54877
CNAG_01261	CNAG_01261	1094.5	0.13555	0.22933	0.75358
CNAG_01262	GPB1	111.79	0.065835	0.19077	0.86587
CNAG_01263	CNAG_01263	1024.1	0.1524	0.13498	0.49402
CNAG_01264	CNAG_01264	1119.8	0.31663	0.12644	0.066814
CNAG_01265	CNAG_01265	161.03	0.014257	0.1435	0.97112
CNAG_01266	CNAG_01266	820.4	-0.085284	0.11222	0.67681
CNAG_01267	CNAG_01267	87.291	-0.41862	0.21217	0.17288
CNAG_01268	CNAG_01268	24.355	-0.12671	0.38062	0.87094
CNAG_01270	CNAG_01270	755.83	-0.1527	0.16952	0.60764
CNAG_01271	CNAG_01271	254.74	-0.092997	0.11472	0.65239
CNAG_01272	CNAG_01272	1141.7	0.051355	0.37151	0.95495
CNAG_01273	CNAG_01273	1141.2	0.36096	0.18269	0.17225
CNAG_01274	CNAG_01274	518.1	-0.20145	0.11892	0.25833
CNAG_01275	CNAG_01275	191.22	0.92446	0.25376	0.004143
CNAG_01276	CNAG_01276	446.93	-0.29612	0.14645	0.16054
CNAG_01277	CNAG_01277	351.72	-0.048955	0.15211	0.87612
CNAG_01278	APT2	391.31	-0.047185	0.15361	0.88324
CNAG_01279	CNAG_01279	186.82	-0.024611	0.14983	0.94611
CNAG_01281	CNAG_01281	374.58	0.38464	0.13162	0.027502
CNAG_01282	CNAG_01282	288.02	-0.1037	0.17282	0.74927
CNAG_01283	CAP5	282.75	-0.21935	0.36092	0.74504
CNAG_01284	CNAG_01284	497.68	0.24434	0.13133	0.20492
CNAG_01285	CNAG_01285	25.631	-0.96282	0.25414	0.0027042
CNAG_01286	CNAG_01286	64.066	-0.2825	0.21514	0.40518
CNAG_01287	CNAG_01287	1087	0.065394	0.11648	0.76568
CNAG_01288	CNAG_01288	969.55	0.4514	0.12021	0.0029903
CNAG_01289	CNAG_01289	217.1	0.21904	0.14746	0.33542
CNAG_01290	CNAG_01290	308.88	0.25418	0.16417	0.30969
CNAG_01291	CNAG_01291	433.73	0.014255	0.1039	0.95539
CNAG_01292	CNAG_01292	940.08	0.49322	0.18848	0.053511
CNAG_01293	CNAG_01293	403.42	-0.10279	0.13684	0.68135
CNAG_01294	IPK1	74.963	0.21345	0.2097	0.54727
CNAG_01295	CNAG_01295	315.78	0.20695	0.1204	0.25047
CNAG_01296	CNAG_01296	651.44	0.40623	0.17446	0.094567
CNAG_01297	CNAG_01297	105.26	0.10827	0.1569	0.70758
CNAG_01298	CNAG_01298	579.58	-0.073496	0.14227	0.78881
CNAG_01299	CNAG_01299	0.85949	1.1372	1.607	0.69919
CNAG_01300	CNAG_01300	5584.1	0.35934	0.11414	0.015799
CNAG_01301	CNAG_01301	975.94	0.31668	0.1556	0.15737
CNAG_01302	CNAG_01302	410.76	-0.10035	0.15011	0.71694
CNAG_01303	CNAG_01303	321.88	-0.17487	0.15637	0.49875
CNAG_01304	CNAG_01304	342.76	0.071824	0.15919	0.81817
CNAG_01305	CNAG_01305	1188.6	-0.14028	0.16602	0.63592
CNAG_01306	CNAG_01306	180.46	-0.084794	0.19322	0.82362
CNAG_01307	CNAG_01307	425.18	0.25202	0.20854	0.45518
CNAG_01308	CNAG_01308	903.89	0.62378	0.19062	0.011646
CNAG_01309	CNAG_01309	367.24	-0.1352	0.13163	0.5429
CNAG_01310	CNAG_01310	602.79	0.12547	0.2205	0.7634
CNAG_01313	CNAG_01313	309.28	-0.18993	0.10719	0.2339
CNAG_01314	PPP1	470.72	-0.57794	0.14678	0.0016878
CNAG_01315	CNAG_01315	255.8	-0.38574	0.12154	0.01485
CNAG_01316	RPA32	196.08	-0.30208	0.15942	0.19431
CNAG_01317	CNAG_01317	406.77	-0.48803	0.14704	0.010351
CNAG_01318	CNAG_01318	303.29	-0.20101	0.1189	0.25862
CNAG_01319	PAC2	163.73	-0.14176	0.22483	0.73415
CNAG_01320	CNAG_01320	513.4	0.36683	0.10764	0.0080872
CNAG_01321	CNAG_01321	1574.1	0.12614	0.13652	0.59535
CNAG_01322	CNAG_01322	363.73	0.02987	0.15737	0.93447
CNAG_01323	CNAG_01323	2150.1	0.10113	0.13008	0.66899
CNAG_01324	CNAG_01324	53.062	-0.38363	0.23533	0.27915
CNAG_01325	CNAG_01325	167.73	-0.1605	0.24436	0.72066
CNAG_01330	CNAG_01330	307.48	-0.26562	0.12044	0.11843
CNAG_01331	CNAG_01331	326.19	-0.60013	0.11654	1.7876e-05
CNAG_01332	CNAG_01332	7663.5	0.28851	0.10923	0.050893
CNAG_01333	ALK1	5.021	-2.1811	0.89684	0.078151
CNAG_01334	CNAG_01334	41.623	-1.8043	0.34896	1.6168e-05
CNAG_01335	CNAG_01335	60.78	-0.3855	0.18234	0.13796
CNAG_01336	CNAG_01336	100	0.056904	0.20651	0.89795
CNAG_01337	CNAG_01337	157.35	-0.68836	0.2331	0.025521
CNAG_01338	CNAG_01338	820.06	0.21258	0.13625	0.30516
CNAG_01339	CNAG_01339	467.98	-0.21849	0.132	0.27019
CNAG_01340	CNAG_01340	531.7	-0.15764	0.16721	0.58767
CNAG_01341	ISP3	608.86	0.78898	0.21592	0.0040159
CNAG_01342	CNAG_01342	230.68	0.1707	0.10614	0.2877
CNAG_01343	CNAG_01343	223.93	-0.51418	0.14069	0.0040159
CNAG_01344	CNAG_01344	109.32	0.1006	0.15161	0.71874
CNAG_01345	CNAG_01345	458.6	0.34609	0.11693	0.025159
CNAG_01346	HPP2	133.02	-0.067717	0.14875	0.81557
CNAG_01347	CNAG_01347	645.42	-0.10017	0.13797	0.69212
CNAG_01348	CNAG_01348	401.43	1.0305	0.16252	5.5224e-08
CNAG_01349	CNAG_01349	150.72	0.072142	0.21267	0.86773
CNAG_01350	RMD5	212.06	0.10321	0.11776	0.62149
CNAG_01351	CNAG_01351	559.6	0.0059167	0.095738	0.9859
CNAG_01352	CNAG_01352	480.25	-0.0073882	0.1207	0.98593
CNAG_01353	CNAG_01353	810.7	0.21514	0.1498	0.35647
CNAG_01354	CNAG_01354	13760	0.74671	0.30559	0.076475
CNAG_01355	CNAG_01355	311.92	0.02292	0.14205	0.94709
CNAG_01356	CNAG_01356	114.15	-0.067337	0.14191	0.8079
CNAG_01357	SDP101	215.61	0.45908	0.16885	0.0438
CNAG_01358	CNAG_01358	154.68	0.22194	0.19505	0.49042
CNAG_01359	CNAG_01359	3918.9	0.3239	0.17819	0.21892
CNAG_01360	CNAG_01360	816.12	-0.05303	0.11939	0.82109
CNAG_01361	CNAG_01361	4565.3	0.16655	0.11019	0.32376
CNAG_01362	CNAG_01362	301.68	0.0089383	0.10099	0.9755
CNAG_01363	CNAG_01363	317.26	0.091271	0.13566	0.71451
CNAG_01364	CNAG_01364	1073	0.17463	0.13135	0.39773
CNAG_01365	CNAG_01365	219.02	0.12078	0.2426	0.79637
CNAG_01367	CNAG_01367	2.1239	0.3718	0.91767	0.83914
CNAG_01368	CNAG_01368	282.5	0.51179	0.30235	0.25836
CNAG_01369	CNAG_01369	299.97	-0.42059	0.29792	0.36486
CNAG_01370	CNAG_01370	118.59	-0.032713	0.22442	0.95253
CNAG_01371	CRG2	166.57	-0.097529	0.16821	0.75766
CNAG_01372	CNAG_01372	210.25	-0.035514	0.16761	0.92629
CNAG_01373	CDC10	566.87	-0.33655	0.35788	0.58879
CNAG_01375	ABP1	306.14	0.22608	0.14533	0.30672
CNAG_01376	CNAG_01376	4482.2	0.083899	0.18748	0.81973
CNAG_01377	UBP13	407.48	-0.28525	0.12214	0.09341
CNAG_01378	STE24	206.88	-0.18211	0.12918	0.3657
CNAG_01379	CNAG_01379	1051.2	0.32143	0.12389	0.056181
CNAG_01380	CNAG_01380	160.79	-0.12313	0.1929	0.72989
CNAG_01381	CNAG_01381	276.82	0.075502	0.12493	0.74709
CNAG_01382	CNAG_01382	100.83	-0.21584	0.20077	0.51819
CNAG_01384	CNAG_01384	391.82	0.11035	0.188	0.75449
CNAG_01385	GGT1	344.85	0.25657	0.11167	0.10049
CNAG_01386	CNAG_01386	116.6	0.47989	0.13194	0.0041886
CNAG_01387	CNAG_01387	495.2	0.29174	0.16839	0.24634
CNAG_01388	CNAG_01388	118.18	-0.0077789	0.21142	0.99472
CNAG_01389	CNAG_01389	56.198	-1.5538	0.96789	0.28871
CNAG_01390	CNAG_01390	1372.4	0.40802	0.10016	0.0010827
CNAG_01391	CNAG_01391	1166	0.20092	0.12606	0.29282
CNAG_01392	CNAG_01392	109.71	-0.19221	0.20515	0.59006
CNAG_01395	CNAG_01395	391.22	-0.22545	0.17389	0.41263
CNAG_01396	CNAG_01396	288.02	-0.31339	0.10117	0.018148
CNAG_01397	CNAG_01397	1542.6	0.43492	0.12577	0.0070529
CNAG_01398	CNAG_01398	668.62	0.13833	0.10769	0.41848
CNAG_01399	CNAG_01399	232.89	-0.30549	0.13396	0.10347
CNAG_01400	CNAG_01400	1380.9	0.26429	0.13987	0.19564
CNAG_01401	CNAG_01401	138.08	0.58488	0.19154	0.020238
CNAG_01402	CNAG_01402	468.12	-0.15179	0.14445	0.52978
CNAG_01403	CNAG_01403	421.69	-0.2407	0.14132	0.2551
CNAG_01404	CNAG_01404	2093.3	0.4305	0.17682	0.077766
CNAG_01405	CNAG_01405	833.79	0.37769	0.19734	0.18959
CNAG_01406	CNAG_01406	141.32	0.045051	0.24525	0.93725
CNAG_01408	CNAG_01408	320.69	-0.13149	0.1401	0.5894
CNAG_01411	CNAG_01411	91.175	0.10993	0.2001	0.77238
CNAG_01412	PAH1	367.92	-0.018041	0.17867	0.97066
CNAG_01413	PUB1	1984.2	-0.08701	0.16244	0.78037
CNAG_01414	CNAG_01414	503.07	0.003597	0.13564	0.9989
CNAG_01415	CNAG_01415	388.55	-0.044777	0.1078	0.83472
CNAG_01416	CNAG_01416	380.97	0.14511	0.16845	0.62828
CNAG_01417	CNAG_01417	211.85	0.45756	0.20862	0.12058
CNAG_01418	CNAG_01418	173.39	0.35529	0.1561	0.1042
CNAG_01419	CNAG_01419	224.83	0.20599	0.14791	0.3735
CNAG_01420	CNAG_01420	122.34	-0.24494	0.14283	0.25102
CNAG_01421	CNAG_01421	143.16	-0.58282	0.22178	0.05239
CNAG_01422	CNAG_01422	307.49	0.2837	0.16143	0.23894
CNAG_01423	CNAG_01423	444.73	0.018437	0.18098	0.97046
CNAG_01424	CNAG_01424	230.95	-0.27708	0.20241	0.38185
CNAG_01425	CNAG_01425	62.723	0.0074391	0.18233	0.99353
CNAG_01426	CNAG_01426	287.22	-0.23352	0.12204	0.18959
CNAG_01428	CNAG_01428	8971	0.29964	0.11294	0.050001
CNAG_01429	CNAG_01429	136	0.088257	0.13008	0.71192
CNAG_01430	CNAG_01430	189.53	-0.46658	0.14087	0.010532
CNAG_01431	HOB1	166.82	0.21036	0.16624	0.42784
CNAG_01432	CNAG_01432	391.1	0.28562	0.14073	0.15846
CNAG_01435	CNAG_01435	916.85	-0.016824	0.11471	0.95253
CNAG_01436	SIT4	249.93	-0.21049	0.12608	0.26607
CNAG_01437	CNAG_01437	803.57	0.25151	0.14536	0.24653
CNAG_01438	SWI6	70.016	-0.63919	0.29864	0.13226
CNAG_01439	CNAG_01439	349.53	-0.19436	0.13648	0.36064
CNAG_01440	CNAG_01440	126.43	-0.19783	0.16072	0.44446
CNAG_01441	CNAG_01441	145.01	-0.044652	0.22581	0.93166
CNAG_01442	CNAG_01442	1192.8	-0.036346	0.11972	0.88425
CNAG_01443	CNAG_01443	74.627	0.55707	0.18117	0.019253
CNAG_01444	RPB4	290.17	-0.39021	0.16314	0.084285
CNAG_01445	APG9	266.72	-0.54714	0.21532	0.062569
CNAG_01446	HSP12	7176.4	0.70878	0.17193	0.00093488
CNAG_01448	CNAG_01448	204.62	-0.047266	0.18881	0.91006
CNAG_01451	CNAG_01451	704.11	-0.15217	0.10407	0.34516
CNAG_01452	MAT3	96.426	-0.20295	0.2069	0.5654
CNAG_01454	STE12alpha	11.904	-1.1498	1.4032	0.64834
CNAG_01455	RPL39alpha	7300	0.36007	1.6441	0.923
CNAG_01456	CNAG_01456	38.22	-0.034886	1.3912	0.99915
CNAG_01461	CNAG_01461	157.28	-0.54048	0.19883	0.043845
CNAG_01463	CNAG_01463	480.8	-0.39402	0.17487	0.10911
CNAG_01464	FHB1	4480.9	0.93753	0.25581	0.0038922
CNAG_01465	CNAG_01465	105.89	0.012329	0.18403	0.98297
CNAG_01466	CNAG_01466	280.99	0.27056	0.16661	0.28199
CNAG_01467	CNAG_01467	297.9	-0.24697	0.29496	0.63814
CNAG_01468	CNAG_01468	25.264	-0.64516	0.31113	0.14822
CNAG_01469	CNAG_01469	597.49	-0.1371	0.098647	0.37469
CNAG_01470	CNAG_01470	450.78	-0.051435	0.16452	0.88077
CNAG_01471	CNAG_01471	170.55	-0.091928	0.20955	0.82362
CNAG_01472	CNAG_01472	270.92	-0.23568	0.15033	0.30217
CNAG_01473	CNAG_01473	81.959	0.27244	0.1948	0.37119
CNAG_01474	CNAG_01474	104.75	-0.16159	0.20853	0.67025
CNAG_01475	SMT1	622.95	-0.18183	0.094386	0.18578
CNAG_01476	CNAG_01476	907.82	-0.16827	0.1566	0.51828
CNAG_01477	CNAG_01477	244.6	0.092284	0.22372	0.83619
CNAG_01478	CNAG_01478	60.091	0.22644	0.19267	0.47184
CNAG_01479	CNAG_01479	428.69	0.5032	0.20485	0.074287
CNAG_01480	CNAG_01480	4935.6	0.45247	0.14094	0.013658
CNAG_01481	CNAG_01481	209.7	0.45196	0.16047	0.035079
CNAG_01482	CNAG_01482	251.63	0.13824	0.17965	0.67321
CNAG_01483	HPI1	184.51	-0.1077	0.14715	0.68979
CNAG_01485	CNAG_01485	347.82	0.40381	0.12438	0.012404
CNAG_01486	CNAG_01486	5882.7	0.35552	0.10492	0.0086009
CNAG_01487	CNAG_01487	4.0617	0.13262	0.75182	0.93964
CNAG_01489	CAS9	91.757	-0.47879	0.17785	0.046306
CNAG_01490	CNAG_01490	272.8	-0.22697	0.21429	0.52532
CNAG_01491	CNAG_01491	175.74	-0.28778	0.20266	0.36196
CNAG_01492	CNAG_01492	657.27	0.08747	0.14053	0.73753
CNAG_01493	CNAG_01493	2412.9	0.79344	0.17194	0.00015308
CNAG_01494	CNAG_01494	69.988	-0.57156	0.20653	0.039051
CNAG_01495	CNAG_01495	50.932	-0.35846	0.25625	0.37109
CNAG_01496	PPT1	361.13	0.43365	0.15243	0.032922
CNAG_01497	CNAG_01497	110.21	0.12377	0.19607	0.73393
CNAG_01498	AKP2	118.07	0.35552	0.19757	0.22498
CNAG_01499	CNAG_01499	93.508	0.12523	0.21324	0.75448
CNAG_01500	CNAG_01500	9.2063	1.6632	0.93841	0.23383
CNAG_01501	CNAG_01501	89.24	0.2653	0.19124	0.37544
CNAG_01502	CNAG_01502	314.91	-0.3552	0.14473	0.074699
CNAG_01504	CNAG_01504	239.32	0.041689	0.14582	0.89321
CNAG_01506	CNAG_01506	75.663	0.1836	0.17126	0.5199
CNAG_01507	CNAG_01507	92.166	0.27234	0.21403	0.42475
CNAG_01508	CNAG_01508	502.45	-0.17272	0.10202	0.25836
CNAG_01509	CNAG_01509	153.57	-0.16229	0.17215	0.58767
CNAG_01510	CNAG_01510	241	-0.10976	0.1587	0.70752
CNAG_01511	CNAG_01511	32.157	0.068338	0.34293	0.93115
CNAG_01512	CNAG_01512	42.113	-0.13686	0.21723	0.73415
CNAG_01513	CNAG_01513	218.64	0.023361	0.14187	0.94607
CNAG_01518	PMU1	319.19	-0.072448	0.14401	0.79451
CNAG_01519	EEP1	17.07	-0.3635	0.3343	0.51376
CNAG_01520	CNAG_01520	116.37	-0.40523	0.32277	0.43291
CNAG_01521	CNAG_01521	114.5	0.41969	0.73607	0.76265
CNAG_01522	CNAG_01522	592.46	0.21259	0.3608	0.75363
CNAG_01523	HOG1	173.88	-0.27006	0.28918	0.59123
CNAG_01524	CNAG_01524	286.47	0.08147	0.51385	0.94828
CNAG_01525	CNAG_01525	99.441	-0.53845	0.31831	0.25851
CNAG_01526	CNAG_01526	1271.7	0.17908	0.20123	0.6141
CNAG_01527	CNAG_01527	27.552	1.3163	0.36165	0.0041763
CNAG_01528	CNAG_01528	276.79	0.27926	0.21986	0.42549
CNAG_01529	CNAG_01529	646.83	0.46182	0.17316	0.048604
CNAG_01530	MGA2	1778.6	0.21457	0.13594	0.29825
CNAG_01531	CNAG_01531	185.48	-0.07325	0.14954	0.80056
CNAG_01532	INP52	161.11	-0.30501	0.21763	0.36991
CNAG_01533	CNAG_01533	100.13	-0.45927	0.40726	0.49424
CNAG_01534	CNAG_01534	140.92	0.65687	0.25489	0.058454
CNAG_01535	CNAG_01535	469.83	0.12856	0.19173	0.716
CNAG_01536	CNAG_01536	109.59	-0.465	0.26113	0.23076
CNAG_01537	VAD1	210.98	0.00017478	0.31917	0.99982
CNAG_01538	CNAG_01538	14.609	-0.091026	0.60682	0.95223
CNAG_01539	CNAG_01539	536.97	-0.63928	0.46879	0.38345
CNAG_01540	CNAG_01540	20.784	-1.1816	0.30803	0.0023177
CNAG_01541	CNAG_01541	13.681	-0.20629	0.48053	0.82745
CNAG_01542	CNAG_01542	60.979	-0.80653	0.22218	0.0042788
CNAG_01543	CNAG_01543	155.85	0.14223	0.20872	0.70999
CNAG_01544	CNAG_01544	1021.3	-0.014568	0.15875	0.97399
CNAG_01545	CNAG_01545	384.78	-0.2753	0.11459	0.082518
CNAG_01546	CNAG_01546	142.14	0.086673	0.24583	0.86263
CNAG_01547	CNAG_01547	404.96	-0.43785	0.16278	0.046457
CNAG_01548	CNAG_01548	860.14	0.046688	0.15957	0.88991
CNAG_01549	CNAG_01549	467.25	0.24701	0.1049	0.090191
CNAG_01550	CNAG_01550	212.55	0.14639	0.16091	0.60203
CNAG_01551	GAT201	1752.6	-0.52895	0.43947	0.45828
CNAG_01552	CNAG_01552	1150.2	0.1661	0.21257	0.66741
CNAG_01553	CNAG_01553	1038.9	-0.30398	0.16876	0.2244
CNAG_01554	CNAG_01554	133.28	-0.26016	0.29441	0.61763
CNAG_01555	CNAG_01555	139.76	0.12772	0.21344	0.74982
CNAG_01556	CNAG_01556	284.54	0.38082	0.19369	0.17463
CNAG_01557	CAM1	982.57	-0.26259	0.1741	0.32496
CNAG_01558	CNAG_01558	9210.2	0.63678	0.3536	0.22448
CNAG_01559	CNAG_01559	156.56	0.014423	0.19421	0.97961
CNAG_01560	CNAG_01560	42.798	0.67914	0.89466	0.67743
CNAG_01561	CNAG_01561	150.46	-0.0042332	0.17053	0.99915
CNAG_01562	BLP4	908.63	-0.14612	0.59994	0.91253
CNAG_01563	HDA1	395.69	-0.049336	0.20423	0.91346
CNAG_01564	CNAG_01564	421.95	0.72204	0.49829	0.35095
CNAG_01565	CNAG_01565	495	-0.19552	0.27145	0.69448
CNAG_01566	CNAG_01566	123.95	-0.12691	0.18419	0.70793
CNAG_01567	CNAG_01567	23.625	-0.85907	0.27141	0.015124
CNAG_01568	CNAG_01568	1222.7	0.16086	0.14667	0.50898
CNAG_01569	CNAG_01569	35.502	0.086851	0.44335	0.9321
CNAG_01570	CNAG_01570	210.74	0.51601	0.19528	0.050837
CNAG_01571	CNAG_01571	329.92	0.18448	0.47453	0.84803
CNAG_01572	CDC25	37.368	-0.52458	0.57443	0.60072
CNAG_01573	RIF2	229.29	-0.10088	0.19044	0.78291
CNAG_01574	CNAG_01574	2301	0.72116	0.11795	1.7784e-07
CNAG_01575	CNAG_01575	169.29	-0.14305	0.20481	0.70413
CNAG_01576	CNAG_01576	592.9	-0.27979	0.16379	0.25331
CNAG_01577	CNAG_01577	4479.6	0.00020882	0.15776	0.99982
CNAG_01578	CNAG_01578	343.22	0.47324	0.25664	0.21031
CNAG_01579	CNAG_01579	155.34	-0.25105	0.16499	0.31992
CNAG_01580	SCP1	164.33	-0.09063	0.22404	0.83914
CNAG_01581	CNAG_01581	2.428	0.26268	0.81122	0.87496
CNAG_01582	CNAG_01582	37.533	0.20051	0.29046	0.70758
CNAG_01583	CNAG_01583	797.12	0.0013738	0.15673	0.99982
CNAG_01584	CNAG_01584	124.45	0.78563	0.25381	0.01826
CNAG_01585	CNAG_01585	361.65	1.1266	0.19606	1.214e-06
CNAG_01586	CNAG_01586	2291.7	0.029918	0.079842	0.85287
CNAG_01587	CNAG_01587	352.89	0.17989	0.13637	0.40225
CNAG_01588	CNAG_01588	3062.4	0.14272	0.23613	0.74709
CNAG_01590	CNAG_01590	420.64	0.3483	0.14344	0.078571
CNAG_01591	CNAG_01591	179.24	-0.26349	0.209	0.43042
CNAG_01592	STE14	60.316	-0.035632	0.35976	0.97112
CNAG_01593	CNAG_01593	809.62	0.51192	0.24591	0.14597
CNAG_01594	CNAG_01594	208.42	-0.43515	0.22774	0.19012
CNAG_01595	CNAG_01595	166.52	0.053821	0.3232	0.94521
CNAG_01596	CNAG_01596	1133.6	0.47721	0.29212	0.27775
CNAG_01597	CNAG_01597	157.14	0.077757	0.19197	0.83914
CNAG_01598	CNAG_01598	398.41	0.41872	0.30323	0.37714
CNAG_01599	CNAG_01599	411.85	0.16496	0.16069	0.54322
CNAG_01600	CNAG_01600	465.05	0.58269	0.56273	0.53863
CNAG_01601	CNAG_01601	436.64	-0.57441	0.50984	0.49483
CNAG_01602	CNAG_01602	417.96	0.11118	0.21687	0.78988
CNAG_01603	CNAG_01603	2078	-0.0097727	0.20683	0.99155
CNAG_01604	CNAG_01604	125.68	-0.069709	0.50925	0.95541
CNAG_01605	CNAG_01605	50.269	0.099798	0.47877	0.92792
CNAG_01606	CNAG_01606	1.6708	-0.74186	0.97322	0.67652
CNAG_01607	TRX2	350.66	0.14831	0.36169	0.83714
CNAG_01608	CNAG_01608	666.54	0.40541	0.16791	0.080725
CNAG_01609	CNAG_01609	523.22	0.22181	0.19529	0.49115
CNAG_01610	CNAG_01610	231.99	-0.08517	0.18713	0.81557
CNAG_01611	LIV8	182.97	0.034419	0.33368	0.97034
CNAG_01612	PSK202	95.164	0.0070598	0.37253	0.99982
CNAG_01613	CNAG_01613	191.03	0.0062235	0.20588	0.99775
CNAG_01614	UBP10	355.91	-0.017444	0.23497	0.97961
CNAG_01615	CNAG_01615	202.61	0.2383	0.18768	0.42567
CNAG_01616	CNAG_01616	435.83	0.10535	0.24312	0.82575
CNAG_01619	CNAG_01619	269.38	0.28594	0.24784	0.48225
CNAG_01620	CNAG_01620	521.25	-0.027598	0.2876	0.97207
CNAG_01621	CNAG_01621	14953	0.79747	0.34849	0.10225
CNAG_01622	CNAG_01622	68.865	0.10964	0.2124	0.78881
CNAG_01623	CNAG_01623	658.54	0.26149	0.18251	0.35842
CNAG_01624	CNAG_01624	69.624	-0.15739	0.21842	0.69448
CNAG_01625	CNAG_01625	224.17	-0.016069	0.14353	0.96689
CNAG_01626	ADA2	2009.2	0.052512	0.15264	0.86644
CNAG_01627	CNAG_01627	177.1	-0.68906	0.28286	0.077699
CNAG_01628	CNAG_01628	5697.8	0.38684	0.16127	0.083154
CNAG_01629	CNAG_01629	985.12	0.69607	0.17506	0.0014838
CNAG_01630	CNAG_01630	109.8	0.01826	0.22988	0.97838
CNAG_01631	CNAG_01631	636.28	0.010356	0.13852	0.97961
CNAG_01632	CNAG_01632	298.17	0.20538	0.57799	0.86173
CNAG_01633	CNAG_01633	102.24	0.11988	0.16686	0.6951
CNAG_01634	CNAG_01634	494.67	0.56667	0.1725	0.011339
CNAG_01635	CNAG_01635	101.03	0.29354	0.16775	0.24155
CNAG_01636	CNAG_01636	290.24	0.29392	0.10542	0.037391
CNAG_01637	CNAG_01637	254.44	-0.40859	0.089034	0.00016955
CNAG_01638	CNAG_01638	85.126	-0.18636	0.21499	0.62635
CNAG_01639	CNAG_01639	980.36	0.55078	0.17001	0.012562
CNAG_01640	CSF1	515.08	-0.15065	0.11969	0.43122
CNAG_01641	CNAG_01641	1059.5	0.40008	0.11901	0.0091544
CNAG_01642	CNAG_01642	706.59	0.22042	0.19068	0.48093
CNAG_01643	CNAG_01643	300.93	-0.37609	0.13622	0.039478
CNAG_01644	MLN4	295.45	-0.0090383	0.15404	0.98631
CNAG_01645	CNAG_01645	88.809	0.28923	0.19257	0.32757
CNAG_01646	CNAG_01646	129.22	0.35975	0.16708	0.12937
CNAG_01647	CNAG_01647	371.72	-0.019488	0.1098	0.93931
CNAG_01648	H4	8031.7	0.12764	0.12678	0.55179
CNAG_01649	CNAG_01649	158.38	-0.1264	0.20736	0.7443
CNAG_01650	MRPL7	387.5	0.22075	0.11376	0.18162
CNAG_01651	CNAG_01651	25.505	-0.37577	0.33216	0.49275
CNAG_01652	PNG1	392.85	-0.12928	0.14091	0.59812
CNAG_01653	CIG1	718.08	0.36123	0.36473	0.56062
CNAG_01654	CAS34	611.52	0.061284	0.12032	0.79177
CNAG_01655	CNAG_01655	467.93	0.040748	0.12387	0.8725
CNAG_01656	CNAG_01656	2.0292	-0.29005	1.1877	0.91241
CNAG_01657	CNAG_01657	779.19	-0.17613	0.16252	0.51552
CNAG_01658	CNAG_01658	364.79	0.0022537	0.13854	0.99982
CNAG_01659	CNAG_01659	214.45	0.38821	0.14868	0.054087
CNAG_01660	GCN3	256.25	0.22278	0.10623	0.14244
CNAG_01663	CNAG_01663	62.897	-0.23283	0.44942	0.78783
CNAG_01664	CNAG_01664	151.55	-0.19682	0.18766	0.53108
CNAG_01665	CNAG_01665	710.26	0.59249	0.18937	0.016678
CNAG_01666	CNAG_01666	771.78	-0.038874	0.13988	0.89688
CNAG_01667	COQ2	394.8	-0.12633	0.29909	0.83132
CNAG_01668	CNAG_01668	8.8744	0.19545	0.50446	0.84841
CNAG_01669	CNAG_01669	116.04	0.16367	0.18749	0.62301
CNAG_01670	CNAG_01670	828.09	0.045959	0.20255	0.92038
CNAG_01671	CNAG_01671	12.474	-1.7388	0.41494	0.0007321
CNAG_01672	CNAG_01672	65.954	-0.0099334	0.57156	0.99982
CNAG_01673	CNAG_01673	667.79	-0.12735	0.16092	0.66257
CNAG_01674	CNAG_01674	26.088	0.14716	0.35972	0.8373
CNAG_01675	CNAG_01675	77.165	-0.57201	0.25499	0.11071
CNAG_01676	CNAG_01676	450.96	0.14439	0.10592	0.38352
CNAG_01677	CNAG_01677	373.73	-0.12728	0.14013	0.60269
CNAG_01678	NHA1	517.39	-0.32803	0.11878	0.039461
CNAG_01679	CNAG_01679	984.36	0.22408	0.11921	0.19847
CNAG_01680	CNAG_01680	10.137	-1.7772	0.70877	0.066401
CNAG_01681	FCY2	390.47	-0.79395	0.16618	8.2344e-05
CNAG_01682	CNAG_01682	1514.5	0.58044	0.12216	9.1839e-05
CNAG_01683	STL1	2494.1	0.49059	0.14852	0.010823
CNAG_01686	CNAG_01686	401.79	0.27445	0.18873	0.34912
CNAG_01687	CNAG_01687	1093.8	0.34179	0.1544	0.11673
CNAG_01688	CNAG_01688	568.35	0.1888	0.094075	0.16426
CNAG_01689	CNAG_01689	374.28	0.89094	0.17375	1.8941e-05
CNAG_01690	CNAG_01690	169.9	0.34988	0.1699	0.15153
CNAG_01691	CNAG_01691	367.42	0.67542	0.13228	2.0655e-05
CNAG_01692	UBA3	213.54	4.1919e-05	0.14353	0.99982
CNAG_01693	CNAG_01693	198.62	0.21232	0.12197	0.2436
CNAG_01694	CNAG_01694	495.72	-0.033749	0.23052	0.95253
CNAG_01695	CNAG_01695	268.26	0.57194	0.25339	0.10821
CNAG_01696	CNAG_01696	2608.1	0.55546	0.17192	0.012854
CNAG_01697	CSN1201	121.66	-0.15301	0.18891	0.65266
CNAG_01698	CNAG_01698	452.05	0.21925	0.14174	0.3102
CNAG_01699	CNAG_01699	49.866	-0.25741	0.18341	0.3687
CNAG_01701	CNAG_01701	433.47	-0.2536	0.15515	0.27763
CNAG_01702	CNAG_01702	186.22	-0.35415	0.16909	0.14268
CNAG_01703	CNAG_01703	164.15	0.012026	0.1531	0.97838
CNAG_01704	IRK6	1839.8	0.053545	0.11741	0.8152
CNAG_01706	CNAG_01706	30.351	-0.30865	0.27321	0.49376
CNAG_01707	CRG3	304.71	-0.50296	0.17848	0.034975
CNAG_01708	GAT7	319.02	-0.09789	0.1645	0.75159
CNAG_01709	CNAG_01709	1693.9	0.38825	0.13498	0.030827
CNAG_01710	CNAG_01710	29.832	0.19211	0.25946	0.68598
CNAG_01711	CNAG_01711	518.85	-0.22559	0.24959	0.60568
CNAG_01712	CNAG_01712	248.65	0.13872	0.13314	0.5351
CNAG_01713	CNAG_01713	2201.8	0.44595	0.16032	0.037848
CNAG_01714	CNAG_01714	6.6544	1.6334	0.58717	0.037848
CNAG_01715	CNAG_01715	1412	0.4679	0.15467	0.021436
CNAG_01716	CNAG_01716	497.13	0.29812	0.10584	0.035079
CNAG_01717	CNAG_01717	272.32	-0.091237	0.20694	0.82316
CNAG_01718	CNAG_01718	304.92	0.14001	0.12693	0.50668
CNAG_01719	CNAG_01719	240.43	0.33825	0.17376	0.1805
CNAG_01720	VPS23	77.319	-0.58906	0.19423	0.021092
CNAG_01721	HEM3	1610.5	0.47935	0.13915	0.0073676
CNAG_01722	CNAG_01722	432.79	0.16389	0.20297	0.6538
CNAG_01723	CNAG_01723	330.26	0.03871	0.13381	0.89159
CNAG_01725	CNAG_01725	229.68	0.26636	0.15994	0.26699
CNAG_01726	CNAG_01726	331.76	-0.031719	0.14021	0.92067
CNAG_01727	CNAG_01727	25348	0.27122	0.19692	0.37854
CNAG_01728	CNAG_01728	143.02	-0.056618	0.16522	0.86681
CNAG_01729	CNAG_01729	1141.9	0.18826	0.14362	0.40594
CNAG_01730	STE7	43.361	-0.23442	0.20652	0.49137
CNAG_01731	CNAG_01731	166.81	-0.50354	0.14224	0.0056292
CNAG_01732	CNAG_01732	103.49	0.096683	0.18287	0.78326
CNAG_01733	CNAG_01733	667.5	-0.053058	0.28235	0.93507
CNAG_01734	CNAG_01734	1101.6	0.11712	0.16244	0.69448
CNAG_01735	CNAG_01735	2493.3	0.79499	0.218	0.0041127
CNAG_01736	CNAG_01736	1444.2	0.60708	0.11543	1.1261e-05
CNAG_01737	ERG25	2626.4	1.0127	0.14649	1.7839e-09
CNAG_01738	CNAG_01738	493.14	-0.099045	0.16902	0.75459
CNAG_01739	CNAG_01739	326.51	-0.15079	0.13947	0.51552
CNAG_01740	CDC12	209.41	-0.10621	0.13369	0.66136
CNAG_01741	CNAG_01741	261.2	-0.30804	0.15727	0.17641
CNAG_01742	AQY1	121.91	-0.0060326	0.16407	0.99472
CNAG_01743	CNAG_01743	490.9	0.74592	0.23602	0.015307
CNAG_01744	HAD1	960.33	0.46549	0.2532	0.21216
CNAG_01745	CNAG_01745	591.37	0.51362	0.22813	0.10941
CNAG_01746	CNAG_01746	916.55	0.20943	0.20868	0.55364
CNAG_01749	CNAG_01749	189.85	0.34018	0.21054	0.28501
CNAG_01750	CNAG_01750	20983	0.39603	0.24469	0.28432
CNAG_01751	CNAG_01751	533.99	0.67791	0.20719	0.011646
CNAG_01752	CNAG_01752	1049.3	-0.0044153	0.097103	0.99189
CNAG_01753	CNAG_01753	1753.2	0.58624	0.25465	0.099619
CNAG_01754	CNAG_01754	173.4	0.055676	0.29542	0.93507
CNAG_01755	CNAG_01755	2086.4	0.21714	0.18337	0.4676
CNAG_01756	CNAG_01756	295.23	0.27132	0.16711	0.28201
CNAG_01758	PGU1	47.411	-0.4097	0.30355	0.38897
CNAG_01759	CNAG_01759	32.472	-0.43791	0.25575	0.25201
CNAG_01760	CNAG_01760	47.543	-0.94707	0.23125	0.0010027
CNAG_01761	CNAG_01761	14582	1.0308	0.14737	1.2041e-09
CNAG_01763	CNAG_01763	61.163	-0.55346	0.20039	0.039461
CNAG_01764	CNAG_01764	149.42	-0.382	0.12788	0.023485
CNAG_01765	CNAG_01765	297.53	0.26775	0.1267	0.13817
CNAG_01768	CNAG_01768	724.84	0.40989	0.11753	0.0065594
CNAG_01769	CNAG_01769	147.07	-0.52978	0.19952	0.049862
CNAG_01770	CNAG_01770	866.6	0.074739	0.14685	0.79182
CNAG_01771	CNAG_01771	589.11	0.080108	0.1314	0.7443
CNAG_01772	CNAG_01772	208.83	-0.10802	0.22101	0.80067
CNAG_01773	CNAG_01773	173.39	-0.23246	0.16891	0.37893
CNAG_01776	CNAG_01776	23.318	-0.65613	0.38155	0.25016
CNAG_01777	CNAG_01777	440.96	0.27009	0.18627	0.35068
CNAG_01778	CNAG_01778	472.05	-0.34794	0.11625	0.02323
CNAG_01779	CNAG_01779	583.13	0.1537	0.14624	0.52978
CNAG_01780	CNAG_01780	686.17	0.18622	0.13911	0.39351
CNAG_01781	CNAG_01781	509.64	0.16612	0.2035	0.6501
CNAG_01787	CNAG_01787	372.68	0.44495	0.61077	0.6919
CNAG_01788	CNAG_01788	404.14	0.3071	0.11462	0.04741
CNAG_01789	CNAG_01789	505.4	-0.007968	0.10748	0.97961
CNAG_01790	CNAG_01790	167.3	-0.089005	0.13549	0.72066
CNAG_01791	CNAG_01791	832.9	0.32121	0.13774	0.093956
CNAG_01792	CNAG_01792	390.58	0.17501	0.16482	0.52376
CNAG_01793	CNAG_01793	99.004	-0.079291	0.17286	0.814
CNAG_01794	CNAG_01794	73.89	-0.8414	0.27123	0.0179
CNAG_01795	CNAG_01795	237.37	-0.41822	0.18502	0.10742
CNAG_01796	CNAG_01796	2828	-0.077396	0.16767	0.81275
CNAG_01797	CNAG_01797	323.07	0.23651	0.11853	0.16705
CNAG_01798	CNAG_01798	228.23	0.094518	0.30672	0.88324
CNAG_01799	CNAG_01799	1692.4	0.097936	0.15805	0.73935
CNAG_01800	CNAG_01800	965.14	0.14441	0.13702	0.52818
CNAG_01801	CNAG_01801	197.4	0.53541	0.19972	0.047302
CNAG_01802	CNAG_01802	559	0.38297	0.37233	0.54249
CNAG_01803	CNAG_01803	2966.8	0.93658	0.24313	0.002229
CNAG_01806	CNAG_01806	0.45145	1.3822	2.239	0.74041
CNAG_01807	UPF1	1018.5	0.084197	0.13132	0.72851
CNAG_01808	CNAG_01808	899.24	0.20724	0.22245	0.59184
CNAG_01809	CNAG_01809	375.82	0.089679	0.17172	0.78659
CNAG_01810	CNAG_01810	305.22	0.94751	0.2158	0.00034882
CNAG_01811	CNAG_01811	1054.1	-0.17364	0.36477	0.80785
CNAG_01812	CNAG_01812	1722.3	0.43967	0.13267	0.0105
CNAG_01813	CNAG_01813	1627.7	-0.35857	0.10472	0.007759
CNAG_01814	CNAG_01814	130.22	-0.084547	0.25734	0.87265
CNAG_01815	CNAG_01815	568.88	0.19619	0.16171	0.45236
CNAG_01816	CNAG_01816	1.083	-1.5626	1.4796	0.52705
CNAG_01817	CNAG_01817	233.57	-0.083942	0.12564	0.71714
CNAG_01818	CNAG_01818	330.53	0.13433	0.12593	0.52174
CNAG_01819	CNAG_01819	472.25	0.19559	0.12397	0.29856
CNAG_01820	PYK1	1957.3	-0.1779	0.2116	0.63651
CNAG_01821	CNAG_01821	947.35	0.5755	0.14676	0.0017721
CNAG_01822	CNAG_01822	449.51	0.063981	0.12447	0.78964
CNAG_01823	INM1	447.75	-0.059719	0.10479	0.76276
CNAG_01824	CNAG_01824	186.92	-0.52919	0.21194	0.067735
CNAG_01825	CNAG_01825	138.41	-0.13526	0.15657	0.62747
CNAG_01826	CNAG_01826	133.03	-0.12559	0.2228	0.76479
CNAG_01827	CNAG_01827	1.3581	-1.7211	1.439	0.46131
CNAG_01828	CNAG_01828	186.93	-0.10697	0.13437	0.66021
CNAG_01832	CNAG_01832	135.18	0.18855	0.18534	0.54727
CNAG_01833	CNAG_01833	845.58	0.22644	0.12396	0.2157
CNAG_01834	CNAG_01834	1243.7	0.2538	0.13269	0.18969
CNAG_01835	CNAG_01835	316.85	-0.37169	0.16804	0.11717
CNAG_01837	CNAG_01837	285.34	-0.25684	0.11085	0.096898
CNAG_01839	ESS1	609.32	0.034935	0.13427	0.90448
CNAG_01840	TUB1	1126.9	-0.23532	0.11758	0.16535
CNAG_01841	GLN3	26.158	-0.3544	0.37428	0.58522
CNAG_01842	CNAG_01842	791.59	0.10504	0.18241	0.76031
CNAG_01843	CNAG_01843	1134.8	0.15823	0.17243	0.59812
CNAG_01844	CNAG_01844	102.09	-0.082078	0.25046	0.87279
CNAG_01845	PKC1	471.31	-0.14444	0.1048	0.37817
CNAG_01846	CNAG_01846	282.28	0.62515	0.24619	0.062827
CNAG_01847	CNAG_01847	44.995	0.22229	0.22127	0.55307
CNAG_01848	CNAG_01848	1965.9	0.21013	0.15308	0.38043
CNAG_01849	CNAG_01849	29.779	-0.088094	0.27009	0.87379
CNAG_01850	TCO1	522.36	-0.089004	0.1421	0.73564
CNAG_01851	CNAG_01851	3.4157	-0.32782	1.0816	0.88425
CNAG_01852	CNAG_01852	602.51	0.071744	0.10323	0.7055
CNAG_01853	CNAG_01853	459.37	-0.033359	0.12412	0.90086
CNAG_01854	CNAG_01854	3572.8	-0.2136	0.11213	0.19153
CNAG_01855	CNAG_01855	500.66	0.15256	0.14154	0.51706
CNAG_01856	CNAG_01856	139.25	0.2231	0.18004	0.44025
CNAG_01857	CNAG_01857	14.37	-0.26974	0.46919	0.76031
CNAG_01858	HOB2	26.713	-0.0041347	0.27526	0.99982
CNAG_01859	CNAG_01859	1433.9	0.34393	0.12977	0.05019
CNAG_01860	CNAG_01860	193.96	0.11142	0.13563	0.64716
CNAG_01861	CNAG_01861	155.77	-0.10879	0.14434	0.68051
CNAG_01862	CNAG_01862	67.663	-0.2603	0.24309	0.52032
CNAG_01863	SNF2	1527.7	-0.039054	0.1315	0.88752
CNAG_01864	NDX5	347.03	-0.26934	0.22501	0.46098
CNAG_01865	CNAG_01865	426.9	-0.39633	0.25032	0.29669
CNAG_01866	CNAG_01866	217.43	0.19305	0.14833	0.41017
CNAG_01867	CNAG_01867	231.72	0.10811	0.11233	0.57604
CNAG_01868	CNAG_01868	219.83	0.21497	0.16591	0.41302
CNAG_01869	CNAG_01869	230.32	0.10911	0.16464	0.71878
CNAG_01870	CNAG_01870	443.08	-0.13602	0.13225	0.54249
CNAG_01871	CNAG_01871	383.16	-0.15601	0.17087	0.60074
CNAG_01872	CTR2	168.59	-0.40577	0.14282	0.033168
CNAG_01873	CNAG_01873	3.0463	1.4122	1.021	0.37656
CNAG_01874	CNAG_01874	147.65	-0.76834	0.20843	0.0036401
CNAG_01875	CNAG_01875	148.28	-0.2267	0.17698	0.41999
CNAG_01876	CNAG_01876	88.001	-0.13277	0.16903	0.66537
CNAG_01877	GUA1	2206.4	0.40923	0.092329	0.0002991
CNAG_01878	CNAG_01878	37.861	-0.42861	0.18809	0.10367
CNAG_01879	CNAG_01879	285.27	-0.69473	0.15417	0.00022822
CNAG_01880	CNAG_01880	237.18	-0.267	0.10466	0.06132
CNAG_01881	CNAG_01881	1389.9	0.29718	0.15695	0.19467
CNAG_01882	CNAG_01882	530.93	-0.037174	0.16922	0.9228
CNAG_01883	GAT8	45.525	0.22525	0.27094	0.64161
CNAG_01884	CNAG_01884	8278.4	0.31557	0.081438	0.0021023
CNAG_01885	CID14	553.42	0.25087	0.18042	0.37445
CNAG_01886	CNAG_01886	270.71	0.0078282	0.18025	0.99303
CNAG_01889	CNAG_01889	134.07	0.15512	0.1292	0.45959
CNAG_01890	MET6	3344.4	0.48274	0.18088	0.048468
CNAG_01891	CNAG_01891	631.57	-0.36599	0.65006	0.7651
CNAG_01892	CNAG_01892	323.63	0.26713	0.16715	0.29189
CNAG_01893	CNAG_01893	287.9	0.10984	0.23026	0.80725
CNAG_01894	CNAG_01894	248.42	0.19987	0.14147	0.36472
CNAG_01895	CNAG_01895	210.71	0.11241	0.15596	0.69448
CNAG_01896	CNAG_01896	1814.6	0.48909	0.28137	0.24453
CNAG_01897	BDF1	2978.5	0.11268	0.13644	0.64476
CNAG_01898	CNAG_01898	487.27	0.67544	0.16127	0.000736
CNAG_01899	CNAG_01899	218.76	-0.14248	0.13815	0.541
CNAG_01900	NDX1	175.32	-0.11112	0.17837	0.73753
CNAG_01902	CNAG_01902	721.14	-0.15019	0.12567	0.46136
CNAG_01903	CNAG_01903	59.504	-0.44169	0.21331	0.14871
CNAG_01904	CNAG_01904	406.95	0.059345	0.13814	0.82744
CNAG_01905	KSP1	774.04	0.088925	0.1352	0.72025
CNAG_01906	CNAG_01906	160.57	0.0046494	0.16977	0.99877
CNAG_01907	CNAG_01907	101.47	-0.3188	0.33308	0.57839
CNAG_01908	HEM4	110.55	-0.04873	0.17018	0.89299
CNAG_01909	CNAG_01909	17.118	-1.1251	0.40207	0.03656
CNAG_01910	CNAG_01910	290.72	0.30615	0.13132	0.094001
CNAG_01911	SEC6	184.83	-0.0019491	0.15571	0.99982
CNAG_01912	CNAG_01912	171.59	-0.035577	0.1413	0.9091
CNAG_01913	CNAG_01913	136.11	0.71166	0.23185	0.019521
CNAG_01914	CNAG_01914	242.9	0.33641	0.15181	0.11621
CNAG_01915	CNAG_01915	56.682	0.22878	0.24352	0.58905
CNAG_01916	CNAG_01916	214.94	-0.21892	0.17698	0.44116
CNAG_01917	CNAG_01917	396.26	0.2881	0.15878	0.21986
CNAG_01918	CNAG_01918	209.96	-0.14801	0.1434	0.54056
CNAG_01919	CNAG_01919	330.55	-0.14947	0.16152	0.59496
CNAG_01920	UBI4	7629.4	0.18915	0.14417	0.40583
CNAG_01921	CNAG_01921	12.353	0.83619	0.44785	0.20265
CNAG_01922	CNAG_01922	120.66	0.24742	0.16272	0.32029
CNAG_01923	CNAG_01923	566.34	0.1437	0.13012	0.50606
CNAG_01924	CNAG_01924	185.6	0.42867	0.17524	0.076027
CNAG_01925	CNAG_01925	835.75	0.84906	0.26035	0.011911
CNAG_01926	PEX5	71.666	-0.44543	0.18301	0.077871
CNAG_01927	CNAG_01927	205.43	-0.16177	0.19236	0.63651
CNAG_01928	CNAG_01928	184.65	-0.035364	0.15726	0.92108
CNAG_01929	CNAG_01929	199.19	0.19277	0.16327	0.46894
CNAG_01930	CNAG_01930	445.21	-0.24817	0.19038	0.40927
CNAG_01931	CNAG_01931	44.34	0.69933	0.28992	0.081084
CNAG_01933	CNAG_01933	0.81798	-1.2725	1.564	0.65139
CNAG_01934	CNAG_01934	224.56	0.077732	0.27729	0.89632
CNAG_01936	CNAG_01936	338.93	-0.17568	0.31585	0.76857
CNAG_01937	CNAG_01937	28.65	0.25988	0.30161	0.62825
CNAG_01938	KIN1	315.21	0.030357	0.11152	0.89967
CNAG_01939	CNAG_01939	242.84	0.34726	0.16569	0.14255
CNAG_01940	CNAG_01940	186.3	-0.1154	0.21384	0.77833
CNAG_01941	CNAG_01941	108.56	-0.10664	0.16886	0.73393
CNAG_01942	CNAG_01942	443.65	0.76678	0.22125	0.006925
CNAG_01943	CNAG_01943	507.61	0.16383	0.24494	0.71693
CNAG_01944	CNAG_01944	14.962	-0.2789	0.42182	0.71897
CNAG_01946	CNAG_01946	425.84	0.039949	0.20002	0.93115
CNAG_01947	CNAG_01947	100.13	0.42193	0.19452	0.12594
CNAG_01948	FZC36	254.63	-0.010177	0.10558	0.97194
CNAG_01949	CNAG_01949	39.802	-0.45542	0.22196	0.1535
CNAG_01950	CNAG_01950	658.62	0.12279	0.14889	0.64519
CNAG_01951	CNAG_01951	9131.4	0.42989	0.11903	0.0045041
CNAG_01952	CNAG_01952	31.108	-0.84792	0.22621	0.0030403
CNAG_01953	CNAG_01953	302.43	-0.26017	0.18975	0.38116
CNAG_01954	CNAG_01954	26.603	-0.73257	0.30656	0.084597
CNAG_01955	CNAG_01955	44.909	0.61678	0.30287	0.15714
CNAG_01956	CNAG_01956	109.09	-0.24886	0.20237	0.44517
CNAG_01957	CNAG_01957	486.17	-0.065149	0.13735	0.8079
CNAG_01958	CNAG_01958	452.24	-0.29948	0.13104	0.10292
CNAG_01959	CNAG_01959	78.653	-0.20812	0.20663	0.55152
CNAG_01960	CNAG_01960	129.59	-0.050365	0.19279	0.90416
CNAG_01961	CNAG_01961	555.66	-0.13906	0.10153	0.38178
CNAG_01962	CNAG_01962	179.94	0.41203	0.21017	0.17608
CNAG_01963	CNAG_01963	130.93	-0.2064	0.18303	0.49424
CNAG_01964	OPT1	61.214	0.011112	0.2592	0.99304
CNAG_01965	CNAG_01965	21.157	0.13952	0.51647	0.90058
CNAG_01969	CNAG_01969	68.973	0.18254	0.22477	0.65225
CNAG_01970	CNAG_01970	198.16	0.37939	0.17872	0.1365
CNAG_01971	CNAG_01971	0.25533	-0.70881	2.8999	0.91238
CNAG_01972	TAF10	355.36	-0.032093	0.14805	0.92313
CNAG_01973	ZFC2	2058.7	0.061941	0.083119	0.68441
CNAG_01974	CNAG_01974	516.19	0.10905	0.14506	0.68133
CNAG_01975	CNAG_01975	653.85	0.092941	0.13276	0.70364
CNAG_01976	CNAG_01976	6765.3	0.3346	0.10774	0.017794
CNAG_01977	CNAG_01977	57.247	-0.20376	0.25366	0.65642
CNAG_01978	RCE1	39.31	0.15978	0.20038	0.65976
CNAG_01979	CNAG_01979	216.94	-0.067643	0.15525	0.8251
CNAG_01980	CNAG_01980	55.987	-0.99741	0.21487	0.0001377
CNAG_01981	CNAG_01981	788.26	0.11392	0.20898	0.77413
CNAG_01982	CNAG_01982	539.05	-0.48108	0.15629	0.019135
CNAG_01983	RCV1	1510.5	-0.78333	0.13016	2.8482e-07
CNAG_01984	TAL1	7908.8	0.18098	0.10811	0.26459
CNAG_01985	CNAG_01985	4841.7	0.069678	0.10459	0.71766
CNAG_01986	CNAG_01986	367.14	0.5327	0.19232	0.038876
CNAG_01987	CNAG_01987	199.5	0.093693	0.17725	0.78326
CNAG_01988	PHY1	228.91	0.17924	0.16785	0.52126
CNAG_01989	CNAG_01989	99.222	1.0441	0.19071	4.1855e-06
CNAG_01990	CNAG_01990	9645.1	0.24916	0.17938	0.37482
CNAG_01991	CNAG_01991	2794.1	0.30695	0.14116	0.12454
CNAG_01992	CNAG_01992	326.32	0.086992	0.15219	0.76181
CNAG_01993	CNAG_01993	168.49	-0.43833	0.13345	0.011341
CNAG_01994	CNAG_01994	143.21	0.1837	0.17089	0.51819
CNAG_01995	CNAG_01995	65.458	-0.19674	0.27734	0.69895
CNAG_01996	CNAG_01996	181.92	-0.7327	0.53706	0.38345
CNAG_01997	CNAG_01997	777.84	0.4276	0.1661	0.058867
CNAG_01999	CNAG_01999	107.31	0.030653	0.18681	0.94611
CNAG_02000	CNAG_02000	154.47	0.81297	0.25688	0.015124
CNAG_02001	INP5203	422.93	-0.28093	0.19682	0.35961
CNAG_02002	CNAG_02002	612.38	0.16085	0.16925	0.5825
CNAG_02004	CNAG_02004	1432.8	0.48546	0.13743	0.0057234
CNAG_02005	CNAG_02005	49.244	-2.698	0.36172	5.9287e-11
CNAG_02006	CNAG_02006	140.25	1.0051	0.21561	0.0001298
CNAG_02007	ADK1	848.7	-0.062511	0.17235	0.85904
CNAG_02008	OVA1	556.76	-1.1168	0.24427	0.00018006
CNAG_02009	CNAG_02009	57.371	-0.49709	0.19148	0.056036
CNAG_02010	CNAG_02010	84.975	-0.69058	0.48252	0.35895
CNAG_02011	CNAG_02011	104.1	0.442	0.19205	0.099712
CNAG_02012	CNAG_02012	163.24	0.14148	0.1473	0.57665
CNAG_02013	CNAG_02013	59.704	0.41414	0.19744	0.14244
CNAG_02016	CNAG_02016	9.5236	-0.36707	0.67715	0.77644
CNAG_02018	CNAG_02018	0.02146	0.01248	7.213	0.99982
CNAG_02020	CNAG_02020	571.38	0.082308	0.15628	0.78401
CNAG_02021	CNAG_02021	450.28	-0.097149	0.17548	0.77017
CNAG_02022	CNAG_02022	459.9	0.059316	0.13689	0.82575
CNAG_02023	CNAG_02023	62.821	0.31149	0.20034	0.30681
CNAG_02024	CNAG_02024	250.09	-0.091375	0.14774	0.74021
CNAG_02025	CNAG_02025	786.05	0.017458	0.16261	0.96889
CNAG_02026	CNAG_02026	133.59	-0.15323	0.18354	0.63963
CNAG_02027	CNAG_02027	129.35	-0.14882	0.21947	0.71198
CNAG_02028	CNAG_02028	221.71	-0.02463	0.14525	0.94367
CNAG_02029	WSP1	227.53	0.22164	0.11535	0.18733
CNAG_02030	CNAG_02030	874.89	-0.25683	0.16293	0.29914
CNAG_02031	CNAG_02031	31.667	1.5187	0.46134	0.011076
CNAG_02032	CNAG_02032	748.9	0.22826	0.16011	0.36034
CNAG_02033	CNAG_02033	396.35	-0.017131	0.12452	0.95522
CNAG_02034	BUR6	177.19	-0.079994	0.2112	0.85048
CNAG_02035	CNAG_02035	1456.8	0.15938	0.16439	0.57271
CNAG_02036	CAS4	373.11	-0.17938	0.14381	0.43619
CNAG_02037	CNAG_02037	367.81	0.24809	0.12333	0.16304
CNAG_02038	CNAG_02038	115.64	0.29286	0.26494	0.50549
CNAG_02039	CNAG_02039	50.226	0.12847	0.30913	0.83472
CNAG_02040	CNAG_02040	87.038	-0.15393	0.21994	0.70364
CNAG_02041	CNAG_02041	2994.5	0.86419	0.19068	0.00020832
CNAG_02043	CNAG_02043	385.68	-0.42127	0.23898	0.2374
CNAG_02044	CNAG_02044	2757.4	0.30358	0.18268	0.26813
CNAG_02045	CNAG_02045	28.875	-1.1272	0.5835	0.18437
CNAG_02046	PBP1	185.01	-0.2255	0.15542	0.35047
CNAG_02047	CNAG_02047	54.792	0.53893	0.26793	0.16304
CNAG_02048	PUT5	280.26	-0.17659	0.17264	0.54521
CNAG_02049	PUT1	7.241	-1.7445	0.57672	0.021436
CNAG_02050	QDR1	120.19	-0.29664	0.15242	0.18059
CNAG_02051	CNAG_02051	29.684	-0.82546	0.29159	0.034071
CNAG_02052	CNAG_02052	19.923	-0.86952	0.33505	0.056099
CNAG_02053	CNAG_02053	24.188	0.38009	0.33071	0.48397
CNAG_02054	CNAG_02054	285.57	-0.034204	0.20123	0.94349
CNAG_02055	CNAG_02055	85.384	0.22848	0.18485	0.44171
CNAG_02056	CNAG_02056	51.176	-0.60972	0.21042	0.029112
CNAG_02057	URE6	58.764	-0.65836	0.22834	0.030263
CNAG_02058	CNAG_02058	529.2	0.73308	0.1778	0.00093488
CNAG_02059	CNAG_02059	227.37	0.43799	0.15662	0.036718
CNAG_02060	CNAG_02060	12.764	-0.9305	0.38358	0.07893
CNAG_02062	CNAG_02062	151.94	0.021134	0.21867	0.97187
CNAG_02063	CNAG_02063	201.95	-0.097597	0.18571	0.78439
CNAG_02064	CNAG_02064	1435.2	0.27017	0.10785	0.066721
CNAG_02065	CNAG_02065	65.795	-0.063481	0.18674	0.86727
CNAG_02066	FZC13	90.707	0.40977	0.19376	0.13786
CNAG_02067	CNAG_02067	582.94	0.25372	0.12738	0.16797
CNAG_02068	CNAG_02068	279.22	-0.04465	0.10915	0.8373
CNAG_02069	CNAG_02069	352.89	0.84268	0.21277	0.0015659
CNAG_02070	CNAG_02070	9942	1.0674	0.27754	0.0022545
CNAG_02071	BNI4	288	-0.074388	0.20339	0.85727
CNAG_02072	CNAG_02072	271.77	-0.066788	0.50574	0.95865
CNAG_02073	CNAG_02073	103.66	0.39781	0.1948	0.15595
CNAG_02074	CNAG_02074	384.91	0.1254	0.17025	0.6874
CNAG_02075	CNAG_02075	106.06	0.40425	0.25088	0.28656
CNAG_02076	CNAG_02076	146.29	-0.25245	0.20254	0.43656
CNAG_02077	CNAG_02077	142.38	0.23186	0.15522	0.33162
CNAG_02078	CNAG_02078	559.47	-0.06199	0.15855	0.84646
CNAG_02079	CNAG_02079	336.84	-0.35928	0.1699	0.13786
CNAG_02080	CNAG_02080	187.47	0.4805	0.15787	0.020669
CNAG_02081	CNAG_02081	181.62	-0.2056	0.16921	0.45144
CNAG_02082	CNAG_02082	500.83	0.1331	0.14587	0.60109
CNAG_02083	SIT2	97.201	-0.36927	0.20159	0.214
CNAG_02084	ERG20	386.18	-0.16493	0.14014	0.4715
CNAG_02085	HST302	353.25	0.24494	0.13563	0.22284
CNAG_02086	CNAG_02086	723.61	0.26709	0.10149	0.052055
CNAG_02087	CNAG_02087	48.056	-0.042061	0.36379	0.96532
CNAG_02088	CNAG_02088	243.82	-0.14298	0.21668	0.7198
CNAG_02089	CNAG_02089	1291.4	-0.3925	0.23703	0.27013
CNAG_02090	GPA3	104.99	-0.5004	0.17953	0.037423
CNAG_02091	NAP1	5420.5	-0.13224	0.14869	0.61443
CNAG_02092	CNAG_02092	261.64	-0.34572	0.11955	0.029566
CNAG_02093	CNAG_02093	1642.1	0.050215	0.099807	0.79451
CNAG_02094	CNAG_02094	411.34	0.013417	0.18074	0.97961
CNAG_02095	CNAG_02095	26.428	-0.83097	0.29052	0.031819
CNAG_02096	CNAG_02096	42.182	-0.45019	0.21445	0.14203
CNAG_02097	CNAG_02097	115.18	-0.029258	0.144	0.92975
CNAG_02099	FAS1	14961	-0.067886	0.33284	0.92954
CNAG_02100	FAS2	12346	-0.32033	0.32809	0.56821
CNAG_02101	CNAG_02101	434.57	0.51407	0.20698	0.069713
CNAG_02102	CNAG_02102	29.841	-0.48467	0.34705	0.3723
CNAG_02103	CNAG_02103	72.484	-0.41242	0.36345	0.49143
CNAG_02104	SFH5	939.31	0.43988	0.12095	0.0041886
CNAG_02105	CNAG_02105	143.72	-0.049834	0.16501	0.8849
CNAG_02106	CNAG_02106	991.65	0.37883	0.101	0.0030194
CNAG_02107	CNAG_02107	670.36	0.21123	0.18265	0.48064
CNAG_02108	CNAG_02108	115.68	0.066463	0.17545	0.85048
CNAG_02109	INP5201	367.24	-0.31106	0.15397	0.16096
CNAG_02110	CNAG_02110	272.62	0.074242	0.14751	0.79451
CNAG_02111	CNAG_02111	346.87	0.23354	0.12739	0.21336
CNAG_02112	CNAG_02112	270.91	-0.18673	0.19005	0.56462
CNAG_02113	CNAG_02113	372.45	-0.21403	0.18269	0.47338
CNAG_02114	CNAG_02114	1383.1	-0.094891	0.16051	0.75358
CNAG_02115	NHP6B02	1303.4	0.2269	0.12376	0.21336
CNAG_02116	CNAG_02116	170.25	0.1816	0.10944	0.26898
CNAG_02117	CNAG_02117	287.19	-0.068885	0.13003	0.78291
CNAG_02118	CNAG_02118	225.22	-1.5893	0.21474	8.3344e-11
CNAG_02119	CNAG_02119	246.51	0.13634	0.12419	0.50863
CNAG_02120	CNAG_02120	552.88	0.78821	0.19204	0.00099145
CNAG_02121	CNAG_02121	118.21	-0.078601	0.17482	0.81866
CNAG_02122	CNAG_02122	1440.3	0.24924	0.17639	0.36472
CNAG_02123	CNAG_02123	226.89	-0.064258	0.10024	0.72851
CNAG_02124	CNAG_02124	102.75	-0.28631	0.19495	0.34197
CNAG_02125	CNAG_02125	22.206	0.36896	0.27234	0.38692
CNAG_02126	CNAG_02126	634.9	-0.17231	0.14452	0.46305
CNAG_02127	CNAG_02127	479.61	0.37565	0.17516	0.1316
CNAG_02128	CNAG_02128	1029.1	0.14958	0.090599	0.27152
CNAG_02129	CNAG_02129	2153.9	0.88139	0.16577	8.526e-06
CNAG_02130	NSR1	903.62	0.1332	0.094341	0.36486
CNAG_02131	ISA1	608.38	0.39961	0.20857	0.18931
CNAG_02132	CNAG_02132	422.28	-0.0033163	0.28055	0.99982
CNAG_02133	SOL3	1244.6	0.48894	0.17709	0.039478
CNAG_02134	RSC8	1242.5	0.016019	0.089126	0.9386
CNAG_02135	CNAG_02135	79.961	0.14512	0.16623	0.62301
CNAG_02136	CNAG_02136	646.9	0.23343	0.1361	0.25102
CNAG_02137	CNAG_02137	264.42	-0.20527	0.14143	0.35047
CNAG_02138	CNAG_02138	27.949	-0.5969	0.28191	0.1376
CNAG_02139	CNAG_02139	118.34	-0.16702	0.19375	0.62808
CNAG_02140	CNAG_02140	598.9	-0.011851	0.16724	0.98112
CNAG_02141	CNAG_02141	146.76	0.30256	0.14743	0.1535
CNAG_02143	CNAG_02143	161.31	0.22377	0.21691	0.54084
CNAG_02144	CNAG_02144	9498.8	0.41162	0.12982	0.014964
CNAG_02145	CNAG_02145	983.7	0.37976	0.11568	0.011375
CNAG_02146	CNAG_02146	0.30742	0.012523	3.9105	0.99982
CNAG_02147	CNAG_02147	63.438	-0.62422	0.28831	0.12686
CNAG_02148	CNAG_02148	537.77	-0.16957	0.10897	0.3065
CNAG_02149	CNAG_02149	223.62	-0.081151	0.16813	0.80425
CNAG_02150	CNAG_02150	52.009	-0.021595	0.19648	0.96816
CNAG_02151	CNAG_02151	157.25	-0.14791	0.19446	0.6768
CNAG_02152	CNAG_02152	61.379	-0.19369	0.19844	0.56821
CNAG_02153	TUP1	489.09	-0.36942	0.11944	0.018363
CNAG_02154	CNAG_02154	86.827	-0.42378	0.17117	0.070948
CNAG_02155	CNAG_02155	7.5253	-1.0206	0.53024	0.18629
CNAG_02156	CNAG_02156	1053.8	-0.11114	0.16008	0.70585
CNAG_02157	CNAG_02157	108.74	-0.18956	0.16593	0.48803
CNAG_02159	CNAG_02159	80.027	0.13166	0.27488	0.80622
CNAG_02160	CNAG_02160	26.194	-0.24793	0.37447	0.71881
CNAG_02161	ASP1	430.68	-0.12277	0.12131	0.54907
CNAG_02162	CNAG_02162	1064.1	0.12013	0.12526	0.57756
CNAG_02163	CNAG_02163	150.13	0.13674	0.19287	0.69895
CNAG_02164	CNAG_02164	1346.4	-0.212	0.18781	0.49402
CNAG_02165	CNAG_02165	371.81	-0.058436	0.22986	0.9082
CNAG_02166	CNAG_02166	2056.6	0.20747	0.14081	0.3403
CNAG_02167	CNAG_02167	145.8	-0.068389	0.15383	0.82089
CNAG_02168	CNAG_02168	234.29	0.33342	0.17617	0.19477
CNAG_02169	CNAG_02169	11.563	-0.841	0.51286	0.2761
CNAG_02170	CNAG_02170	61.404	-0.35973	0.56981	0.73393
CNAG_02171	CNAG_02171	163.52	-0.038746	0.17802	0.92313
CNAG_02172	CNAG_02172	206.13	-0.26509	0.12386	0.13226
CNAG_02173	CNAG_02173	81.165	0.017808	0.15122	0.96419
CNAG_02174	CNAG_02174	577.61	0.067873	0.14375	0.80868
CNAG_02175	CNAG_02175	47.221	-0.1336	0.35275	0.85048
CNAG_02176	CNAG_02176	1262.3	0.21584	0.15717	0.38025
CNAG_02177	PPH22	503.14	-0.016086	0.097089	0.94556
CNAG_02178	CNAG_02178	120.52	-0.44478	0.13069	0.0081921
CNAG_02179	CNAG_02179	232.9	-0.26699	0.11232	0.086306
CNAG_02180	CNAG_02180	323.33	-0.2388	0.11908	0.16452
CNAG_02181	CNAG_02181	224.91	-0.25229	0.12604	0.16535
CNAG_02182	GRE2	514.29	0.76608	0.24688	0.017891
CNAG_02183	CNAG_02183	375.5	-0.0067206	0.13068	0.98933
CNAG_02184	CNAG_02184	23.604	-0.086118	0.38665	0.92204
CNAG_02185	CNAG_02185	674.17	0.32994	0.12167	0.044454
CNAG_02186	CNAG_02186	58.945	-0.24583	0.19398	0.42682
CNAG_02187	CNAG_02187	190.02	-0.014715	0.14175	0.97023
CNAG_02188	CNAG_02188	718.22	0.49546	0.15635	0.015026
CNAG_02189	CNAG_02189	2758.5	0.27592	0.11183	0.072471
CNAG_02190	CNAG_02190	807.35	0.46975	0.11643	0.0012289
CNAG_02191	CNAG_02191	675.85	0.46035	0.13013	0.0056599
CNAG_02192	CNAG_02192	235.07	0.35654	0.1608	0.1161
CNAG_02193	CNAG_02193	107.91	-0.20631	0.22188	0.59256
CNAG_02194	CNAG_02194	11.929	-0.18636	0.34863	0.78102
CNAG_02195	CNAG_02195	141.38	-0.2111	0.20819	0.54843
CNAG_02196	CDC11	224.96	-0.15796	0.20155	0.66631
CNAG_02197	CNAG_02197	705.27	0.18205	0.14284	0.42404
CNAG_02198	CNAG_02198	296.47	0.18717	0.13847	0.38808
CNAG_02199	CNAG_02199	168.09	0.31296	0.25755	0.45144
CNAG_02200	CNAG_02200	1070.5	0.094669	0.09292	0.54705
CNAG_02201	CNAG_02201	129.32	0.0052682	0.17839	0.99775
CNAG_02202	CNAG_02202	1549.2	0.48457	0.1278	0.0026865
CNAG_02203	CNAG_02203	309.13	-0.2325	0.17012	0.38225
CNAG_02204	CNAG_02204	304.43	0.57926	0.16316	0.0054632
CNAG_02205	CNAG_02205	122.04	-0.15021	0.13122	0.48654
CNAG_02206	CNAG_02206	31.239	1.0446	0.51694	0.16085
CNAG_02207	CNAG_02207	415.38	-0.16205	0.47544	0.86681
CNAG_02208	CNAG_02208	325.6	-0.048237	0.14383	0.86937
CNAG_02209	NOP56	4737.4	0.58402	0.1303	0.00025309
CNAG_02210	CNAG_02210	114.34	0.20087	0.16641	0.45616
CNAG_02211	CNAG_02211	81.76	0.19193	0.19106	0.55307
CNAG_02212	CNAG_02212	1806.8	0.20698	0.10481	0.17257
CNAG_02213	CNAG_02213	549.76	0.16435	0.089845	0.215
CNAG_02214	UBC6-2	456.17	0.10673	0.13691	0.66859
CNAG_02215	HAP3	552.83	0.32686	0.17229	0.19351
CNAG_02216	CNAG_02216	175.23	0.18537	0.19276	0.57611
CNAG_02217	CHS7	234.87	0.091647	0.14147	0.72548
CNAG_02218	CNAG_02218	166.96	-0.12805	0.14812	0.62736
CNAG_02219	CNAG_02219	62.938	0.28767	0.20934	0.3799
CNAG_02220	CNAG_02220	1364.1	-0.1607	0.13695	0.4726
CNAG_02221	ZIP3	160.04	0.044885	0.15942	0.89555
CNAG_02222	CNAG_02222	162.94	-0.019987	0.12962	0.95016
CNAG_02223	CNAG_02223	325.65	-0.49302	0.13986	0.0058567
CNAG_02224	CNAG_02224	37.134	-0.092171	0.27299	0.86823
CNAG_02225	EXG104	72.58	-2.1419	0.24876	9.8813e-15
CNAG_02226	CNAG_02226	54.046	0.334	0.212	0.29933
CNAG_02227	CNAG_02227	228.34	-0.24151	0.15394	0.3017
CNAG_02228	CNAG_02228	157.62	-0.22037	0.16428	0.39217
CNAG_02229	PFT1	232.74	0.2177	0.13381	0.2806
CNAG_02230	CNAG_02230	598.08	0.73377	0.20351	0.004581
CNAG_02231	CNAG_02231	839.08	0.28787	0.11265	0.060886
CNAG_02232	CNAG_02232	246.48	0.030901	0.14931	0.92845
CNAG_02233	MEC1	369.63	-0.18818	0.17919	0.53023
CNAG_02234	CNAG_02234	8969.3	0.34635	0.12064	0.03111
CNAG_02235	CNAG_02235	154.53	0.53967	0.15201	0.0054632
CNAG_02236	PPG1	266.88	0.05902	0.12547	0.80918
CNAG_02237	SLA2	551	-0.078691	0.14392	0.77366
CNAG_02238	CNAG_02238	206.39	0.010974	0.15367	0.98082
CNAG_02239	CNAG_02239	312.56	0.074086	0.10039	0.68716
CNAG_02240	CNAG_02240	1140	0.26953	0.13398	0.16304
CNAG_02253	CNAG_02253	0.88428	-0.02317	1.628	0.99982
[truncated: 4,796 more rows]

## Sheet: gat201del_30_vsSerum
gene	geneName	baseMean	log2FC	stderror	padj
CNAG_00002	CNAG_00002	955.09	0.095654	0.12921	0.69847
CNAG_00003	CNAG_00003	111.51	0.42898	0.1659	0.07271
CNAG_00004	CNAG_00004	227.54	0.20653	0.12409	0.28966
CNAG_00005	CNAG_00005	548.97	1.0149	0.12993	1.9211e-11
CNAG_00006	CNAG_00006	1102.1	0.20691	0.089169	0.11532
CNAG_00007	CNAG_00007	561.89	0.1187	0.11061	0.53522
CNAG_00008	CNAG_00008	375.98	-0.31088	0.12509	0.085154
CNAG_00009	CNAG_00009	131.47	-0.026549	0.15261	0.94689
CNAG_00010	CNAG_00010	799.25	-0.10176	0.10969	0.60494
CNAG_00011	CNAG_00011	72.432	0.16673	0.22099	0.69246
CNAG_00012	CNAG_00012	228.16	-0.085616	0.22647	0.8659
CNAG_00013	CNAG_00013	186.41	0.21016	0.1704	0.45925
CNAG_00014	CNAG_00014	109.39	-0.14154	0.20242	0.71788
CNAG_00015	CNAG_00015	468.98	0.10064	0.17483	0.77909
CNAG_00016	CNAG_00016	367.07	-0.74462	0.18975	0.0027072
CNAG_00017	CNAG_00017	69.798	-0.6383	0.21697	0.036151
CNAG_00018	FZC6	290.09	0.18672	0.19319	0.58597
CNAG_00019	CNAG_00019	1634.9	0.26872	0.13027	0.17088
CNAG_00020	CNAG_00020	723.67	-0.64408	0.17764	0.0065623
CNAG_00021	CNAG_00021	222.01	0.18565	0.27855	0.7348
CNAG_00022	CNAG_00022	409	-0.049492	0.10518	0.82716
CNAG_00023	CNAG_00023	84.649	0.15526	0.24112	0.74219
CNAG_00024	CNAG_00024	3505.6	-0.55708	0.24196	0.11919
CNAG_00025	VCX1	275.5	-0.59939	0.19672	0.028197
CNAG_00026	CNAG_00026	309.05	0.042486	0.16598	0.91584
CNAG_00027	CNAG_00027	172.45	0.16785	0.13517	0.45647
CNAG_00028	CNAG_00028	250.42	0.21025	0.1483	0.3796
CNAG_00029	CNAG_00029	110.13	0.18144	0.17585	0.55585
CNAG_00030	CNAG_00030	109.26	0.14534	0.20184	0.70872
CNAG_00031	MLR1	130.79	0.24021	0.18821	0.44277
CNAG_00032	CNAG_00032	48.816	0.14206	0.24132	0.77247
CNAG_00034	RPL9B	10366	0.29684	0.10846	0.054982
CNAG_00035	CNAG_00035	44.367	-0.10089	0.23052	0.84014
CNAG_00036	SEC14-2	373.16	-0.011958	0.21929	0.98549
CNAG_00038	CNAG_00038	325.11	0.1124	0.18196	0.7553
CNAG_00039	ZFC6	216.25	-1.1518	0.29784	0.003233
CNAG_00040	ERG11	471.26	0.29669	0.1167	0.077474
CNAG_00043	CNAG_00043	177.98	-1.4325	0.3347	0.00085042
CNAG_00044	CNAG_00044	169.01	-0.1232	0.22358	0.79048
CNAG_00045	CNAG_00045	286.57	0.002108	0.1564	0.99832
CNAG_00046	CNAG_00046	540.83	-0.22739	0.11816	0.20903
CNAG_00047	PKP1	429.04	0.22442	0.19376	0.49437
CNAG_00048	CNAG_00048	67.187	0.46384	0.20897	0.13668
CNAG_00049	CNAG_00049	47.371	0.081287	0.25137	0.88717
CNAG_00050	CNAG_00050	122.61	0.014434	0.18265	0.97767
CNAG_00051	SNT1	714.8	-0.087021	0.14012	0.75327
CNAG_00052	CNAG_00052	613.96	0.072235	0.28149	0.91584
CNAG_00053	CNAG_00053	15.674	0.59634	0.46917	0.44582
CNAG_00054	CNAG_00054	246.7	0.28404	0.18949	0.34792
CNAG_00055	CNAG_00055	263.82	0.12832	0.15596	0.65905
CNAG_00056	CNAG_00056	103.07	-0.57848	0.37102	0.32634
CNAG_00057	FPP1	1033.3	0.1846	0.16459	0.51219
CNAG_00058	CNAG_00058	601.34	-0.64587	0.18371	0.0086985
CNAG_00059	CNAG_00059	112.11	-0.24173	0.17878	0.40899
CNAG_00060	CNAG_00060	459.19	-0.24272	0.13642	0.25256
CNAG_00061	CIT1	2342.1	-0.24253	0.21913	0.52039
CNAG_00062	CNAG_00062	326.92	0.38302	0.18284	0.16319
CNAG_00063	CSE4	30.123	-1.4658	0.55292	0.064471
CNAG_00064	CNAG_00064	374.21	0.30719	0.18319	0.28598
CNAG_00065	CNAG_00065	1113.7	0.19489	0.10533	0.23162
CNAG_00066	CNAG_00066	398.34	0.11664	0.12558	0.60453
CNAG_00067	SSS1	837.11	-0.0097412	0.12386	0.97783
CNAG_00068	CNAG_00068	149.94	0.044025	0.20869	0.93518
CNAG_00069	CNAG_00069	12.265	0.41466	0.36614	0.50661
CNAG_00070	CNAG_00070	1474.2	0.26067	0.11519	0.12648
CNAG_00072	CNAG_00072	520.88	-1.6191	0.28258	2.2001e-06
CNAG_00073	CNAG_00073	247.11	-0.43979	0.22572	0.20058
CNAG_00074	CNAG_00074	751.17	-0.063919	0.19296	0.88461
CNAG_00075	CNAG_00075	162.93	-0.56203	0.31615	0.25307
CNAG_00076	NDX6	150.61	-0.013924	0.30851	0.98917
CNAG_00077	CNAG_00077	1485.3	0.34668	0.18024	0.2091
CNAG_00078	CNAG_00078	130.92	-0.2728	0.16768	0.30092
CNAG_00079	CNAG_00079	650.28	0.34605	0.29597	0.48926
CNAG_00080	CNAG_00080	85.881	-0.056513	0.15877	0.87472
CNAG_00081	CNAG_00081	981.91	0.12937	0.13909	0.60399
CNAG_00082	CNAG_00082	200.82	-0.4901	0.19049	0.074187
CNAG_00083	CCC1	289.06	-0.91473	0.19601	0.00023068
CNAG_00084	CNAG_00084	652.13	0.31194	0.14464	0.14978
CNAG_00085	CNAG_00085	156.58	0.10037	0.12788	0.67699
CNAG_00086	CNAG_00086	372.82	0.056399	0.16121	0.87679
CNAG_00087	CNAG_00087	165.37	0.062971	0.24998	0.91757
CNAG_00088	CNAG_00088	320.78	0.12787	0.1509	0.64495
CNAG_00089	CNAG_00089	377.17	0.27363	0.10963	0.083611
CNAG_00090	CNAG_00090	338.32	0.052166	0.12685	0.85169
CNAG_00091	CNAG_00091	361.17	0.1527	0.23791	0.74306
CNAG_00092	CNAG_00092	636.87	0.12492	0.11874	0.54655
CNAG_00093	CNAG_00093	513.98	-0.075841	0.23657	0.88797
CNAG_00094	CNAG_00094	13.038	-0.74442	0.41281	0.24748
CNAG_00095	CNAG_00095	528.88	-0.042226	0.12913	0.88572
CNAG_00096	CNAG_00096	50.092	-0.36338	0.31218	0.49175
CNAG_00097	ITR1	111.43	0.0026301	0.19863	0.99832
CNAG_00098	CNAG_00098	45.965	-0.52954	0.38743	0.4022
CNAG_00099	CNAG_00099	231.13	0.051274	0.14088	0.87266
CNAG_00100	CNAG_00100	3304.1	0.38727	0.17305	0.13231
CNAG_00101	KEI1	190.57	0.31532	0.12946	0.094063
CNAG_00104	CNAG_00104	6521.3	-0.13606	0.14441	0.59866
CNAG_00106	TCO5	582.07	-0.34803	0.21933	0.31559
CNAG_00107	CNAG_00107	122.42	-1.7146	0.41601	0.0014845
CNAG_00108	CNAG_00108	551.32	0.5034	0.23776	0.15848
CNAG_00109	CNAG_00109	714.98	0.306	0.1542	0.19066
CNAG_00110	HPI3	6.5448	-3.876	0.97129	0.0022921
CNAG_00111	CNAG_00111	611.07	0.1556	0.09975	0.32614
CNAG_00115	CNAG_00115	288.78	-0.065802	0.21497	0.89414
CNAG_00116	CNAG_00116	5363.3	0.3804	0.13621	0.048996
CNAG_00117	ERG24	443.22	-0.16492	0.13135	0.45221
CNAG_00118	CNAG_00118	125.47	0.61483	0.21955	0.048146
CNAG_00119	CNAG_00119	172	0.30722	0.20021	0.33486
CNAG_00120	CNAG_00120	482.32	0.36955	0.18488	0.18697
CNAG_00121	CNAG_00121	394.05	0.0038873	0.20723	0.99739
CNAG_00122	CNAG_00122	11.815	-0.37323	0.414	0.61872
CNAG_00123	CNAG_00123	93.912	-0.12999	0.17673	0.70081
CNAG_00124	CAS32	417.95	-0.36885	0.12975	0.04454
CNAG_00125	CRG1	57.8	0.36145	0.19678	0.23579
CNAG_00126	CNAG_00126	435.21	0.26198	0.30751	0.6436
CNAG_00127	CNAG_00127	63.06	-1.2415	0.28989	0.00085042
CNAG_00128	CNAG_00128	13.035	-2.7581	0.70502	0.0027948
CNAG_00129	CNAG_00129	94.231	-0.086651	0.27232	0.88877
CNAG_00130	RCK2	763.65	-0.068804	0.19344	0.87472
CNAG_00131	CNAG_00131	110.53	-1.6267	0.43808	0.0052555
CNAG_00132	CNAG_00132	173.86	-0.68771	0.22452	0.027218
CNAG_00133	CNAG_00133	125.19	-1.9218	0.41081	0.00022314
CNAG_00134	CNAG_00134	181.85	-0.22406	0.18963	0.48313
CNAG_00135	CNAG_00135	123.57	0.074271	0.24081	0.89315
CNAG_00136	CNAG_00136	1000.8	0.11961	0.10277	0.49175
CNAG_00137	CNAG_00137	390.64	0.063643	0.15853	0.85719
CNAG_00138	CNAG_00138	239.4	-0.061955	0.15882	0.86132
CNAG_00139	CNAG_00139	397.61	0.27845	0.20808	0.41407
CNAG_00140	CNAG_00140	1708.5	-0.026109	0.11786	0.93082
CNAG_00141	CNAG_00141	32.877	-0.15719	0.29553	0.79854
CNAG_00142	CNAG_00142	1837.3	-0.39181	0.14872	0.066519
CNAG_00143	CNAG_00143	753.91	0.24629	0.11946	0.17113
CNAG_00144	CNAG_00144	43.34	-0.24315	0.29474	0.65779
CNAG_00145	CNAG_00145	85.423	-0.063905	0.31851	0.93762
CNAG_00146	PBY101	559.56	-1.8413	0.39622	0.00024533
CNAG_00147	CNAG_00147	3811.3	0.29097	0.11835	0.089729
CNAG_00148	CNAG_00148	220.49	-0.13717	0.20926	0.73852
CNAG_00149	CNAG_00149	5707.1	-0.26177	0.14623	0.2514
CNAG_00150	PQP1	80.356	-0.30922	0.20019	0.33056
CNAG_00151	CNAG_00151	1045.4	-0.44873	0.1489	0.029985
CNAG_00152	CNAG_00152	441.61	-0.09888	0.1738	0.7822
CNAG_00153	CNAG_00153	150.35	0.0046767	0.1258	0.99151
CNAG_00154	CNAG_00154	125.26	-0.78638	0.26843	0.03707
CNAG_00155	CNAG_00155	0.18917	-0.77291	3.9656	0.93922
CNAG_00156	SP1	1488.3	0.10711	0.11236	0.59173
CNAG_00157	CNAG_00157	809.43	0.1997	0.1449	0.39689
CNAG_00158	HOC3	184.66	-0.084718	0.1315	0.74219
CNAG_00159	CNAG_00159	172.59	-0.15435	0.15971	0.58597
CNAG_00160	CNAG_00160	79.212	0.30206	0.2026	0.35093
CNAG_00161	CNAG_00161	279.19	0.54657	0.15628	0.0091029
CNAG_00162	AOX1	15702	0.32049	0.17703	0.24484
CNAG_00163	CNAG_00163	1712.3	0.35975	0.13121	0.054755
CNAG_00164	CNAG_00164	228.86	-0.16829	0.35688	0.82666
CNAG_00165	CNAG_00165	1215.9	0.26687	0.17174	0.32779
CNAG_00166	CNAG_00166	848.18	-0.13035	0.16893	0.68465
CNAG_00167	CNAG_00167	109.06	-0.078612	0.19386	0.8549
CNAG_00171	CNAG_00171	34.897	-0.73023	0.32811	0.13559
CNAG_00172	CNAG_00172	17.464	-0.56519	0.36032	0.3225
CNAG_00173	CNAG_00173	266.09	0.41184	0.25279	0.30086
CNAG_00174	CNAG_00174	184.84	-1.5008	0.27447	7.3437e-06
CNAG_00175	CNAG_00175	184.75	-1.1963	0.30984	0.003264
CNAG_00176	CNAG_00176	396.99	-1.2122	0.20672	1.3061e-06
CNAG_00177	CNAG_00177	2.5186	0.0010721	0.7881	0.99921
CNAG_00178	CNAG_00178	512.18	0.0030424	0.18357	0.99796
CNAG_00179	GPA2	36.284	0.22918	0.2288	0.56831
CNAG_00180	CNAG_00180	184.68	-0.65014	0.39839	0.30034
CNAG_00181	FYV10	143.26	0.34137	0.22493	0.34069
CNAG_00182	VPS29	194.3	-0.13239	0.24501	0.79541
CNAG_00183	CNAG_00183	996.65	0.53418	0.2173	0.089738
CNAG_00184	CNAG_00184	515.24	-0.014193	0.093939	0.95452
CNAG_00185	CNAG_00185	269.55	0.24053	0.13482	0.25195
CNAG_00186	CNAG_00186	214.06	0.037538	0.18731	0.93762
CNAG_00187	UBP16	273.9	-0.77653	0.20035	0.0031419
CNAG_00188	CNAG_00188	313.18	0.28651	0.13648	0.16226
CNAG_00189	CNAG_00189	130.67	-0.0066508	0.19314	0.99198
CNAG_00190	CNAG_00190	735.51	-0.22981	0.23402	0.5788
CNAG_00191	CNAG_00191	232.18	0.28206	0.13063	0.14968
CNAG_00192	CNAG_00192	362.28	-0.041838	0.19925	0.93527
CNAG_00193	GAT1	1052.2	-0.26138	0.22103	0.48265
CNAG_00194	CNAG_00194	1418.7	0.47558	0.14937	0.020197
CNAG_00195	CNAG_00195	569.21	0.20879	0.13854	0.34473
CNAG_00229	CNAG_00229	51.143	0.7554	0.32421	0.11317
CNAG_00231	CNAG_00231	305.44	0.6439	0.13935	0.00026216
CNAG_00232	RPL30	6180.7	0.10126	0.14419	0.71664
CNAG_00233	CNAG_00233	1815.9	0.24998	0.097514	0.075399
CNAG_00234	CNAG_00234	182.67	0.36756	0.13198	0.049703
CNAG_00235	AMT1	1086.3	-0.030664	0.23209	0.96293
CNAG_00236	CNAG_00236	320.75	-0.0053258	0.17436	0.9938
CNAG_00237	CNAG_00237	5308.5	0.22319	0.1454	0.33477
CNAG_00238	CNAG_00238	2029	0.080069	0.14588	0.79153
CNAG_00239	YAP1	414.36	-0.021354	0.14677	0.95657
CNAG_00240	CNAG_00240	368.22	-0.26512	0.13006	0.17777
CNAG_00241	CNAG_00241	230.34	0.12348	0.14561	0.64495
CNAG_00242	CNAG_00242	16.363	0.010807	0.37895	0.99485
CNAG_00243	CNAG_00243	245.01	0.025765	0.13129	0.93897
CNAG_00246	CNAG_00246	236.16	-0.088692	0.19523	0.83299
CNAG_00247	LYS9	100.27	-0.37665	0.34396	0.52453
CNAG_00248	CNAG_00248	108.54	0.14477	0.17526	0.65743
CNAG_00249	CNAG_00249	203.55	-0.059557	0.15992	0.86872
CNAG_00250	CNAG_00250	171.95	-0.066483	0.2259	0.89849
CNAG_00251	CNAG_00251	54.049	0.2121	0.24981	0.64495
CNAG_00252	CNAG_00252	241.85	0.093816	0.13964	0.73203
CNAG_00253	CNAG_00253	85.547	-0.062487	0.41395	0.95452
CNAG_00254	CNAG_00254	428.6	-1.1381	0.20272	3.723e-06
CNAG_00255	CNAG_00255	387.54	0.30974	0.11907	0.070758
CNAG_00256	CNAG_00256	702.82	0.01653	0.13627	0.96583
CNAG_00257	CNAG_00257	205.58	-0.49944	0.19202	0.070758
CNAG_00258	CNAG_00258	122.12	-0.21602	0.2101	0.55677
CNAG_00259	CNAG_00259	818	0.035981	0.11477	0.89112
CNAG_00260	CNAG_00260	623.62	0.32091	0.14497	0.13775
CNAG_00261	CNAG_00261	2267.1	0.25335	0.096946	0.069412
CNAG_00262	CNAG_00262	264.16	0.25896	0.16986	0.33834
CNAG_00263	PTP4	290.03	-0.08679	0.14042	0.7553
CNAG_00264	CNAG_00264	1240.4	-0.032533	0.14689	0.93082
CNAG_00265	IDI1	1337.5	0.43474	0.14125	0.026244
CNAG_00266	YFH7	144.83	-0.39796	0.22046	0.24671
CNAG_00267	CNAG_00267	82.122	-0.33118	0.22795	0.36522
CNAG_00268	ILV2	1925.1	0.088647	0.16468	0.79614
CNAG_00269	CNAG_00269	18.704	-0.015774	0.40616	0.99079
CNAG_00270	CNAG_00270	1727.1	0.085486	0.099027	0.63761
CNAG_00271	CNAG_00271	215.6	-0.030559	0.13109	0.92701
CNAG_00272	CNAG_00272	280.12	-0.16128	0.13301	0.46829
CNAG_00273	CNAG_00273	72.101	-0.1378	0.19657	0.71705
CNAG_00274	CNAG_00274	116.32	0.17581	0.20504	0.64119
CNAG_00275	CNAG_00275	48.932	0.021181	0.25831	0.97715
CNAG_00276	CNAG_00276	158.2	0.1097	0.20509	0.79805
CNAG_00277	CNAG_00277	191.66	0.14585	0.13188	0.52039
CNAG_00278	CNAG_00278	324.27	0.43408	0.15346	0.04531
CNAG_00279	CNAG_00279	235.87	-0.49622	0.21211	0.11111
CNAG_00280	CNAG_00280	796.94	0.3076	0.13086	0.10892
CNAG_00283	CNAG_00283	113.25	0.072338	0.19144	0.8659
CNAG_00284	CNAG_00284	179.18	0.296	0.12224	0.095989
CNAG_00285	CNAG_00285	158.64	-0.95785	0.30046	0.020041
CNAG_00286	NAB2	576.44	0.13453	0.11966	0.51033
CNAG_00287	CNAG_00287	1773.9	0.40443	0.18506	0.14413
CNAG_00288	CNAG_00288	183.93	0.32472	0.16328	0.18934
CNAG_00289	CNAG_00289	224.34	-0.04627	0.19699	0.9263
CNAG_00290	CNAG_00290	344.86	-0.2414	0.18112	0.41645
CNAG_00291	CNAG_00291	34.502	-0.84619	0.34576	0.091727
CNAG_00292	CNAG_00292	2679.1	0.23801	0.094816	0.08159
CNAG_00293	RAS1	657.52	0.33385	0.12216	0.055314
CNAG_00294	CNAG_00294	355.24	-0.45726	0.1153	0.0024348
CNAG_00295	CNAG_00295	4.7563	0.22281	0.55774	0.85767
CNAG_00299	CNAG_00299	253.53	-0.024359	0.15254	0.95095
CNAG_00300	CNAG_00300	318.61	-0.17545	0.14768	0.48082
CNAG_00301	CNAG_00301	433.38	-0.041233	0.23556	0.94689
CNAG_00302	CNAG_00302	58.752	0.32589	0.61259	0.79854
CNAG_00303	CNAG_00303	21.686	0.20837	0.29184	0.71149
CNAG_00304	CNAG_00304	230.27	-0.1838	0.1449	0.44696
CNAG_00305	CNAG_00305	2879.4	0.24539	0.14361	0.27485
CNAG_00306	MTN2	37.33	-0.45818	0.41919	0.5251
CNAG_00307	CNAG_00307	1417.1	0.20828	0.13366	0.32647
CNAG_00308	CNAG_00308	85.377	-0.24558	0.27652	0.62526
CNAG_00309	CNAG_00309	202.53	-0.055139	0.13298	0.84905
CNAG_00310	CNAG_00310	174.85	-0.093742	0.16115	0.77583
CNAG_00311	CNAG_00311	587	-0.24473	0.12195	0.18535
CNAG_00312	CNAG_00312	146.99	0.16982	0.1791	0.59531
CNAG_00313	CNAG_00313	135.8	0.19482	0.13012	0.34811
CNAG_00314	CNAG_00314	85.586	0.017198	0.31595	0.98549
CNAG_00315	CNAG_00315	152.39	-0.10029	0.33411	0.8963
CNAG_00316	HAM1	258.79	0.10932	0.13446	0.66282
CNAG_00317	CNAG_00317	515.15	-0.55964	0.16379	0.011218
CNAG_00318	CNAG_00318	535.43	0.23919	0.18805	0.4457
CNAG_00319	CNAG_00319	491.33	-0.18451	0.12724	0.36635
CNAG_00320	CNAG_00320	166.1	0.0058327	0.1233	0.98831
CNAG_00321	CNAG_00321	65.931	-2.9574	0.81347	0.0064209
CNAG_00322	CNAG_00322	235.74	-0.36319	0.2068	0.26071
CNAG_00323	CNAG_00323	2.489	-0.6027	1.0296	0.77365
CNAG_00326	CNAG_00326	1008.8	0.04506	0.12679	0.87472
CNAG_00327	CNAG_00327	57.023	-0.32846	0.27558	0.47895
CNAG_00328	CNAG_00328	240.87	-1.8019	0.24791	6.1745e-10
CNAG_00329	CNAG_00329	664.36	-0.8708	0.20917	0.0012902
CNAG_00330	CNAG_00330	762.33	0.12334	0.15461	0.67128
CNAG_00331	CNAG_00331	143.71	0.3014	0.20761	0.36563
CNAG_00332	SIP4	573.81	-0.090929	0.16912	0.79614
CNAG_00333	CNAG_00333	29.174	0.015791	0.31188	0.98714
CNAG_00334	CNAG_00334	21724	0.25469	0.14765	0.27014
CNAG_00335	CNAG_00335	362.18	-0.3513	0.13804	0.077387
CNAG_00337	CNAG_00337	1094.4	-0.047297	0.13039	0.87296
CNAG_00342	CNAG_00342	504.42	-0.37057	0.12495	0.03388
CNAG_00343	CNAG_00343	64.652	-0.55728	0.27858	0.18648
CNAG_00344	CNAG_00344	93.114	-0.22225	0.17756	0.4531
CNAG_00345	CNAG_00345	442.59	0.30302	0.17532	0.26908
CNAG_00346	CNAG_00346	92.035	0.37987	0.26538	0.37385
CNAG_00347	CNAG_00347	270.31	-0.014807	0.22984	0.98358
CNAG_00348	CNAG_00348	534.03	0.26654	0.1571	0.2787
CNAG_00349	CNAG_00349	549.92	0.23793	0.2092	0.5044
CNAG_00351	CNAG_00351	252.69	0.14383	0.1353	0.54059
CNAG_00352	CNAG_00352	422.64	0.31288	0.16268	0.2091
CNAG_00353	LPI16	159.02	0.22691	0.17589	0.43753
CNAG_00354	CNAG_00354	887.7	-0.15465	0.1062	0.36381
CNAG_00355	CNAG_00355	1075.1	-0.60715	0.14501	0.0011896
CNAG_00356	CNAG_00356	308.41	-0.061648	0.18206	0.88137
CNAG_00357	CNAG_00357	279.15	0.19029	0.12812	0.35226
CNAG_00358	CNAG_00358	352.6	0.31383	0.11796	0.063393
CNAG_00359	CNAG_00359	442.97	0.34463	0.14949	0.11841
CNAG_00360	CNAG_00360	563.7	0.25421	0.19457	0.42894
CNAG_00361	RVS167	648.68	-0.041832	0.18196	0.92775
CNAG_00362	CNAG_00362	249	-0.1972	0.13414	0.35831
CNAG_00363	TCO6	689.33	0.18383	0.14034	0.42754
CNAG_00364	CNAG_00364	219.36	-0.04008	0.15287	0.91284
CNAG_00365	CNAG_00365	299.62	0.19663	0.12749	0.33166
CNAG_00366	CNAG_00366	15.857	-1.2292	0.47369	0.071704
CNAG_00367	DYN5	119.04	0.074242	0.2009	0.86978
CNAG_00368	CNAG_00368	124.3	-0.096364	0.20947	0.83038
CNAG_00369	CNAG_00369	269.73	0.28944	0.14785	0.19833
CNAG_00370	UBI1	5820.3	0.16542	0.14706	0.51004
CNAG_00371	CNAG_00371	39.591	-0.25132	0.2779	0.61713
CNAG_00372	CNAG_00372	356.42	-1.0604	0.19023	4.5569e-06
CNAG_00373	CNAG_00373	95.581	0.56702	0.28286	0.18577
CNAG_00374	CNAG_00374	524.31	0.21406	0.19431	0.52185
CNAG_00375	GCN5	344.71	-0.31134	0.12243	0.077474
CNAG_00377	CNAG_00377	457.64	-0.76571	0.16754	0.00030291
CNAG_00378	CNAG_00378	349.91	-1.2628	0.34423	0.0059302
CNAG_00383	APT3	299.97	0.14269	0.13405	0.5396
CNAG_00384	CNAG_00384	14.223	-2.9547	0.94357	0.022952
CNAG_00385	CNAG_00385	674.46	0.094265	0.16036	0.7725
CNAG_00386	CNAG_00386	890.04	0.09789	0.1979	0.81539
CNAG_00387	LPI13	300.23	0.016826	0.11766	0.95714
CNAG_00388	CNAG_00388	594.25	-0.13322	0.10266	0.43314
CNAG_00389	CNAG_00389	255.71	0.29852	0.14853	0.18456
CNAG_00390	YMR1	87.393	-0.25331	0.19482	0.43218
CNAG_00391	CNAG_00391	264.61	-0.38271	0.22473	0.27651
CNAG_00392	CNAG_00392	67.067	-0.15294	0.242	0.74718
CNAG_00393	CNAG_00393	632.92	0.075624	0.51283	0.956
CNAG_00394	CNAG_00394	1648.2	0.19727	0.18815	0.54855
CNAG_00395	CNAG_00395	248.8	0.07933	0.14269	0.78811
CNAG_00396	PKA1	272.44	0.097394	0.13999	0.72022
CNAG_00397	CNAG_00397	167.5	-2.1095	0.47402	0.00046768
CNAG_00398	CNAG_00398	450.41	0.022848	0.14233	0.95068
CNAG_00399	CNAG_00399	666.58	0.082476	0.16498	0.81318
CNAG_00400	CNAG_00400	581.13	0.19614	0.17811	0.52185
CNAG_00401	CNAG_00401	216.21	-0.096949	0.1462	0.73586
CNAG_00402	CNAG_00402	897.85	-0.43801	0.1939	0.12735
CNAG_00403	CNAG_00403	51.344	-0.2218	0.32961	0.73165
CNAG_00404	CNAG_00404	282.09	-0.45018	0.21512	0.1637
CNAG_00405	KIC1	152.59	-0.20249	0.16181	0.4531
CNAG_00406	CNAG_00406	78.185	-0.012384	0.19005	0.98358
CNAG_00407	CNAG_00407	1003.5	-1.061	0.20659	3.4071e-05
CNAG_00408	PPH3	1042.1	0.053588	0.18012	0.89729
CNAG_00409	CNAG_00409	112.75	-0.25682	0.26393	0.58339
CNAG_00410	CNAG_00410	395.25	-0.27421	0.10686	0.075023
CNAG_00411	CNAG_00411	323.01	0.21139	0.1352	0.32447
CNAG_00413	OFD1	1166.4	0.025066	0.11525	0.93256
CNAG_00414	MAK32	95.275	0.16135	0.18939	0.6436
CNAG_00415	CDC2801	140.44	-0.25733	0.14299	0.24831
CNAG_00416	CNAG_00416	126.97	0.36182	0.1594	0.12546
CNAG_00417	CNAG_00417	3791.7	0.21149	0.10159	0.16632
CNAG_00418	CNAG_00418	2746.4	0.51378	0.12473	0.0014908
CNAG_00419	CNAG_00419	245.63	-2.7357	0.60182	0.0003287
CNAG_00420	CNAG_00420	209.51	0.21174	0.17078	0.45744
CNAG_00421	CNAG_00421	879.74	0.14702	0.13015	0.5084
CNAG_00422	CNAG_00422	235.34	-0.35939	0.13774	0.069704
CNAG_00423	CNAG_00423	61.277	-0.041955	0.19964	0.93527
CNAG_00424	CNAG_00424	495.88	-1.4026	0.38659	0.0065623
CNAG_00425	CNAG_00425	91.037	-0.78219	0.28086	0.049703
CNAG_00426	CNAG_00426	144.02	-0.23684	0.21408	0.52039
CNAG_00427	PTC5	403.96	0.54307	0.23812	0.12332
CNAG_00428	CNAG_00428	147.72	-0.13307	0.1935	0.7258
CNAG_00429	CNAG_00429	299.56	-0.16188	0.14939	0.53033
CNAG_00430	CNAG_00430	104	0.018188	0.15177	0.96615
CNAG_00433	CNAG_00433	141.47	0.25878	0.17431	0.35251
CNAG_00434	CNAG_00434	171.17	0.28028	0.1493	0.22374
CNAG_00435	CNAG_00435	152.12	0.017376	0.13257	0.96357
CNAG_00436	CNAG_00436	314.87	-0.069679	0.10762	0.74132
CNAG_00437	CNAG_00437	163.79	0.16748	0.15103	0.51925
CNAG_00438	CNAG_00438	118.04	-0.1605	0.20108	0.67128
CNAG_00439	CNAG_00439	237.79	-0.10206	0.157	0.7406
CNAG_00440	SSN801	109.11	0.23168	0.18745	0.45849
CNAG_00441	IMD1	5843.3	0.5953	0.15913	0.0047624
CNAG_00442	CNAG_00442	967.81	0.4677	0.16029	0.038067
CNAG_00443	CNAG_00443	70.377	0.19993	0.1562	0.44148
CNAG_00444	CNAG_00444	108.79	0.12645	0.22105	0.78131
CNAG_00445	NHP6B01	1984.4	-0.16258	0.11177	0.36445
CNAG_00446	CNAG_00446	9.5839	-0.85154	0.43612	0.19956
CNAG_00447	CNAG_00447	1156.3	0.14163	0.13879	0.56064
CNAG_00448	CNAG_00448	295.66	-0.0038809	0.19797	0.99724
CNAG_00449	CNAG_00449	787.49	-0.041521	0.1246	0.88435
CNAG_00450	LEU2	2117.2	0.57823	0.23852	0.09566
CNAG_00451	CNAG_00451	72.423	-0.12264	0.22724	0.79556
CNAG_00452	CNAG_00452	73.154	0.41569	0.17403	0.10214
CNAG_00453	CNAG_00453	10662	0.49022	0.1648	0.033271
CNAG_00454	CNAG_00454	130.47	0.38165	0.31396	0.46729
CNAG_00455	UBP16	814	-0.11702	0.19038	0.7569
CNAG_00456	ISP6	1120.1	0.097667	0.18401	0.79904
CNAG_00457	GLN1	6559.8	0.29711	0.14521	0.17592
CNAG_00458	CNAG_00458	1087.2	0.1719	0.099039	0.26668
CNAG_00460	LIV1	209	0.16182	0.25751	0.74928
CNAG_00461	CNAG_00461	471.36	-0.14539	0.18055	0.66781
CNAG_00462	CNAG_00462	362.31	0.13553	0.12976	0.55064
CNAG_00463	CNAG_00463	15.191	-4.197	1.2496	0.012827
CNAG_00464	CNAG_00464	686.6	0.21861	0.10921	0.18619
CNAG_00465	CNAG_00465	1659.5	0.1292	0.17082	0.69181
CNAG_00466	CNAG_00466	78.578	0.28005	0.43344	0.74201
CNAG_00467	CNAG_00467	111.13	0.2078	0.21683	0.58893
CNAG_00468	CNAG_00468	267.14	0.41318	0.2158	0.21185
CNAG_00469	CNAG_00469	260.3	0.21998	0.13052	0.28264
CNAG_00470	CNAG_00470	250.56	-0.16917	0.13801	0.46256
CNAG_00471	CNAG_00471	507.7	0.25534	0.17326	0.35663
CNAG_00472	CNAG_00472	93.059	0.18688	0.22844	0.66081
CNAG_00473	OST2	316.56	0.1958	0.15638	0.4531
CNAG_00474	CNAG_00474	54.574	-0.052404	0.25291	0.93585
CNAG_00475	CNAG_00475	147.57	0.072758	0.22101	0.88461
CNAG_00476	CNAG_00476	58.596	0.13152	0.2903	0.83365
CNAG_00480	CNAG_00480	217.34	-0.00025758	0.12068	0.99919
CNAG_00481	CNAG_00481	1.5247	0.052335	1.2004	0.98944
CNAG_00482	CNAG_00482	123.79	-0.53334	0.35714	0.34986
CNAG_00483	ACT1	3021	-0.16339	0.16915	0.58599
CNAG_00484	CNAG_00484	143.56	0.31759	0.22459	0.38142
CNAG_00485	CNAG_00485	1561.9	0.2554	0.13275	0.20903
CNAG_00486	CNAG_00486	362.91	0.2676	0.15996	0.28681
CNAG_00487	CNAG_00487	170.99	0.61485	0.22387	0.054258
CNAG_00488	CNAG_00488	20.66	-0.90384	0.27271	0.014217
CNAG_00490	CNAG_00490	101.12	-0.27219	0.26644	0.56031
CNAG_00491	CNAG_00491	202.79	0.10731	0.14564	0.70025
CNAG_00492	CNAG_00492	109.24	-0.097183	0.23737	0.85283
CNAG_00493	CNAG_00493	190.71	0.035309	0.16847	0.93536
CNAG_00495	CNAG_00495	339.32	0.30883	0.16656	0.23062
CNAG_00496	CNAG_00496	219.78	-0.2044	0.14769	0.3946
CNAG_00497	CNAG_00497	81.151	0.13949	0.30609	0.8329
CNAG_00498	CDC14	13.253	-0.3184	0.48434	0.73789
CNAG_00499	CNAG_00499	70.329	-0.6316	0.28186	0.13172
CNAG_00500	PTC1	691.63	-0.77128	0.35814	0.15023
CNAG_00501	CNAG_00501	13.474	0.51976	0.44769	0.4932
CNAG_00502	CNAG_00502	279.43	0.077731	0.22674	0.87949
CNAG_00503	CNAG_00503	1410.3	0.074541	0.17987	0.84909
CNAG_00504	CNAG_00504	300.67	-0.25717	0.11213	0.12121
CNAG_00505	FZC28	157.13	-0.0025567	0.14353	0.99746
CNAG_00506	CNAG_00506	150.93	-0.49159	0.22498	0.14415
CNAG_00508	VPS17	187.36	-0.6223	0.1553	0.0022018
CNAG_00509	CNAG_00509	578.88	-0.15566	0.11895	0.42803
CNAG_00510	CNAG_00510	291.95	-0.022867	0.1307	0.94689
CNAG_00511	CNAG_00511	22.882	-0.06898	0.31468	0.93203
CNAG_00512	CNAG_00512	320.59	0.049484	0.096786	0.80835
CNAG_00513	CNAG_00513	838.83	-0.14753	0.1278	0.49654
CNAG_00514	CNAG_00514	411.16	0.12292	0.12451	0.57623
CNAG_00515	CNAG_00515	254.61	0.32211	0.1983	0.30204
CNAG_00516	PEX7	29.658	0.15085	0.28521	0.7996
CNAG_00517	CNAG_00517	346.8	0.17708	0.14129	0.45282
CNAG_00519	ERG3	163.76	-0.012552	0.15431	0.97715
CNAG_00520	CNAG_00520	391.78	-0.063519	0.19769	0.88778
CNAG_00521	CNAG_00521	273.39	-0.10245	0.2201	0.82849
CNAG_00522	CNAG_00522	266.35	-0.85544	0.26824	0.020032
CNAG_00523	CNAG_00523	177.13	-0.64447	0.15939	0.0019531
CNAG_00524	CNAG_00524	77.171	-0.80571	0.28853	0.048996
CNAG_00525	CNAG_00525	140.21	-0.05214	0.12325	0.84524
CNAG_00526	CNAG_00526	221.75	0.30458	0.194	0.3221
CNAG_00527	CNAG_00527	1064.9	0.4437	0.23385	0.21708
CNAG_00528	CNAG_00528	164.83	0.32002	0.15902	0.18382
CNAG_00529	CNAG_00529	283.53	0.6739	0.21019	0.01933
CNAG_00531	ENA1	2533.6	0.43699	0.1402	0.023705
CNAG_00532	CNAG_00532	408.92	0.30908	0.16531	0.22585
CNAG_00533	TIM50	639.24	0.15396	0.11208	0.39872
CNAG_00534	CNAG_00534	1394.9	0.015189	0.1314	0.96744
CNAG_00535	CNAG_00535	491.63	0.20853	0.13191	0.31844
CNAG_00536	CNAG_00536	1014.8	0.068282	0.124	0.79067
CNAG_00537	CNAG_00537	83.492	-0.93462	0.31563	0.034252
CNAG_00538	CNAG_00538	832.16	0.29883	0.13882	0.15034
CNAG_00539	CNAG_00539	2121.3	0.12781	0.36729	0.87724
CNAG_00540	CNAG_00540	38.236	-2.1288	0.60053	0.0080961
CNAG_00541	CNAG_00541	114.58	-0.48252	0.25896	0.22758
CNAG_00542	CNAG_00542	123.57	0.29661	0.13663	0.14715
CNAG_00543	CNAG_00543	404.46	0.35568	0.20801	0.27441
CNAG_00544	CNAG_00544	1267.2	0.11703	0.13522	0.63658
CNAG_00545	CNAG_00545	134.68	-0.31578	0.21316	0.35417
CNAG_00546	CHS4	483.92	0.30201	0.15076	0.18594
CNAG_00547	CNAG_00547	269.63	-0.032981	0.22077	0.95504
CNAG_00549	CNAG_00549	0
CNAG_00550	CNAG_00550	72.163	0.10202	0.20398	0.81318
CNAG_00551	CNAG_00551	618.36	-0.27701	0.11839	0.11111
CNAG_00554	ISC1	152.36	-0.33999	0.26912	0.44866
CNAG_00555	CNAG_00555	282.93	0.26297	0.14986	0.26071
CNAG_00556	CCK1	442.7	-0.12991	0.12049	0.53301
CNAG_00557	CNAG_00557	805.16	0.22654	0.12907	0.26071
CNAG_00558	CNAG_00558	375.54	-0.090598	0.17142	0.7996
CNAG_00559	BZP3	844.33	0.1046	0.16202	0.74201
CNAG_00560	CNAG_00560	479.63	-0.13996	0.14484	0.58597
CNAG_00561	HAT1	136.41	0.10016	0.20469	0.81746
CNAG_00562	CNAG_00562	296.57	0.062906	0.13441	0.82771
CNAG_00563	CNAG_00563	114.84	-0.38841	0.27167	0.37472
CNAG_00564	CNAG_00564	429.67	-0.4764	0.23881	0.18805
CNAG_00565	VPS1	910.33	0.1842	0.10131	0.242
CNAG_00566	CNAG_00566	129.17	-0.065172	0.25623	0.91622
CNAG_00567	CNAG_00567	199.47	-0.1303	0.14428	0.61784
CNAG_00568	CNAG_00568	89.085	-0.24014	0.27509	0.63334
CNAG_00569	CNAG_00569	316	0.14729	0.16234	0.6156
CNAG_00570	PKR1	486.7	0.081858	0.18123	0.83388
CNAG_00571	CNAG_00571	181.41	0.1203	0.13555	0.62563
CNAG_00572	CNAG_00572	454.19	0.13866	0.11158	0.45647
CNAG_00573	CNAG_00573	731.46	0.094427	0.14218	0.73573
CNAG_00574	CNAG_00574	323.74	0.04489	0.098667	0.8329
CNAG_00576	CNAG_00576	98.265	0.13502	0.19182	0.71613
CNAG_00577	CNAG_00577	107.67	0.15309	0.18077	0.64495
CNAG_00580	CNAG_00580	560.83	0.087132	0.11038	0.67535
CNAG_00581	CNAG_00581	2705.2	-0.094312	0.15162	0.75281
CNAG_00582	CNAG_00582	774.23	-0.035699	0.12629	0.90272
CNAG_00583	CNAG_00583	555.1	-0.46075	0.14252	0.017916
CNAG_00584	CNAG_00584	1110.4	-0.11991	0.15264	0.6765
CNAG_00585	CNAG_00585	1308.7	0.29919	0.14837	0.18274
CNAG_00586	CNAG_00586	71.062	0.26141	0.21498	0.46728
CNAG_00587	CNAG_00587	18.931	-0.05145	0.39954	0.96378
CNAG_00588	CNAG_00588	1428.4	-0.6262	0.32664	0.21113
CNAG_00589	CNAG_00589	253.86	-0.1125	0.20912	0.79614
CNAG_00590	CNAG_00590	407.05	0.28909	0.13707	0.15957
CNAG_00591	CNAG_00591	121.16	0.42021	0.15769	0.062945
CNAG_00592	CNAG_00592	235.39	0.36457	0.19517	0.22606
CNAG_00593	CNAG_00593	123.05	0.32516	0.19559	0.29062
CNAG_00594	CNAG_00594	855.5	-0.012054	0.1449	0.97694
CNAG_00595	CNAG_00595	54.474	-0.18262	0.26619	0.72611
CNAG_00596	CNAG_00596	85.18	0.049409	0.2054	0.92393
CNAG_00597	DIP5	138.32	-0.17478	0.32375	0.79556
CNAG_00598	CNAG_00598	66.362	0.2774	0.26026	0.53911
CNAG_00599	CNAG_00599	275.56	0.17489	0.11927	0.3594
CNAG_00600	CAP60	676.12	0.24081	0.10476	0.12018
CNAG_00601	CEL1	453.35	0.26852	0.16294	0.29524
CNAG_00602	CNAG_00602	1020.2	0.37446	0.1144	0.016054
CNAG_00603	CNAG_00603	969.41	0.26374	0.1121	0.10874
CNAG_00604	CNAG_00604	178.68	-0.047359	0.12677	0.86837
CNAG_00605	CNAG_00605	80.108	0.09765	0.42333	0.92753
CNAG_00606	CNAG_00606	203.98	-0.042988	0.16064	0.91126
CNAG_00607	CNAG_00607	919.95	-0.32341	0.20489	0.31906
CNAG_00608	CNAG_00608	556.26	0.41053	0.16801	0.092535
CNAG_00609	CNAG_00609	876.52	0.27859	0.098287	0.044973
CNAG_00612	CNAG_00612	220.66	-0.46066	0.20094	0.12132
CNAG_00613	FCY1	618.01	0.26213	0.1197	0.14337
CNAG_00614	CNAG_00614	215.77	-0.14494	0.2804	0.8047
CNAG_00615	CNAG_00615	130.67	0.074243	0.17813	0.84848
CNAG_00619	CNAG_00619	185.58	-0.74546	0.19662	0.0041471
CNAG_00622	ARG8	823.16	0.32422	0.147	0.13977
CNAG_00623	EGCrP1	126.32	0.11602	0.19359	0.76542
CNAG_00624	CNAG_00624	237.4	0.10158	0.1568	0.74132
CNAG_00625	CNAG_00625	539.41	-0.46573	0.14922	0.023583
CNAG_00626	CNAG_00626	1192.8	-0.57675	0.21778	0.064707
CNAG_00627	CNAG_00627	59.069	-0.77519	0.22224	0.0092935
CNAG_00628	CNAG_00628	167.9	0.23293	0.14445	0.30681
CNAG_00632	CNAG_00632	1645.1	0.046818	0.12096	0.86233
CNAG_00633	CNAG_00633	557.2	0.22784	0.11712	0.20155
CNAG_00634	CNAG_00634	398.96	-0.35286	0.13412	0.067068
CNAG_00635	CNAG_00635	283.18	-0.12458	0.20355	0.7583
CNAG_00636	CDC7	19.198	0.17484	0.5362	0.88589
CNAG_00637	CNAG_00637	211.19	0.013012	0.20249	0.98358
CNAG_00638	CNAG_00638	106.22	-0.14276	0.31785	0.83502
CNAG_00639	URO3	81.683	-0.87697	0.36061	0.094529
CNAG_00640	CNAG_00640	15238	0.28433	0.097609	0.038367
CNAG_00641	CNAG_00641	821.25	-0.06788	0.14016	0.82012
CNAG_00642	CNAG_00642	121.28	-1.1052	0.30562	0.0066931
CNAG_00643	CNAG_00643	671.44	-0.10964	0.1591	0.72492
CNAG_00644	CNAG_00644	800.86	0.0025191	0.11969	0.99724
CNAG_00645	CNAG_00645	218.32	0.10666	0.14797	0.70833
CNAG_00647	CNAG_00647	1576.8	0.16491	0.14948	0.52131
CNAG_00648	CNAG_00648	219.95	0.070971	0.14823	0.82388
CNAG_00649	CNAG_00649	1469.7	0.19021	0.1429	0.41715
CNAG_00650	CNAG_00650	854.1	0.40071	0.10755	0.0050388
CNAG_00651	CNAG_00651	37.476	-0.15402	0.36031	0.84309
CNAG_00652	CNAG_00652	170.35	0.20651	0.14262	0.36718
CNAG_00653	CNAG_00653	16.325	-0.73403	0.35702	0.17284
CNAG_00654	SRX1	490.22	0.062926	0.17046	0.86978
CNAG_00655	CNAG_00655	14557	-0.024676	0.14679	0.94899
CNAG_00656	CNAG_00656	15128	0.37381	0.1467	0.077224
CNAG_00657	CNAG_00657	0.40984	-2.1615	2.6173	0.65744
CNAG_00658	CNAG_00658	194.59	0.15585	0.14629	0.53911
CNAG_00659	CNAG_00659	139.42	0.15394	0.25214	0.75924
CNAG_00660	CNAG_00660	221.89	-0.19837	0.16342	0.46755
CNAG_00661	CNAG_00661	212.24	-0.76742	0.17743	0.00072292
CNAG_00662	CNAG_00662	214.09	0.071876	0.17808	0.856
CNAG_00663	CNAG_00663	386.09	-0.19428	0.12705	0.3363
CNAG_00664	CNAG_00664	15.453	-0.37473	0.35073	0.53767
CNAG_00665	CNAG_00665	619.26	0.37498	0.13207	0.044837
CNAG_00666	CNAG_00666	722.65	0.25079	0.089705	0.048714
CNAG_00667	CNAG_00667	311.84	-0.09288	0.16054	0.77781
CNAG_00668	CNAG_00668	2329.7	0.059561	0.16951	0.87636
CNAG_00669	CNAG_00669	269.47	0.23584	0.15408	0.33593
CNAG_00670	FZC12	37.412	0.26293	0.40267	0.73885
CNAG_00671	CNAG_00671	246.32	-0.57896	0.25532	0.12572
CNAG_00672	CNAG_00672	7703.9	0.19992	0.12383	0.30635
CNAG_00673	CNAG_00673	262.76	0.22126	0.15292	0.36762
CNAG_00674	CNAG_00674	129.44	-0.59272	0.47404	0.45335
CNAG_00675	CNAG_00675	157.9	-0.21646	0.20751	0.5508
CNAG_00676	CNAG_00676	177.11	0.18078	0.20105	0.62009
CNAG_00677	CNAG_00677	7.2463	-0.70186	0.73544	0.59131
CNAG_00678	URE7	423.76	-0.010938	0.15625	0.98153
CNAG_00679	CNAG_00679	1163.2	0.36157	0.19761	0.2386
CNAG_00680	CNAG_00680	149.7	0.26241	0.1652	0.31527
CNAG_00681	CNAG_00681	111.93	0.037215	0.18716	0.93788
CNAG_00682	CNAG_00682	900.45	-0.39538	0.1302	0.028617
CNAG_00683	CNAG_00683	419.61	-0.26092	0.19505	0.41413
CNAG_00684	CNAG_00684	363.96	-0.41601	0.18977	0.14326
CNAG_00685	CNAG_00685	901.39	-0.22908	0.13117	0.26311
CNAG_00686	CNAG_00686	3169.2	0.081796	0.19588	0.8479
CNAG_00687	CNAG_00687	246.02	-0.67181	0.23602	0.044095
CNAG_00688	CNAG_00688	232.25	0.074935	0.17297	0.84208
CNAG_00689	CNAG_00689	143.9	0.14433	0.20284	0.71274
CNAG_00690	CNAG_00690	433.25	0.038617	0.089447	0.84208
CNAG_00691	CNAG_00691	424.08	0.044681	0.17015	0.91284
CNAG_00692	CNAG_00692	306.78	0.066683	0.12475	0.7981
CNAG_00693	CNAG_00693	495.04	-0.1148	0.10328	0.51786
CNAG_00694	CLF1	290.6	-0.027245	0.11935	0.92829
CNAG_00695	CNAG_00695	105.61	0.10839	0.16393	0.73657
CNAG_00696	CNAG_00696	122.03	-0.1619	0.22253	0.7057
CNAG_00697	UGE1	264.87	-1.63	0.30153	9.3083e-06
CNAG_00698	CNAG_00698	274.46	-0.41619	0.13817	0.030064
CNAG_00699	LPI15	47.377	0.019139	0.24561	0.97813
CNAG_00700	CNAG_00700	1494.8	0.272	0.12277	0.13731
CNAG_00701	CAS31	333.32	0.54521	0.14171	0.0033721
CNAG_00702	CNAG_00702	873.69	0.22262	0.1342	0.29169
CNAG_00703	CNAG_00703	12318	0.28382	0.12202	0.11408
CNAG_00704	CNAG_00704	954.76	-0.71961	0.18295	0.0026679
CNAG_00705	CNAG_00705	584.14	0.22309	0.12874	0.26751
CNAG_00706	CNAG_00706	484.37	-0.019443	0.11085	0.94689
CNAG_00707	CNAG_00707	505.84	0.2537	0.16418	0.33056
CNAG_00708	CNAG_00708	360.49	-0.0014352	0.1022	0.99832
CNAG_00709	CNAG_00709	142.63	-1.2467	0.45529	0.054847
CNAG_00710	CNAG_00710	174.04	-0.35484	0.19716	0.24831
CNAG_00711	CNAG_00711	155.25	0.017089	0.25028	0.9819
CNAG_00712	CNAG_00712	613.86	-0.47172	0.15448	0.027839
CNAG_00713	CNAG_00713	354.49	-0.079293	0.14882	0.79854
CNAG_00714	CNAG_00714	74.653	-0.20518	0.19194	0.5375
CNAG_00715	CNAG_00715	866.65	0.08769	0.15323	0.78131
CNAG_00716	CNAG_00716	8751.2	0.36562	0.15988	0.12253
CNAG_00717	CNAG_00717	311.06	-0.57818	0.20105	0.041787
CNAG_00718	CAC2	229.38	-0.17702	0.14001	0.44858
CNAG_00719	CNAG_00719	538.02	0.1736	0.21792	0.67155
CNAG_00720	CNAG_00720	338.99	0.41985	0.21795	0.20853
CNAG_00721	CAP59	452.85	0.148	0.10724	0.39662
CNAG_00722	CNAG_00722	639.34	0.11241	0.11371	0.57589
CNAG_00723	CNAG_00723	146.96	-0.086049	0.19472	0.83811
CNAG_00726	CNAG_00726	94.213	0.11679	0.14197	0.65905
CNAG_00727	CNAG_00727	367.68	0.37989	0.22143	0.27278
CNAG_00728	CNAG_00728	426.05	-0.48158	0.21734	0.1373
CNAG_00730	AFR1	1173	0.34075	0.13617	0.082889
CNAG_00732	CCD3	431.04	0.2392	0.19529	0.46283
CNAG_00733	CNAG_00733	225.53	0.0756	0.13609	0.78832
CNAG_00734	CNAG_00734	562.65	0.059318	0.16746	0.87472
CNAG_00735	CNAG_00735	50.452	-1.4297	0.35756	0.0022397
CNAG_00736	SEC5	118.95	0.020674	0.2391	0.97581
CNAG_00737	CNAG_00737	208.75	0.012139	0.13397	0.9742
CNAG_00738	CNAG_00738	107.21	0.4268	0.18926	0.12824
CNAG_00739	CNAG_00739	77.574	0.20716	0.25834	0.66955
CNAG_00740	SNF5	1504.3	-0.085202	0.13234	0.74219
CNAG_00741	CNAG_00741	3307.9	0.32475	0.15145	0.15194
CNAG_00742	CNAG_00742	435.73	0.17471	0.11437	0.33665
CNAG_00743	CNAG_00743	890.84	-0.025022	0.15618	0.9508
CNAG_00744	OCH1	289.92	0.12359	0.11957	0.55558
CNAG_00745	HRK1	517.42	-0.052036	0.21742	0.92438
CNAG_00746	CAS35	606.69	0.029268	0.13946	0.93527
CNAG_00747	CNAG_00747	1880.5	0.031643	0.21251	0.9553
CNAG_00748	CNAG_00748	172.96	0.12245	0.12067	0.56269
CNAG_00749	CNAG_00749	66.873	-0.1294	0.42891	0.89561
CNAG_00750	CNAG_00750	177.5	0.21667	0.18962	0.5023
CNAG_00751	CNAG_00751	59.963	0.058827	0.24756	0.92498
CNAG_00752	CNAG_00752	867.96	0.39392	0.2358	0.28742
CNAG_00753	CNAG_00753	225.18	-0.54022	0.16245	0.013831
CNAG_00754	CNAG_00754	974.66	-0.17706	0.18638	0.59402
CNAG_00755	CNAG_00755	415.09	-4.9131	0.71417	4.5283e-09
CNAG_00756	CNAG_00756	191.65	0.070677	0.2191	0.8874
CNAG_00757	DOA4	177.71	-0.28848	0.21385	0.40963
CNAG_00758	CNAG_00758	252.39	0.35349	0.14041	0.080642
CNAG_00759	CNAG_00759	108.43	0.25663	0.17045	0.34554
CNAG_00760	CNAG_00760	308.66	0.089522	0.10885	0.65905
CNAG_00761	CNAG_00761	813.1	-0.036055	0.12757	0.90272
CNAG_00762	DPH1	508.77	0.18564	0.13901	0.41526
CNAG_00764	CNAG_00764	1290.9	-0.18449	0.15831	0.49121
CNAG_00765	CNAG_00765	342.78	-0.050867	0.24144	0.93518
CNAG_00766	CNAG_00766	130.6	0.65914	0.19726	0.013325
CNAG_00768	CNAG_00768	268.08	-0.15844	0.12711	0.45542
CNAG_00769	PBS2	370.02	0.0032713	0.1198	0.99539
CNAG_00770	MSH2	152.24	0.25645	0.15921	0.30728
CNAG_00771	CNAG_00771	7205.3	0.12606	0.12796	0.57697
CNAG_00772	RAD23	567.16	0.10678	0.14291	0.69572
CNAG_00773	CNAG_00773	145.3	-0.0055643	0.22101	0.99615
CNAG_00774	CNAG_00774	1882.6	0.32992	0.14067	0.11002
CNAG_00775	CNAG_00775	412.05	0.31862	0.12946	0.089263
CNAG_00776	MP88	1347.1	0.020539	0.13957	0.956
CNAG_00777	CNAG_00777	839.01	-0.49759	0.13928	0.0074566
CNAG_00778	CNAG_00778	345.77	-0.15685	0.14404	0.52681
CNAG_00779	RPL27	7778.3	0.23739	0.11319	0.16267
CNAG_00780	CNAG_00780	202.78	-0.14041	0.13949	0.5657
CNAG_00781	CNAG_00781	472.06	0.45754	0.18326	0.083517
CNAG_00782	SPS1	167.17	-0.17514	0.13833	0.4475
CNAG_00783	CNAG_00783	308.79	-0.5955	0.15787	0.0043726
CNAG_00784	CNAG_00784	485.62	0.17723	0.085309	0.16702
CNAG_00785	CNAG_00785	22274	0.62075	0.2298	0.058751
CNAG_00786	CNAG_00786	265.81	0.45549	0.16325	0.049283
CNAG_00787	CNAG_00787	190.14	-0.15991	0.19646	0.66257
CNAG_00788	NDH1	2318.3	0.41623	0.12452	0.013304
CNAG_00789	CNAG_00789	1.8388	-1.1085	1.115	0.5727
CNAG_00790	DPP1	298.92	-0.52426	0.22515	0.11348
CNAG_00791	HLH1	290.26	-0.057381	0.21769	0.91236
CNAG_00792	CNAG_00792	528.9	0.19357	0.14385	0.41114
CNAG_00793	CNAG_00793	917.12	0.33406	0.091648	0.0062296
CNAG_00794	CNAG_00794	228.75	-0.14414	0.18144	0.67191
CNAG_00795	CFL1	12.552	-0.15658	0.35762	0.84014
CNAG_00796	MDR1	1137.3	0.10869	0.16565	0.73814
CNAG_00797	CNAG_00797	1785	0.20147	0.24883	0.66444
CNAG_00798	CNAG_00798	23.719	-0.5037	0.31946	0.31906
CNAG_00799	CNAG_00799	99.14	-0.37271	0.29979	0.45647
CNAG_00800	CNAG_00800	9.704	0.61822	0.61119	0.5635
CNAG_00802	CBP1	231.81	0.056737	0.16414	0.87826
CNAG_00803	CNAG_00803	213.01	-0.31172	0.2154	0.36757
CNAG_00804	CNAG_00804	390.03	0.034457	0.23515	0.95626
CNAG_00805	CNAG_00805	160.06	0.22915	0.23567	0.58379
CNAG_00806	CNAG_00806	1977.7	-0.19012	0.16547	0.49893
CNAG_00807	CNAG_00807	343.48	-0.91314	0.35302	0.07271
CNAG_00808	CNAG_00808	210.46	-0.11131	0.23768	0.82771
CNAG_00809	CNAG_00809	6553.6	0.021738	0.17028	0.96378
CNAG_00810	SSU72	117.22	-0.37083	0.21317	0.26502
CNAG_00811	CNAG_00811	1263.5	0.34551	0.20725	0.28873
CNAG_00812	IRR1	174.67	-0.012266	0.15167	0.97715
CNAG_00813	CNAG_00813	111.27	0.037235	0.46113	0.97715
CNAG_00814	CNAG_00814	16.188	0.71021	0.37283	0.21517
CNAG_00815	SIT1	2841.7	0.43923	0.19755	0.13569
CNAG_00816	CNAG_00816	1972.7	0.059858	0.15286	0.86105
CNAG_00817	CNAG_00817	84.504	0.493	0.23099	0.15414
CNAG_00818	CNAG_00818	326.71	0.37926	0.14292	0.06433
CNAG_00819	CNAG_00819	13411	0.018873	0.14179	0.96238
CNAG_00820	CNAG_00820	149.39	0.11908	0.21767	0.79279
CNAG_00821	CNAG_00821	6101.2	0.15432	0.12401	0.45621
CNAG_00822	CNAG_00822	745.17	0.42602	0.12044	0.0081849
CNAG_00823	CNAG_00823	61.57	-0.9923	0.34664	0.042811
CNAG_00824	CNAG_00824	391.9	-0.53842	0.14583	0.0055853
CNAG_00825	CNAG_00825	159.7	0.31018	0.18017	0.27162
CNAG_00826	DAK101	32.217	-0.48834	0.36158	0.40904
CNAG_00827	CNAG_00827	24.474	-1.3437	0.49516	0.057284
CNAG_00828	SIP401	58.555	0.26686	0.22166	0.47315
CNAG_00829	CNAG_00829	961.89	0.027501	0.10946	0.91772
CNAG_00830	FZC38	219.38	0.10138	0.16264	0.7525
CNAG_00831	CNAG_00831	321.66	0.39791	0.11309	0.0086277
CNAG_00832	CNAG_00832	101.49	0.13309	0.18159	0.70217
CNAG_00834	CNAG_00834	31.839	-0.1311	0.37028	0.87472
CNAG_00835	CNAG_00835	106.02	-0.049187	0.18468	0.91126
CNAG_00836	CNAG_00836	77.612	0.37746	0.20044	0.22151
CNAG_00837	CNAG_00837	153.03	0.20379	0.21886	0.60368
CNAG_00838	CNAG_00838	191.99	-0.15392	0.15999	0.58675
CNAG_00839	CNAG_00839	127.46	0.15521	0.1975	0.6765
CNAG_00840	CNAG_00840	33.732	0.57301	0.29594	0.20501
CNAG_00841	CNAG_00841	204.2	0.2588	0.15409	0.28495
CNAG_00843	CNAG_00843	62.568	-0.23821	0.22498	0.54211
CNAG_00844	CNAG_00844	31.064	0.1612	0.27424	0.7725
CNAG_00845	CNAG_00845	1218.8	0.042268	0.18925	0.93061
CNAG_00846	CNAG_00846	287.15	-0.12782	0.1874	0.72803
CNAG_00847	CNAG_00847	115.4	0.10787	0.15703	0.7259
CNAG_00848	CNAG_00848	6148.3	-0.76126	0.21242	0.0072448
CNAG_00849	CNAG_00849	39.324	0.74685	0.3301	0.12648
CNAG_00850	CNAG_00850	6.8842	-0.40908	0.8366	0.81747
CNAG_00851	CNAG_00851	44.211	-1.0433	0.51733	0.18274
CNAG_00852	CNAG_00852	251.89	-0.73985	0.25271	0.037239
CNAG_00853	CNAG_00853	659.92	-1.0691	0.23355	0.00029787
CNAG_00854	ERG2	263.73	0.14298	0.13017	0.52308
CNAG_00855	CNAG_00855	135.94	-0.069442	0.1799	0.8627
CNAG_00858	CNAG_00858	545.46	0.18269	0.11222	0.30086
CNAG_00859	CNAG_00859	0.56968	-1.449	2.0496	0.71504
CNAG_00860	CNAG_00860	21.087	-0.012759	0.30769	0.98984
CNAG_00861	CNAG_00861	86.217	0.11411	0.21657	0.8004
CNAG_00862	CNAG_00862	114.56	-0.059551	0.20989	0.90225
CNAG_00863	CNAG_00863	36.752	-0.12538	0.2886	0.84172
CNAG_00864	ITR2	374.91	0.29483	0.1651	0.25167
CNAG_00865	CAS92	41.009	0.22356	0.23592	0.59551
CNAG_00866	CNAG_00866	387.94	0.0019623	0.21241	0.99832
CNAG_00867	ITR3A	89.078	0.60323	0.19413	0.024338
CNAG_00869	PDR5	148.71	-0.26655	0.1736	0.33458
CNAG_00870	CNAG_00870	419.67	0.19446	0.16571	0.48748
CNAG_00871	CLR3	370.95	0.088613	0.12346	0.70959
CNAG_00872	CNAG_00872	1341.8	1.0991	0.22386	8.5882e-05
CNAG_00873	CNAG_00873	580.22	0.22452	0.12268	0.23842
CNAG_00874	CNAG_00874	889.46	0.10294	0.099114	0.55339
CNAG_00875	CNAG_00875	256.23	-0.1233	0.12797	0.58599
CNAG_00876	FRE7	325.2	-0.11342	0.17618	0.74219
CNAG_00877	CNAG_00877	322.98	0.31289	0.27741	0.50929
CNAG_00878	CNAG_00878	181.37	0.37413	0.1369	0.055314
CNAG_00879	CNAG_00879	1234.3	-1.3973	0.25123	4.7591e-06
CNAG_00883	ECM2201	600.49	-0.0057478	0.14714	0.99079
CNAG_00884	CNAG_00884	155.8	-0.50501	0.22149	0.12332
CNAG_00885	CNAG_00885	2.2466	0.96943	1.1239	0.63768
CNAG_00886	SAH1	1103	0.31491	0.13421	0.1098
CNAG_00887	CNAG_00887	65.142	-0.16896	0.2397	0.7157
CNAG_00888	CNB1	537.09	0.20876	0.1254	0.28959
CNAG_00889	CNAG_00889	56.922	-0.38913	0.26516	0.359
CNAG_00890	CNAG_00890	25.991	-1.2994	0.43494	0.032258
CNAG_00891	CNAG_00891	1616.5	0.12893	0.15813	0.66212
CNAG_00892	CNAG_00892	86.176	-0.053957	0.17381	0.89289
CNAG_00893	CNAG_00893	504.03	0.041753	0.14405	0.90012
CNAG_00894	CNAG_00894	2025.3	0.014931	0.12271	0.96566
CNAG_00895	ZIP1	3286.5	0.54271	0.2261	0.09985
CNAG_00896	FZC34	330.6	0.28081	0.14364	0.19895
CNAG_00897	SKN1	7127.1	-0.1837	0.16035	0.50109
CNAG_00898	CNAG_00898	53.841	-0.51095	0.23492	0.14647
CNAG_00899	CNAG_00899	429.2	0.41319	0.21346	0.20516
CNAG_00900	CNAG_00900	30.959	-2.2974	0.65791	0.0092102
CNAG_00901	CNAG_00901	66.196	-0.365	0.31413	0.49256
CNAG_00902	CNAG_00902	304.19	0.28054	0.19162	0.36028
CNAG_00903	CNAG_00903	422.36	0.16934	0.16271	0.55232
CNAG_00904	CNAG_00904	35.159	0.45185	0.40745	0.51925
CNAG_00905	CNAG_00905	56.88	0.15134	0.18336	0.65759
CNAG_00906	CNAG_00906	1406.9	0.15673	0.099387	0.31906
CNAG_00907	CNAG_00907	116.93	0.081945	0.17761	0.82982
CNAG_00908	CNAG_00908	69.533	-0.031728	0.18397	0.947
CNAG_00909	CNAG_00909	137.55	0.32478	0.18553	0.26194
CNAG_00911	CNAG_00911	49.288	-0.42052	0.25685	0.29916
CNAG_00914	KRE6	92.203	-0.294	0.19872	0.35484
CNAG_00915	CNAG_00915	30.853	-0.36141	0.29949	0.47161
CNAG_00916	CNAG_00916	132.97	-0.36457	0.15081	0.096638
CNAG_00917	CNAG_00917	446.38	0.099958	0.18788	0.79854
CNAG_00919	CNAG_00919	516.05	0.55628	0.14037	0.0024491
CNAG_00920	CNAG_00920	95.441	-0.32049	0.34311	0.60301
CNAG_00921	CNAG_00921	101.68	-0.14698	0.31921	0.83014
CNAG_00922	CNAG_00922	317.73	-0.072488	0.12953	0.78629
CNAG_00923	CNAG_00923	36.635	0.098269	0.26299	0.86837
CNAG_00925	ISP7	40.049	0.28147	0.24877	0.50735
CNAG_00926	CNAG_00926	285.74	0.37031	0.23545	0.32098
CNAG_00927	CNAG_00927	78.09	0.27966	0.20531	0.40397
CNAG_00928	CNAG_00928	459.5	-0.30594	0.1375	0.13559
CNAG_00929	CNAG_00929	781.38	0.13788	0.13556	0.5622
CNAG_00930	CNAG_00930	6410.1	0.29832	0.10165	0.036823
CNAG_00931	CNAG_00931	303.86	0.68878	0.22403	0.026479
CNAG_00932	CNAG_00932	116.35	-3.9413	0.69859	3.2614e-06
CNAG_00933	CNAG_00933	174.36	-0.23444	0.25512	0.60887
CNAG_00934	DAL1	192.98	0.63569	0.21797	0.038119
CNAG_00935	CNAG_00935	901.93	0.069094	0.12971	0.79854
CNAG_00936	CNAG_00936	770.47	0.12727	0.17862	0.71238
CNAG_00937	CNAG_00937	124.03	-0.30083	0.19776	0.33903
CNAG_00938	CNAG_00938	414.26	0.42685	0.11924	0.0073387
CNAG_00939	CNAG_00939	0.29026	-0.77291	2.898	0.91126
CNAG_00940	RRP44	386.58	0.108	0.095957	0.51004
CNAG_00960	CNAG_00960	779.79	0.043277	0.19795	0.93208
CNAG_00961	CNAG_00961	179.2	0.44583	0.25057	0.25256
CNAG_00964	CNAG_00964	185.37	-0.18567	0.18729	0.57409
CNAG_00966	CNAG_00966	187.09	-0.053438	0.15723	0.88117
CNAG_00967	CNAG_00967	180.16	-0.20106	0.16183	0.45647
CNAG_00968	CNAG_00968	113.16	-0.10117	0.20441	0.81539
CNAG_00969	CNAG_00969	37.618	0.32849	0.21591	0.33903
CNAG_00970	CNAG_00970	379.24	-0.067146	0.18724	0.87383
CNAG_00971	CNAG_00971	43.536	-0.070657	0.23181	0.89467
CNAG_00972	CNAG_00972	888.8	0.074493	0.1323	0.78467
CNAG_00973	CNAG_00973	87.646	0.33633	0.25703	0.42803
CNAG_00974	CNAG_00974	6.0007	0.17367	0.58763	0.8977
CNAG_00975	CNAG_00975	125.11	0.014843	0.23965	0.98377
CNAG_00976	CNAG_00976	5200.3	0.33318	0.18126	0.23558
CNAG_00977	CNAG_00977	636.28	0.3915	0.098259	0.002318
CNAG_00978	CNAG_00978	622.82	0.037283	0.1764	0.93518
CNAG_00979	CTR4	20403	0.384	0.29835	0.43858
CNAG_00981	CNAG_00981	32.777	-2.0744	0.59622	0.0095255
CNAG_00982	CNAG_00982	245.57	0.21457	0.11564	0.23024
CNAG_00983	CNAG_00983	126.73	-0.077423	0.23553	0.88485
CNAG_00984	CNAG_00984	648.37	0.026072	0.24696	0.96787
CNAG_00985	CNAG_00985	254.07	-0.86207	0.3021	0.043428
CNAG_00986	UBA4	264.85	0.67767	0.15069	0.00039589
CNAG_00987	CNAG_00987	233.84	0.16238	0.14231	0.50284
CNAG_00988	CNAG_00988	434.28	0.038791	0.13854	0.90489
CNAG_00989	UCH2	311.46	0.0095832	0.14003	0.9819
CNAG_00990	CNAG_00990	989.59	0.013343	0.12511	0.96752
CNAG_00991	CNAG_00991	234.88	-0.091645	0.15541	0.77171
CNAG_00992	CNAG_00992	5511.9	0.50504	0.15243	0.014217
CNAG_00993	CNAG_00993	143.38	0.27421	0.2002	0.40053
CNAG_00994	CNAG_00994	480.95	-0.057585	0.24664	0.92701
CNAG_00995	CNAG_00995	581.96	-0.58861	0.27286	0.14978
CNAG_00996	PMT4	349.55	0.41221	0.15402	0.061561
CNAG_00997	CNAG_00997	750.48	-0.14158	0.15336	0.60752
CNAG_00998	CNAG_00998	359.75	0.24738	0.114	0.14729
CNAG_00999	CNAG_00999	132.42	-0.0029636	0.21008	0.99832
CNAG_01000	CNAG_01000	385.16	0.19628	0.10652	0.23385
CNAG_01001	CNAG_01001	32.592	-0.35676	0.30331	0.48592
CNAG_01002	CNAG_01002	33.938	0.047137	0.25445	0.94361
CNAG_01003	NCP1	1073.5	0.26422	0.11616	0.12444
CNAG_01004	CNAG_01004	211.32	0.50043	0.13214	0.0042046
CNAG_01005	CNAG_01005	1472.7	0.19774	0.15992	0.4584
CNAG_01006	CNAG_01006	110.83	-1.084	0.23562	0.00027842
CNAG_01007	CNAG_01007	96.099	0.18333	0.26923	0.72829
CNAG_01008	CNAG_01008	80.551	0.017529	0.21477	0.97715
CNAG_01009	CNAG_01009	610.16	-0.028855	0.10198	0.90272
CNAG_01010	CNAG_01010	347.91	0.27058	0.20707	0.42891
CNAG_01011	CNAG_01011	80.488	0.33387	0.17531	0.21525
CNAG_01012	CNAG_01012	144.2	0.18334	0.19467	0.59866
CNAG_01013	CNAG_01013	154.13	0.42885	0.26056	0.29588
CNAG_01014	ZFC4	640.47	0.30696	0.15502	0.19171
CNAG_01015	CNAG_01015	382.85	0.091765	0.12581	0.70443
CNAG_01016	CNAG_01016	146.12	-0.53871	0.19833	0.056967
CNAG_01017	CNAG_01017	242.18	-0.338	0.18609	0.2427
CNAG_01018	CNAG_01018	2362.5	0.061657	0.12968	0.82494
CNAG_01019	SOD1	6331.5	0.26415	0.097812	0.058752
CNAG_01020	CNAG_01020	230.04	0.30455	0.16416	0.23024
CNAG_01021	CNAG_01021	1336.6	0.46853	0.13702	0.011138
CNAG_01022	CNAG_01022	129.11	0.2061	0.34826	0.77023
CNAG_01023	CNAG_01023	225.84	0.25898	0.14197	0.23953
CNAG_01024	CNAG_01024	492.07	-0.3549	0.16411	0.14909
CNAG_01025	CNAG_01025	356.71	0.31457	0.23984	0.42661
CNAG_01026	CNAG_01026	86.33	-2.132	0.51079	0.0012456
CNAG_01027	CNAG_01027	45.725	-0.74904	0.45837	0.29961
CNAG_01028	CNAG_01028	186.57	-0.37654	0.23136	0.30086
CNAG_01029	CNAG_01029	290.75	0.27509	0.21344	0.43799
CNAG_01030	CNAG_01030	130.78	0.063393	0.16062	0.86015
CNAG_01031	CNAG_01031	173.39	-0.33533	0.33962	0.57621
CNAG_01032	CNAG_01032	149.81	-2.769	0.54713	4.352e-05
CNAG_01033	CNAG_01033	814.04	-0.54063	0.3027	0.25167
CNAG_01034	CNAG_01034	229.17	0.57158	0.15149	0.0043726
CNAG_01035	CNAG_01035	218.15	-0.25048	0.20448	0.46283
CNAG_01036	CNAG_01036	106.5	-0.20237	0.22739	0.62409
CNAG_01037	CNAG_01037	119.49	0.078169	0.15526	0.81177
CNAG_01038	CNAG_01038	281.62	0.18133	0.15693	0.49598
CNAG_01039	CNAG_01039	551.66	0.02374	0.12735	0.94291
CNAG_01040	CNAG_01040	105.53	0.3088	0.19812	0.32642
CNAG_01041	CNAG_01041	53.471	0.12009	0.32535	0.86978
CNAG_01043	CNAG_01043	1514.3	-0.37913	0.17187	0.13977
CNAG_01044	CNAG_01044	344.68	0.27715	0.16684	0.29114
CNAG_01045	CNAG_01045	468.42	0.41341	0.12084	0.011104
CNAG_01046	CNAG_01046	247.9	0.081352	0.20843	0.86132
CNAG_01047	CNAG_01047	252.47	-0.28184	0.2893	0.58309
CNAG_01048	CNAG_01048	69.245	-0.34064	0.18046	0.22027
CNAG_01049	CNAG_01049	1760.3	0.31428	0.12686	0.086818
CNAG_01050	CNAG_01050	177.38	-0.12287	0.17064	0.70872
CNAG_01051	NIP100	66.475	-1.8262	0.53603	0.011396
CNAG_01052	CNAG_01052	78.517	-0.063662	0.38825	0.94964
CNAG_01053	CNAG_01053	273.94	0.15876	0.1285	0.45849
CNAG_01054	CNAG_01054	193.93	-0.0014466	0.17513	0.99832
CNAG_01055	CNAG_01055	428.54	0.28261	0.18333	0.3318
CNAG_01056	CNAG_01056	123.4	0.1365	0.2679	0.80884
CNAG_01057	CNAG_01057	503.28	-0.4889	0.2557	0.21254
CNAG_01058	CNAG_01058	180.13	-0.096569	0.15948	0.76218
CNAG_01059	CNAG_01059	178.99	-0.031154	0.17603	0.94689
CNAG_01060	CNAG_01060	1525.7	0.070986	0.12921	0.7914
CNAG_01061	FRK102	24.316	-0.073285	0.36609	0.93762
CNAG_01062	PSK201	326.3	0.037748	0.11503	0.88502
CNAG_01063	CNAG_01063	209.57	-0.10456	0.26903	0.86201
CNAG_01064	CNAG_01064	135.62	0.26592	0.13573	0.19788
CNAG_01065	CNAG_01065	71.833	0.55381	0.26029	0.15564
CNAG_01069	CNAG_01069	117.36	0.002377	0.1923	0.99832
CNAG_01070	CNAG_01070	148.78	0.37697	0.13678	0.053334
CNAG_01071	CNAG_01071	257.97	-0.10463	0.15854	0.73676
CNAG_01072	CNAG_01072	39.058	0.2707	0.27129	0.57084
CNAG_01073	CNAG_01073	195.15	0.39006	0.18451	0.15902
CNAG_01074	CNAG_01074	108.94	-0.19665	0.20406	0.58599
CNAG_01075	CNAG_01075	12.535	0.081799	0.32489	0.91757
CNAG_01076	CNAG_01076	85.354	0.024332	0.22375	0.96744
CNAG_01077	CNAG_01077	3.4619	-0.24377	1.0115	0.92378
CNAG_01078	CNAG_01078	16.743	-1.0796	0.41495	0.070758
CNAG_01079	CNAG_01079	21.219	0.06875	0.38927	0.94689
CNAG_01080	CNAG_01080	219.01	0.17434	0.17384	0.56773
CNAG_01081	CNAG_01081	102.18	0.00076821	0.27884	0.999
CNAG_01082	CNAG_01082	120.97	-0.51564	0.3046	0.28004
CNAG_01083	RPN5	287.47	-0.2416	0.17366	0.3915
CNAG_01084	UBC4	292.6	0.26713	0.16818	0.31527
CNAG_01085	CNAG_01085	71.358	-2.3599	0.43342	7.8123e-06
CNAG_01086	CNAG_01086	77.602	-0.15238	0.27039	0.78434
CNAG_01087	CNAG_01087	599.4	-0.60668	0.18766	0.017916
CNAG_01088	CNAG_01088	201.1	0.41666	0.14361	0.039374
CNAG_01089	CNAG_01089	550.94	0.26759	0.12566	0.15516
CNAG_01090	CNAG_01090	516.5	0.028465	0.12863	0.93082
CNAG_01091	CNAG_01091	467.45	0.053163	0.09766	0.79362
CNAG_01092	CNAG_01092	302.47	0.19815	0.12181	0.30092
CNAG_01093	CNAG_01093	1840.9	0.051564	0.19294	0.91126
CNAG_01094	CNAG_01094	1107.6	-0.51191	0.21932	0.11222
CNAG_01095	CNAG_01095	215.7	0.087876	0.18475	0.82494
CNAG_01096	CNAG_01096	136.35	0.28269	0.18464	0.33583
CNAG_01097	CNAG_01097	142.89	0.071537	0.29456	0.92328
CNAG_01098	CNAG_01098	523.31	-0.11446	0.12607	0.61531
CNAG_01099	CNAG_01099	766.41	0.13286	0.10735	0.45837
CNAG_01100	CNAG_01100	349.41	0.1098	0.098655	0.5172
CNAG_01101	CNAG_01101	654.03	-0.75828	0.18313	0.0013981
CNAG_01102	CNAG_01102	972.76	-0.3335	0.24087	0.39449
CNAG_01103	PRP11	398.44	-0.12646	0.13695	0.60751
CNAG_01104	CNAG_01104	324.33	-0.99697	0.22924	0.00066745
CNAG_01105	CNAG_01105	58.07	-0.36571	0.21844	0.28652
CNAG_01106	VPH1	320.9	-0.046794	0.1858	0.91757
CNAG_01107	CNAG_01107	482.15	0.20214	0.12288	0.29605
CNAG_01108	DAL2	56.443	-0.061299	0.2419	0.9169
CNAG_01109	CNAG_01109	838.44	0.12473	0.153	0.66212
CNAG_01110	CNAG_01110	305.13	-0.077282	0.17006	0.83299
CNAG_01111	CNAG_01111	1358.7	0.46106	0.16833	0.054847
CNAG_01112	CNAG_01112	210.44	-0.08118	0.2797	0.90012
CNAG_01113	CNAG_01113	783.8	0.29307	0.21249	0.39689
CNAG_01114	CNAG_01114	345.1	0.24964	0.13903	0.24955
CNAG_01115	CNAG_01115	297.59	-0.097653	0.19586	0.81409
CNAG_01116	CNAG_01116	439.42	0.069517	0.13722	0.81087
CNAG_01117	EF3	42402	0.34408	0.10284	0.013212
CNAG_01118	CNAG_01118	43.904	0.28761	0.22953	0.45284
CNAG_01119	CNAG_01119	1236.1	1.1027	0.26208	0.0011207
CNAG_01120	CNAG_01120	1800.6	0.31147	0.15275	0.17767
CNAG_01121	CNAG_01121	150.35	0.67657	0.22253	0.028456
CNAG_01122	CNAG_01122	32.694	0.63232	0.28505	0.13686
CNAG_01123	CNAG_01123	427.79	0.10785	0.15373	0.71685
CNAG_01124	CNAG_01124	248.28	0.026035	0.16198	0.95068
CNAG_01125	CNAG_01125	451.87	-0.37659	0.25518	0.3564
CNAG_01126	CNAG_01126	431.33	-0.50406	0.1642	0.026765
CNAG_01127	CNAG_01127	91.495	-0.12566	0.20362	0.75545
CNAG_01128	CNAG_01128	204.55	0.23886	0.16208	0.35663
CNAG_01129	ERG7	39.33	-1.2353	0.40528	0.028151
CNAG_01130	CNAG_01130	398.39	-0.60279	0.16623	0.0065623
CNAG_01131	CNAG_01131	276.89	-0.037238	0.17266	0.93292
CNAG_01132	CNAG_01132	953.91	-0.20751	0.13085	0.31599
CNAG_01133	CNAG_01133	104.04	0.079677	0.25054	0.88877
CNAG_01134	CNAG_01134	131.92	0.10593	0.19816	0.7981
CNAG_01135	CNAG_01135	164.6	-0.033017	0.19733	0.94899
CNAG_01136	CNAG_01136	1293.1	0.22968	0.14693	0.32459
CNAG_01137	CNAG_01137	3842.3	-0.10748	0.2959	0.87281
CNAG_01138	CCP1	878.3	-0.80389	0.1985	0.0019213
CNAG_01139	CNAG_01139	18.753	-0.056117	0.31673	0.94689
CNAG_01140	CNAG_01140	1557.8	-0.47388	0.17587	0.059457
CNAG_01141	RRP40	254.93	0.39191	0.18808	0.1659
CNAG_01142	CNAG_01142	119.03	0.3538	0.28262	0.4531
CNAG_01143	CNAG_01143	91.76	0.19531	0.22976	0.64459
CNAG_01144	RPA70	162.89	0.0093113	0.17822	0.9867
CNAG_01145	CNAG_01145	73.824	-0.86737	0.22956	0.0043169
CNAG_01146	CNAG_01146	857.66	0.26517	0.097271	0.056076
CNAG_01147	CNAG_01147	241.21	-0.42884	0.36082	0.48082
CNAG_01148	FPR3	1955.1	0.17098	0.11625	0.35821
CNAG_01149	CNAG_01149	208.98	-0.23261	0.19914	0.48991
CNAG_01150	CNAG_01150	16428	0.38326	0.1564	0.091183
CNAG_01151	UBC5	310.7	0.20804	0.1399	0.35226
CNAG_01152	CNAG_01152	10729	0.22352	0.10154	0.14092
CNAG_01153	CNAG_01153	4201	-0.057876	0.15184	0.86492
CNAG_01154	CNAG_01154	113.4	-0.3573	0.27364	0.42911
CNAG_01155	GUT1	569.43	-0.30524	0.15106	0.18208
CNAG_01156	CAP2	307.69	0.2201	0.20065	0.52371
CNAG_01157	CNAG_01157	152.74	-0.1614	0.21344	0.69181
CNAG_01158	CNAG_01158	2015.4	0.1897	0.096266	0.19434
CNAG_01159	CNAG_01159	1481.1	-0.41647	0.14621	0.043958
CNAG_01161	CNAG_01161	158.06	-0.19347	0.21561	0.62089
CNAG_01162	MAK3201	65.75	-0.079145	0.23993	0.88461
CNAG_01163	RAD54	444.96	0.22859	0.18	0.44652
CNAG_01164	CNAG_01164	688.17	-0.21743	0.20748	0.54871
CNAG_01165	LCB5	149.15	0.3377	0.16322	0.16957
CNAG_01166	URE4	147.13	0.15718	0.18952	0.65559
CNAG_01167	URE2	470.89	-0.55695	0.14445	0.0033022
CNAG_01168	CNAG_01168	5153.5	-0.15769	0.1332	0.48222
CNAG_01169	CNAG_01169	249.78	-0.041237	0.15125	0.90862
CNAG_01170	CNAG_01170	9119.6	0.27022	0.11925	0.12586
CNAG_01171	CNAG_01171	562.32	-0.032808	0.096534	0.88117
CNAG_01172	PBX1	139.2	0.093666	0.16222	0.77858
CNAG_01173	LAG1	113.67	-0.032502	0.25715	0.9638
CNAG_01174	CNAG_01174	1384.6	-0.011412	0.12697	0.97457
CNAG_01175	CNAG_01175	386.93	-0.055359	0.11647	0.82495
CNAG_01177	NEM1	82.183	-0.048864	0.20986	0.92701
CNAG_01178	CNAG_01178	666.28	-0.23899	0.17483	0.4022
CNAG_01179	CNAG_01179	632.3	0.10344	0.11244	0.60861
CNAG_01180	CNAG_01180	400.16	0.18286	0.23437	0.67907
CNAG_01181	CNAG_01181	12502	0.17357	0.12534	0.39445
CNAG_01182	CNAG_01182	977.58	0.36029	0.10841	0.013892
CNAG_01183	LSB1	138.99	-0.8227	0.24121	0.011326
CNAG_01184	CNAG_01184	130.56	-0.28949	0.27044	0.53655
CNAG_01185	CNAG_01185	3559.7	0.44689	0.25284	0.2565
CNAG_01186	CNAG_01186	304.6	-0.16221	0.11423	0.37884
CNAG_01187	CNAG_01187	1252.8	0.12154	0.14362	0.64495
CNAG_01188	CNAG_01188	79.425	-0.22222	0.21894	0.56269
CNAG_01189	CNAG_01189	2362.4	0.24717	0.097361	0.077949
CNAG_01190	CNAG_01190	269.43	0.067734	0.17138	0.86008
CNAG_01191	CNAG_01191	111.37	-0.0095694	0.15206	0.98364
CNAG_01192	CNAG_01192	57.319	-0.37889	0.23105	0.2982
CNAG_01193	CNAG_01193	109.68	-2.2071	0.48386	0.00031327
CNAG_01194	CNAG_01194	21.695	-1.1747	0.42262	0.050358
CNAG_01195	CNAG_01195	424.97	0.45463	0.14034	0.017613
CNAG_01196	CNAG_01196	121.53	-0.4544	0.30705	0.35484
CNAG_01197	CNAG_01197	459.42	-0.096084	0.12881	0.6964
CNAG_01198	CNAG_01198	655.15	0.041632	0.10563	0.86015
CNAG_01199	CNAG_01199	265.26	0.0728	0.13474	0.79541
CNAG_01200	CNAG_01200	99.354	0.17394	0.16668	0.5508
CNAG_01201	CNAG_01201	206.55	0.20079	0.14221	0.38223
CNAG_01202	CNAG_01202	109.59	-0.53654	0.2128	0.080331
CNAG_01203	YVH1	522.01	0.22077	0.1674	0.42256
CNAG_01204	CNAG_01204	1996.8	0.27022	0.13225	0.17656
CNAG_01207	CNAG_01207	577.19	-0.002551	0.20214	0.99832
CNAG_01208	CCH1	650.21	0.2409	0.11554	0.16574
CNAG_01209	FAB1	152.8	-0.22481	0.18862	0.47895
CNAG_01210	CNAG_01210	24.409	0.28553	0.28529	0.56888
CNAG_01211	CNAG_01211	569.02	0.093596	0.20111	0.82849
CNAG_01212	CNAG_01212	427.3	0.20382	0.16674	0.46391
CNAG_01213	CNAG_01213	142.24	0.089368	0.24402	0.87147
CNAG_01214	HOC2	214.12	0.18175	0.11251	0.30599
CNAG_01215	CNAG_01215	760.71	0.063621	0.12052	0.79985
CNAG_01216	CNAG_01216	1579.9	0.12089	0.11979	0.56451
CNAG_01217	CNAG_01217	845.95	-0.18095	0.13012	0.3915
CNAG_01220	CNAG_01220	385.03	0.23073	0.11367	0.17953
CNAG_01221	CNAG_01221	259.6	0.20512	0.19044	0.53359
CNAG_01222	CNAG_01222	333.54	-0.40887	0.22873	0.25159
CNAG_01223	CNAG_01223	240.06	0.17458	0.16733	0.5508
CNAG_01224	CNAG_01224	16905	0.42242	0.14663	0.041203
CNAG_01228	CNAG_01228	131.77	0.23231	0.18927	0.46211
CNAG_01229	CNAG_01229	48.606	-1.0414	0.29719	0.0089799
CNAG_01230	MP98	1212.9	0.22245	0.16664	0.41537
CNAG_01231	CNAG_01231	109.21	0.27902	0.22494	0.45728
CNAG_01232	PMC1	3645.8	-0.12385	0.097605	0.44696
CNAG_01233	CNAG_01233	199.77	0.0085312	0.13316	0.98358
CNAG_01234	CNAG_01234	125.79	-0.50973	0.27575	0.23229
CNAG_01235	CNAG_01235	640.03	-0.036844	0.11193	0.88461
CNAG_01236	CNAG_01236	1280.5	0.0031597	0.15659	0.99724
CNAG_01237	CNAG_01237	1160.4	0.15496	0.16453	0.59866
CNAG_01238	CNAG_01238	380.6	0.2836	0.12971	0.144
CNAG_01239	CDA3	85.392	-0.047195	0.2715	0.94689
CNAG_01240	CNAG_01240	379.03	-0.14894	0.11868	0.45221
CNAG_01241	CNAG_01241	220.06	-0.11929	0.19196	0.75304
CNAG_01242	HAPX	3025.5	0.044604	0.22411	0.93788
CNAG_01243	SET101	844.47	0.013913	0.14534	0.97225
CNAG_01244	CNAG_01244	106.8	0.28438	0.1925	0.35602
CNAG_01245	CNAG_01245	311.88	-0.02943	0.1177	0.91849
CNAG_01246	CNAG_01246	135.2	-0.63403	0.21025	0.029828
CNAG_01247	CNAG_01247	307.04	0.25288	0.10644	0.10475
CNAG_01248	CNAG_01248	462.39	0.42617	0.13551	0.022274
CNAG_01249	CNAG_01249	192.06	0.22926	0.13651	0.28495
CNAG_01250	TRL1	755.96	0.25127	0.13754	0.23924
CNAG_01251	UFD4	908.99	-0.49169	0.17256	0.043876
CNAG_01252	CNAG_01252	31.836	-0.44242	0.64616	0.7266
CNAG_01253	CNAG_01253	893.18	0.40586	0.11343	0.0073412
CNAG_01254	OCA101	76.676	-0.18613	0.2232	0.65242
CNAG_01255	CNAG_01255	892.17	0.048659	0.21646	0.93006
CNAG_01256	CNAG_01256	9.2184	-0.37242	0.54773	0.72829
CNAG_01257	CNAG_01257	198.12	-0.13097	0.20616	0.74586
CNAG_01258	CNAG_01258	274.75	0.22829	0.12484	0.23877
CNAG_01261	CNAG_01261	1094.5	-0.29787	0.23308	0.44234
CNAG_01262	GPB1	111.79	0.17452	0.18924	0.60799
CNAG_01263	CNAG_01263	1024.1	0.16503	0.13574	0.46729
CNAG_01264	CNAG_01264	1119.8	0.22954	0.11467	0.18619
CNAG_01265	CNAG_01265	161.03	0.09529	0.19297	0.81557
CNAG_01266	CNAG_01266	820.4	-0.0019644	0.10847	0.99746
CNAG_01267	CNAG_01267	87.291	0.25871	0.20736	0.45491
CNAG_01268	CNAG_01268	24.355	-0.41532	0.38338	0.53033
CNAG_01270	CNAG_01270	755.83	0.32335	0.17632	0.23712
CNAG_01271	CNAG_01271	254.74	0.25905	0.12634	0.17473
CNAG_01272	CNAG_01272	1141.7	-0.65006	0.39299	0.29271
CNAG_01273	CNAG_01273	1141.2	0.17921	0.18223	0.57771
CNAG_01274	CNAG_01274	518.1	-0.29198	0.14972	0.20033
CNAG_01275	CNAG_01275	191.22	0.28472	0.24596	0.49465
CNAG_01276	CNAG_01276	446.93	-0.27259	0.14372	0.21732
CNAG_01277	CNAG_01277	351.72	-0.011456	0.19146	0.98408
CNAG_01278	APT2	391.31	-0.2935	0.16219	0.24506
CNAG_01279	CNAG_01279	186.82	0.2456	0.18037	0.40404
CNAG_01281	CNAG_01281	374.58	0.4039	0.11868	0.011526
CNAG_01282	CNAG_01282	288.02	-0.99034	0.188	1.8302e-05
CNAG_01283	CAP5	282.75	-0.64901	0.36221	0.25097
CNAG_01284	CNAG_01284	497.68	0.020422	0.13045	0.95198
CNAG_01285	CNAG_01285	25.631	0.42337	0.27076	0.32447
CNAG_01286	CNAG_01286	64.066	-0.17202	0.26279	0.73877
CNAG_01287	CNAG_01287	1087	0.0031742	0.12165	0.99577
CNAG_01288	CNAG_01288	969.55	0.24874	0.10967	0.12572
CNAG_01289	CNAG_01289	217.1	0.36035	0.13285	0.057343
CNAG_01290	CNAG_01290	308.88	0.27016	0.14789	0.23924
CNAG_01291	CNAG_01291	433.73	0.037592	0.12166	0.89315
CNAG_01292	CNAG_01292	940.08	0.77858	0.18576	0.0011754
CNAG_01293	CNAG_01293	403.42	-0.0326	0.12245	0.91126
CNAG_01294	IPK1	74.963	-0.69074	0.19616	0.0085913
CNAG_01295	CNAG_01295	315.78	0.14968	0.12572	0.47978
CNAG_01296	CNAG_01296	651.44	0.037293	0.16081	0.92744
CNAG_01297	CNAG_01297	105.26	-0.15853	0.19855	0.67128
CNAG_01298	CNAG_01298	579.58	-0.19559	0.14045	0.39105
CNAG_01299	CNAG_01299	0.85949	-0.18629	1.5043	0.96459
CNAG_01300	CNAG_01300	5584.1	0.17715	0.11451	0.33034
CNAG_01301	CNAG_01301	975.94	0.077597	0.15183	0.80835
CNAG_01302	CNAG_01302	410.76	-0.18512	0.16238	0.50316
CNAG_01303	CNAG_01303	321.88	0.19793	0.13978	0.38053
CNAG_01304	CNAG_01304	342.76	0.072359	0.14252	0.81005
CNAG_01305	CNAG_01305	1188.6	0.35082	0.15895	0.13956
CNAG_01306	CNAG_01306	180.46	-0.89961	0.20148	0.00044494
CNAG_01307	CNAG_01307	425.18	-0.13226	0.22417	0.77158
CNAG_01308	CNAG_01308	903.89	-0.2794	0.18958	0.35663
CNAG_01309	CNAG_01309	367.24	-0.082354	0.14229	0.77777
CNAG_01310	CNAG_01310	602.79	-0.77986	0.21544	0.0066623
CNAG_01313	CNAG_01313	309.28	0.017137	0.15679	0.96744
CNAG_01314	PPP1	470.72	0.11709	0.14287	0.66007
CNAG_01315	CNAG_01315	255.8	-0.22177	0.14752	0.34653
CNAG_01316	RPA32	196.08	0.15149	0.22446	0.73091
CNAG_01317	CNAG_01317	406.77	-0.23168	0.1501	0.33104
CNAG_01318	CNAG_01318	303.29	-0.17739	0.15097	0.48659
CNAG_01319	PAC2	163.73	-0.67912	0.22503	0.029664
CNAG_01320	CNAG_01320	513.4	0.18627	0.10757	0.26796
CNAG_01321	CNAG_01321	1574.1	-0.091943	0.13923	0.73657
CNAG_01322	CNAG_01322	363.73	-0.51803	0.16186	0.019497
CNAG_01323	CNAG_01323	2150.1	0.094	0.13141	0.71087
CNAG_01324	CNAG_01324	53.062	-0.69608	0.42106	0.29303
CNAG_01325	CNAG_01325	167.73	0.70883	0.2689	0.066374
CNAG_01330	CNAG_01330	307.48	0.05577	0.11683	0.82414
CNAG_01331	CNAG_01331	326.19	0.039661	0.1272	0.89198
CNAG_01332	CNAG_01332	7663.5	0.082369	0.10938	0.69299
CNAG_01333	ALK1	5.021	-3.4225	1.0621	0.018449
CNAG_01334	CNAG_01334	41.623	-0.70141	0.33664	0.1659
CNAG_01335	CNAG_01335	60.78	-0.16521	0.44368	0.86872
CNAG_01336	CNAG_01336	100	0.13074	0.18371	0.71274
CNAG_01337	CNAG_01337	157.35	0.14945	0.23136	0.74201
CNAG_01338	CNAG_01338	820.06	-0.1183	0.13121	0.61872
CNAG_01339	CNAG_01339	467.98	0.055298	0.13295	0.84868
CNAG_01340	CNAG_01340	531.7	0.22956	0.16942	0.40733
CNAG_01341	ISP3	608.86	-0.090078	0.25399	0.87472
CNAG_01342	CNAG_01342	230.68	0.2574	0.11401	0.12757
CNAG_01343	CNAG_01343	223.93	0.30352	0.13888	0.14413
CNAG_01344	CNAG_01344	109.32	0.080704	0.24956	0.88717
CNAG_01345	CNAG_01345	458.6	0.24107	0.1131	0.15494
CNAG_01346	HPP2	133.02	-0.41955	0.16619	0.079995
CNAG_01347	CNAG_01347	645.42	-0.028882	0.1448	0.93773
CNAG_01348	CNAG_01348	401.43	0.29234	0.17539	0.28873
CNAG_01349	CNAG_01349	150.72	0.12714	0.18754	0.72875
CNAG_01350	RMD5	212.06	-0.16968	0.13385	0.44696
CNAG_01351	CNAG_01351	559.6	0.16124	0.084533	0.21429
CNAG_01352	CNAG_01352	480.25	-0.099503	0.1106	0.62009
CNAG_01353	CNAG_01353	810.7	-0.020782	0.12603	0.9493
CNAG_01354	CNAG_01354	13760	0.32271	0.3007	0.53522
CNAG_01355	CNAG_01355	311.92	-0.048546	0.15072	0.8874
CNAG_01356	CNAG_01356	114.15	-0.20016	0.15406	0.43247
CNAG_01357	SDP101	215.61	0.07034	0.16492	0.84349
CNAG_01358	CNAG_01358	154.68	-0.14769	0.18083	0.66171
CNAG_01359	CNAG_01359	3918.9	0.40364	0.1772	0.12363
CNAG_01360	CNAG_01360	816.12	-0.052791	0.12439	0.84448
CNAG_01361	CNAG_01361	4565.3	0.19505	0.10957	0.25253
CNAG_01362	CNAG_01362	301.68	-0.035408	0.11807	0.8963
CNAG_01363	CNAG_01363	317.26	0.045119	0.13669	0.88461
CNAG_01364	CNAG_01364	1073	0.33573	0.12769	0.067267
CNAG_01365	CNAG_01365	219.02	0.28744	0.22292	0.43789
CNAG_01367	CNAG_01367	2.1239	-0.59587	0.79818	0.696
CNAG_01368	CNAG_01368	282.5	0.29419	0.30183	0.58307
CNAG_01369	CNAG_01369	299.97	0.45928	0.27753	0.29271
CNAG_01370	CNAG_01370	118.59	0.37533	0.22044	0.27651
CNAG_01371	CRG2	166.57	-0.084656	0.19488	0.84172
CNAG_01372	CNAG_01372	210.25	-0.17995	0.17777	0.5635
CNAG_01373	CDC10	566.87	-1.5771	0.35932	0.00058452
CNAG_01375	ABP1	306.14	-0.5337	0.23384	0.12323
CNAG_01376	CNAG_01376	4482.2	-0.67543	0.18694	0.0067518
CNAG_01377	UBP13	407.48	-0.045431	0.12641	0.87383
CNAG_01378	STE24	206.88	-0.13986	0.16208	0.63768
CNAG_01379	CNAG_01379	1051.2	0.11966	0.10753	0.5172
CNAG_01380	CNAG_01380	160.79	0.00080374	0.20329	0.99894
CNAG_01381	CNAG_01381	276.82	0.16786	0.12919	0.43247
CNAG_01382	CNAG_01382	100.83	-0.041981	0.18909	0.93082
CNAG_01384	CNAG_01384	391.82	0.24824	0.17938	0.3946
CNAG_01385	GGT1	344.85	0.16861	0.11031	0.3363
CNAG_01386	CNAG_01386	116.6	0.59434	0.17793	0.013349
CNAG_01387	CNAG_01387	495.2	-0.35431	0.19725	0.24942
CNAG_01388	CNAG_01388	118.18	-0.73053	0.28915	0.079725
CNAG_01389	CNAG_01389	56.198	-4.5896	0.9806	0.00022314
CNAG_01390	CNAG_01390	1372.4	0.31617	0.095924	0.01491
CNAG_01391	CNAG_01391	1166	0.046916	0.12541	0.86821
CNAG_01392	CNAG_01392	109.71	0.37889	0.19052	0.18934
CNAG_01395	CNAG_01395	391.22	-0.10966	0.18281	0.76533
CNAG_01396	CNAG_01396	288.02	-0.031671	0.11163	0.90225
CNAG_01397	CNAG_01397	1542.6	0.30382	0.12282	0.087136
CNAG_01398	CNAG_01398	668.62	0.10887	0.096289	0.50769
CNAG_01399	CNAG_01399	232.89	0.19773	0.157	0.45056
CNAG_01400	CNAG_01400	1380.9	0.1531	0.13569	0.50923
CNAG_01401	CNAG_01401	138.08	0.33233	0.16704	0.18925
CNAG_01402	CNAG_01402	468.12	-0.32974	0.2264	0.36381
CNAG_01403	CNAG_01403	421.69	-0.047222	0.1563	0.89558
CNAG_01404	CNAG_01404	2093.3	0.38907	0.17486	0.13559
CNAG_01405	CNAG_01405	833.79	-0.27392	0.195	0.38557
CNAG_01406	CNAG_01406	141.32	-0.51922	0.24793	0.16332
CNAG_01408	CNAG_01408	320.69	-0.29692	0.13872	0.15265
CNAG_01411	CNAG_01411	91.175	0.20153	0.14294	0.38339
CNAG_01412	PAH1	367.92	-0.25785	0.18711	0.39689
CNAG_01413	PUB1	1984.2	0.27286	0.16152	0.28117
CNAG_01414	CNAG_01414	503.07	0.21277	0.153	0.3915
CNAG_01415	CNAG_01415	388.55	0.060216	0.10161	0.77005
CNAG_01416	CNAG_01416	380.97	0.16365	0.16937	0.58597
CNAG_01417	CNAG_01417	211.85	-0.25525	0.27302	0.60261
CNAG_01418	CNAG_01418	173.39	-0.34501	0.17125	0.18303
CNAG_01419	CNAG_01419	224.83	-0.15305	0.20253	0.69213
CNAG_01420	CNAG_01420	122.34	0.16346	0.17371	0.59924
CNAG_01421	CNAG_01421	143.16	0.083119	0.21818	0.86494
CNAG_01422	CNAG_01422	307.49	0.43763	0.19519	0.13162
CNAG_01423	CNAG_01423	444.73	-0.84736	0.18946	0.00043574
CNAG_01424	CNAG_01424	230.95	-0.64818	0.21139	0.027024
CNAG_01425	CNAG_01425	62.723	0.11118	0.2316	0.82349
CNAG_01426	CNAG_01426	287.22	0.11368	0.12928	0.62921
CNAG_01428	CNAG_01428	8971	0.13377	0.11269	0.48104
CNAG_01429	CNAG_01429	136	0.056607	0.21666	0.91333
CNAG_01430	CNAG_01430	189.53	-0.13431	0.12648	0.54096
CNAG_01431	HOB1	166.82	-0.098976	0.15488	0.74394
CNAG_01432	CNAG_01432	391.1	0.31552	0.12583	0.082035
CNAG_01435	CNAG_01435	916.85	0.035532	0.11171	0.88877
CNAG_01436	SIT4	249.93	0.11312	0.12508	0.61713
CNAG_01437	CNAG_01437	803.57	-0.050738	0.13446	0.8662
CNAG_01438	SWI6	70.016	-0.45175	0.31617	0.37488
CNAG_01439	CNAG_01439	349.53	0.12639	0.13918	0.61531
CNAG_01440	CNAG_01440	126.43	-0.062726	0.17946	0.8768
CNAG_01441	CNAG_01441	145.01	-0.65698	0.27773	0.10664
CNAG_01442	CNAG_01442	1192.8	0.0133	0.10992	0.96583
CNAG_01443	CNAG_01443	74.627	0.46986	0.16622	0.045504
CNAG_01444	RPB4	290.17	0.43551	0.16708	0.070081
CNAG_01445	APG9	266.72	0.35764	0.2156	0.29169
CNAG_01446	HSP12	7176.4	0.13746	0.17433	0.67555
CNAG_01448	CNAG_01448	204.62	-0.089036	0.18304	0.81903
CNAG_01451	CNAG_01451	704.11	0.010764	0.11332	0.97225
CNAG_01452	MAT3	96.426	0.17423	0.2222	0.67731
CNAG_01454	STE12alpha	11.904	-1.6756	1.3292	0.45018
CNAG_01455	RPL39alpha	7300	0.07757	1.6441	0.98831
CNAG_01456	CNAG_01456	38.22	0.08212	1.3747	0.98408
CNAG_01461	CNAG_01461	157.28	-0.41147	0.17982	0.12239
CNAG_01463	CNAG_01463	480.8	0.2769	0.17698	0.32419
CNAG_01464	FHB1	4480.9	0.61121	0.25746	0.10496
CNAG_01465	CNAG_01465	105.89	-0.40322	0.19348	0.1659
CNAG_01466	CNAG_01466	280.99	-0.5416	0.16796	0.018361
CNAG_01467	CNAG_01467	297.9	-0.87871	0.29038	0.029321
CNAG_01468	CNAG_01468	25.264	-0.34585	0.37569	0.60833
CNAG_01469	CNAG_01469	597.49	0.34177	0.10531	0.017368
CNAG_01470	CNAG_01470	450.78	-0.088919	0.17886	0.8151
CNAG_01471	CNAG_01471	170.55	0.18783	0.22102	0.64466
CNAG_01472	CNAG_01472	270.92	0.27347	0.14698	0.22876
CNAG_01473	CNAG_01473	81.959	0.10735	0.14783	0.706
CNAG_01474	CNAG_01474	104.75	0.43104	0.15035	0.042601
CNAG_01475	SMT1	622.95	0.24144	0.10547	0.12233
CNAG_01476	CNAG_01476	907.82	-0.39819	0.15943	0.083489
CNAG_01477	CNAG_01477	244.6	-0.07643	0.22879	0.88391
CNAG_01478	CNAG_01478	60.091	-0.09741	0.33883	0.90097
CNAG_01479	CNAG_01479	428.69	0.35324	0.23096	0.3363
CNAG_01480	CNAG_01480	4935.6	0.19514	0.1418	0.39766
CNAG_01481	CNAG_01481	209.7	0.15651	0.16551	0.59637
CNAG_01482	CNAG_01482	251.63	-0.092843	0.18032	0.80575
CNAG_01483	HPI1	184.51	-0.21319	0.12486	0.27497
CNAG_01485	CNAG_01485	347.82	0.36477	0.1954	0.22644
CNAG_01486	CNAG_01486	5882.7	0.20215	0.10562	0.21197
CNAG_01487	CNAG_01487	4.0617	-0.91981	0.82492	0.51581
CNAG_01489	CAS9	91.757	0.38321	0.18161	0.15951
CNAG_01490	CNAG_01490	272.8	0.28057	0.19354	0.36648
CNAG_01491	CNAG_01491	175.74	0.18067	0.2719	0.73573
CNAG_01492	CNAG_01492	657.27	-0.060691	0.18887	0.88778
CNAG_01493	CNAG_01493	2412.9	0.087148	0.18732	0.82849
CNAG_01494	CNAG_01494	69.988	0.1243	0.18998	0.73883
CNAG_01495	CNAG_01495	50.932	0.38473	0.53375	0.70833
CNAG_01496	PPT1	361.13	0.33642	0.16042	0.16267
CNAG_01497	CNAG_01497	110.21	0.41062	0.19962	0.17253
CNAG_01498	AKP2	118.07	0.38984	0.18329	0.15581
CNAG_01499	CNAG_01499	93.508	0.14439	0.22236	0.74089
CNAG_01500	CNAG_01500	9.2063	0.66939	0.54955	0.46604
CNAG_01501	CNAG_01501	89.24	0.33972	0.20525	0.29271
CNAG_01502	CNAG_01502	314.91	-0.03327	0.16325	0.93656
CNAG_01504	CNAG_01504	239.32	-0.021133	0.16236	0.96365
CNAG_01506	CNAG_01506	75.663	0.0028903	0.17385	0.99796
CNAG_01507	CNAG_01507	92.166	-0.26459	0.22423	0.48414
CNAG_01508	CNAG_01508	502.45	-0.15952	0.10617	0.34659
CNAG_01509	CNAG_01509	153.57	-0.14231	0.15513	0.60997
CNAG_01510	CNAG_01510	241	0.17542	0.16993	0.55585
CNAG_01511	CNAG_01511	32.157	0.58229	0.31038	0.22391
CNAG_01512	CNAG_01512	42.113	-0.46729	0.23033	0.17974
CNAG_01513	CNAG_01513	218.64	0.1913	0.13099	0.36188
CNAG_01518	PMU1	319.19	0.20901	0.11934	0.26179
CNAG_01519	EEP1	17.07	-0.10048	0.62546	0.95068
CNAG_01520	CNAG_01520	116.37	-1.4667	0.33319	0.00055513
CNAG_01521	CNAG_01521	114.5	-1.0595	0.74086	0.3747
CNAG_01522	CNAG_01522	592.46	-0.36247	0.36097	0.56692
CNAG_01523	HOG1	173.88	-0.010284	0.29057	0.99197
CNAG_01524	CNAG_01524	286.47	0.19524	0.51151	0.86471
CNAG_01525	CNAG_01525	99.441	0.29393	0.34003	0.637
CNAG_01526	CNAG_01526	1271.7	-0.75867	0.20106	0.0043726
CNAG_01527	CNAG_01527	27.552	0.33504	0.26175	0.44148
CNAG_01528	CNAG_01528	276.79	0.34927	0.20521	0.27653
CNAG_01529	CNAG_01529	646.83	0.26092	0.16849	0.32996
CNAG_01530	MGA2	1778.6	0.31625	0.13038	0.095555
CNAG_01531	CNAG_01531	185.48	-0.049424	0.15059	0.88502
CNAG_01532	INP52	161.11	-0.6012	0.24296	0.087136
CNAG_01533	CNAG_01533	100.13	-0.378	0.40642	0.60399
CNAG_01534	CNAG_01534	140.92	0.24754	0.2481	0.57084
CNAG_01535	CNAG_01535	469.83	0.26499	0.1863	0.37752
CNAG_01536	CNAG_01536	109.59	-0.58417	0.27782	0.16138
CNAG_01537	VAD1	210.98	-1.4118	0.33629	0.0011477
CNAG_01538	CNAG_01538	14.609	0.73588	0.55136	0.41543
CNAG_01539	CNAG_01539	536.97	-0.012491	0.46907	0.99564
CNAG_01540	CNAG_01540	20.784	0.43037	0.42552	0.5635
CNAG_01541	CNAG_01541	13.681	-0.33483	0.57606	0.77608
CNAG_01542	CNAG_01542	60.979	0.20519	0.20337	0.5646
CNAG_01543	CNAG_01543	155.85	-0.12302	0.25062	0.81696
CNAG_01544	CNAG_01544	1021.3	0.3539	0.15513	0.12327
CNAG_01545	CNAG_01545	384.78	-0.0097368	0.10505	0.97302
CNAG_01546	CNAG_01546	142.14	0.3662	0.22229	0.29524
CNAG_01547	CNAG_01547	404.96	0.56301	0.16991	0.014217
CNAG_01548	CNAG_01548	860.14	0.36275	0.15972	0.12512
CNAG_01549	CNAG_01549	467.25	-0.0048499	0.095857	0.98714
CNAG_01550	CNAG_01550	212.55	-0.050145	0.1321	0.86555
CNAG_01551	GAT201	1752.6	-0.38444	0.45013	0.64267
CNAG_01552	CNAG_01552	1150.2	0.16749	0.21031	0.67155
CNAG_01553	CNAG_01553	1038.9	0.34561	0.16721	0.16992
CNAG_01554	CNAG_01554	133.28	0.12623	0.30121	0.84742
CNAG_01555	CNAG_01555	139.76	0.056465	0.20485	0.90738
CNAG_01556	CNAG_01556	284.54	0.063595	0.20397	0.89198
CNAG_01557	CAM1	982.57	-0.017152	0.19931	0.97581
CNAG_01558	CNAG_01558	9210.2	0.61174	0.35495	0.27092
CNAG_01559	CNAG_01559	156.56	-0.087542	0.18832	0.8285
CNAG_01560	CNAG_01560	42.798	0.36908	0.81741	0.83388
CNAG_01561	CNAG_01561	150.46	0.11074	0.23692	0.82783
CNAG_01562	BLP4	908.63	-0.20788	0.60103	0.87823
CNAG_01563	HDA1	395.69	0.2509	0.20047	0.4531
CNAG_01564	CNAG_01564	421.95	-0.19213	0.48923	0.86096
CNAG_01565	CNAG_01565	495	0.11485	0.26171	0.83967
CNAG_01566	CNAG_01566	123.95	0.11069	0.19671	0.78467
CNAG_01567	CNAG_01567	23.625	0.12209	0.3754	0.88589
CNAG_01568	CNAG_01568	1222.7	0.41032	0.14759	0.050353
CNAG_01569	CNAG_01569	35.502	-0.3506	0.48527	0.70764
CNAG_01570	CNAG_01570	210.74	0.19169	0.2028	0.59657
CNAG_01571	CNAG_01571	329.92	0.23567	0.47388	0.8151
CNAG_01572	CDC25	37.368	0.0021042	0.5591	0.99894
CNAG_01573	RIF2	229.29	-0.61214	0.19786	0.025141
CNAG_01574	CNAG_01574	2301	0.22746	0.1122	0.18003
CNAG_01575	CNAG_01575	169.29	-0.21221	0.23802	0.62383
CNAG_01576	CNAG_01576	592.9	0.049605	0.1676	0.8977
CNAG_01577	CNAG_01577	4479.6	0.39572	0.1547	0.076284
CNAG_01578	CNAG_01578	343.22	-0.19027	0.25846	0.70041
CNAG_01579	CNAG_01579	155.34	-0.26383	0.17147	0.33328
CNAG_01580	SCP1	164.33	-0.46803	0.23289	0.18456
CNAG_01581	CNAG_01581	2.428	0.59516	1.092	0.79345
CNAG_01582	CNAG_01582	37.533	0.38544	0.31446	0.46256
CNAG_01583	CNAG_01583	797.12	0.068456	0.15617	0.83988
CNAG_01584	CNAG_01584	124.45	-0.38947	0.33964	0.50036
CNAG_01585	CNAG_01585	361.65	0.22867	0.22633	0.56399
CNAG_01586	CNAG_01586	2291.7	-0.071944	0.082467	0.63334
CNAG_01587	CNAG_01587	352.89	-0.41311	0.14507	0.043976
CNAG_01588	CNAG_01588	3062.4	0.28803	0.23902	0.47237
CNAG_01590	CNAG_01590	420.64	0.38709	0.14811	0.069412
CNAG_01591	CNAG_01591	179.24	-0.25155	0.20072	0.45282
CNAG_01592	STE14	60.316	0.28882	0.38315	0.69258
CNAG_01593	CNAG_01593	809.62	-0.01806	0.2371	0.97859
CNAG_01594	CNAG_01594	208.42	0.26246	0.22921	0.50109
CNAG_01595	CNAG_01595	166.52	-0.30776	0.31425	0.5805
CNAG_01596	CNAG_01596	1133.6	0.10976	0.28875	0.8654
CNAG_01597	CNAG_01597	157.14	-0.10809	0.2071	0.80254
CNAG_01598	CNAG_01598	398.41	0.0034316	0.29696	0.99832
CNAG_01599	CNAG_01599	411.85	0.4911	0.16136	0.028364
CNAG_01600	CNAG_01600	465.05	0.3952	0.55894	0.71504
CNAG_01601	CNAG_01601	436.64	0.077533	0.5066	0.95427
CNAG_01602	CNAG_01602	417.96	-0.42109	0.20838	0.18208
CNAG_01603	CNAG_01603	2078	0.21527	0.19985	0.53359
CNAG_01604	CNAG_01604	125.68	-0.7368	0.57732	0.44277
CNAG_01605	CNAG_01605	50.269	-0.84647	0.61407	0.39689
CNAG_01606	CNAG_01606	1.6708	-4.3853	1.2863	0.011362
CNAG_01607	TRX2	350.66	0.34578	0.36646	0.59771
CNAG_01608	CNAG_01608	666.54	-0.021769	0.15136	0.95714
CNAG_01609	CNAG_01609	523.22	0.036859	0.17858	0.93585
CNAG_01610	CNAG_01610	231.99	-0.53888	0.25917	0.16666
CNAG_01611	LIV8	182.97	0.28884	0.32214	0.62127
CNAG_01612	PSK202	95.164	0.31032	0.36611	0.64495
CNAG_01613	CNAG_01613	191.03	-0.27774	0.21227	0.42803
CNAG_01614	UBP10	355.91	0.28668	0.23459	0.46404
CNAG_01615	CNAG_01615	202.61	0.36803	0.26717	0.3971
CNAG_01616	CNAG_01616	435.83	-0.15069	0.24224	0.75281
CNAG_01619	CNAG_01619	269.38	0.29804	0.23696	0.45129
CNAG_01620	CNAG_01620	521.25	-0.72895	0.28631	0.07738
CNAG_01621	CNAG_01621	14953	0.099599	0.34841	0.90153
CNAG_01622	CNAG_01622	68.865	-0.056001	0.3171	0.94689
CNAG_01623	CNAG_01623	658.54	0.20992	0.17159	0.46341
CNAG_01624	CNAG_01624	69.624	0.18485	0.22495	0.65946
CNAG_01625	CNAG_01625	224.17	0.17746	0.12304	0.36954
CNAG_01626	ADA2	2009.2	-0.16859	0.14823	0.5044
CNAG_01627	CNAG_01627	177.1	0.8109	0.32738	0.08683
CNAG_01628	CNAG_01628	5697.8	0.060599	0.16143	0.86751
CNAG_01629	CNAG_01629	985.12	-0.080258	0.17171	0.82783
CNAG_01630	CNAG_01630	109.8	-0.24451	0.23419	0.5508
CNAG_01631	CNAG_01631	636.28	0.23443	0.13134	0.25183
CNAG_01632	CNAG_01632	298.17	-3.4261	0.58463	1.3061e-06
CNAG_01633	CNAG_01633	102.24	-0.3445	0.19475	0.25615
CNAG_01634	CNAG_01634	494.67	-0.27246	0.16235	0.28547
CNAG_01635	CNAG_01635	101.03	0.28246	0.20993	0.41114
CNAG_01636	CNAG_01636	290.24	0.2209	0.093973	0.10892
CNAG_01637	CNAG_01637	254.44	0.11571	0.15144	0.68714
CNAG_01638	CNAG_01638	85.126	0.077111	0.25277	0.8946
CNAG_01639	CNAG_01639	980.36	0.27588	0.16491	0.28681
CNAG_01640	CSF1	515.08	-0.055309	0.12148	0.8329
CNAG_01641	CNAG_01641	1059.5	-0.095163	0.11034	0.63768
CNAG_01642	CNAG_01642	706.59	-0.65047	0.19151	0.011689
CNAG_01643	CNAG_01643	300.93	0.29137	0.19748	0.35647
CNAG_01644	MLN4	295.45	0.017143	0.15598	0.96744
CNAG_01645	CNAG_01645	88.809	0.14095	0.18513	0.68845
CNAG_01646	CNAG_01646	129.22	0.066496	0.19622	0.88137
CNAG_01647	CNAG_01647	371.72	0.078858	0.12058	0.73883
CNAG_01648	H4	8031.7	0.23814	0.12593	0.21891
CNAG_01649	CNAG_01649	158.38	-0.41712	0.22877	0.23971
CNAG_01650	MRPL7	387.5	0.30822	0.11315	0.056225
CNAG_01651	CNAG_01651	25.505	0.17634	0.3104	0.7825
CNAG_01652	PNG1	392.85	0.11934	0.1368	0.63334
CNAG_01653	CIG1	718.08	0.51435	0.35743	0.37081
CNAG_01654	CAS34	611.52	0.23439	0.10862	0.14978
CNAG_01655	CNAG_01655	467.93	0.25969	0.14114	0.23477
CNAG_01656	CNAG_01656	2.0292	-0.61554	0.87186	0.71511
CNAG_01657	CNAG_01657	779.19	0.13217	0.16287	0.66327
CNAG_01658	CNAG_01658	364.79	-0.042514	0.14106	0.89572
CNAG_01659	CNAG_01659	214.45	-0.20568	0.14333	0.37243
CNAG_01660	GCN3	256.25	0.18129	0.10136	0.25152
CNAG_01663	CNAG_01663	62.897	-1.5626	0.45361	0.010475
CNAG_01664	CNAG_01664	151.55	-0.78146	0.30403	0.074567
CNAG_01665	CNAG_01665	710.26	-0.22566	0.18303	0.45936
CNAG_01666	CNAG_01666	771.78	0.19943	0.13976	0.37567
CNAG_01667	COQ2	394.8	-1.0615	0.29667	0.0073412
CNAG_01668	CNAG_01668	8.8744	0.029254	0.53002	0.98549
CNAG_01669	CNAG_01669	116.04	-0.043277	0.18033	0.92411
CNAG_01670	CNAG_01670	828.09	0.36492	0.1925	0.21755
CNAG_01671	CNAG_01671	12.474	-0.23651	0.3709	0.74444
CNAG_01672	CNAG_01672	65.954	-1.1308	0.56172	0.18364
CNAG_01673	CNAG_01673	667.79	-0.48877	0.15773	0.024922
CNAG_01674	CNAG_01674	26.088	-0.083823	0.29009	0.90053
CNAG_01675	CNAG_01675	77.165	0.30804	0.28441	0.53033
CNAG_01676	CNAG_01676	450.96	0.20818	0.096477	0.14978
CNAG_01677	CNAG_01677	373.73	0.20123	0.15658	0.43915
CNAG_01678	NHA1	517.39	-0.05176	0.11429	0.83365
CNAG_01679	CNAG_01679	984.36	0.19706	0.11686	0.28226
CNAG_01680	CNAG_01680	10.137	-0.4498	0.50295	0.62182
CNAG_01681	FCY2	390.47	0.061603	0.16259	0.86583
CNAG_01682	CNAG_01682	1514.5	0.064286	0.12382	0.80334
CNAG_01683	STL1	2494.1	0.32359	0.13508	0.10064
CNAG_01686	CNAG_01686	401.79	-0.024474	0.2616	0.9728
CNAG_01687	CNAG_01687	1093.8	-0.14739	0.14564	0.5635
CNAG_01688	CNAG_01688	568.35	0.14003	0.081268	0.27103
CNAG_01689	CNAG_01689	374.28	0.11906	0.16788	0.71389
CNAG_01690	CNAG_01690	169.9	0.1331	0.17864	0.69686
CNAG_01691	CNAG_01691	367.42	-0.27999	0.17191	0.30086
CNAG_01692	UBA3	213.54	0.18843	0.18207	0.55479
CNAG_01693	CNAG_01693	198.62	-0.14233	0.12501	0.50396
CNAG_01694	CNAG_01694	495.72	-0.56311	0.22658	0.085154
CNAG_01695	CNAG_01695	268.26	0.28487	0.25448	0.51293
CNAG_01696	CNAG_01696	2608.1	-0.34912	0.1716	0.17845
CNAG_01697	CSN1201	121.66	0.28623	0.19055	0.3466
CNAG_01698	CNAG_01698	452.05	0.10953	0.11887	0.60799
CNAG_01699	CNAG_01699	49.866	0.36659	0.23096	0.31555
CNAG_01701	CNAG_01701	433.47	-0.14952	0.14507	0.5562
CNAG_01702	CNAG_01702	186.22	0.22586	0.16546	0.4032
CNAG_01703	CNAG_01703	164.15	0.54424	0.14044	0.0031419
CNAG_01704	IRK6	1839.8	0.10401	0.11613	0.62169
CNAG_01706	CNAG_01706	30.351	0.029634	0.44253	0.98269
CNAG_01707	CRG3	304.71	0.069781	0.19939	0.87679
CNAG_01708	GAT7	319.02	-0.23007	0.15984	0.37073
CNAG_01709	CNAG_01709	1693.9	0.13747	0.13316	0.55585
CNAG_01710	CNAG_01710	29.832	-0.21449	0.50806	0.84562
CNAG_01711	CNAG_01711	518.85	0.19213	0.25156	0.68714
CNAG_01712	CNAG_01712	248.65	-0.076087	0.11867	0.74306
CNAG_01713	CNAG_01713	2201.8	-0.015509	0.16336	0.97225
CNAG_01714	CNAG_01714	6.6544	0.10011	0.64034	0.95198
CNAG_01715	CNAG_01715	1412	-0.18755	0.14655	0.44148
CNAG_01716	CNAG_01716	497.13	0.11002	0.09147	0.47377
CNAG_01717	CNAG_01717	272.32	0.58722	0.21145	0.050603
CNAG_01718	CNAG_01718	304.92	-0.013158	0.13096	0.96992
CNAG_01719	CNAG_01719	240.43	0.28641	0.14082	0.17845
CNAG_01720	VPS23	77.319	0.015733	0.27593	0.9849
CNAG_01721	HEM3	1610.5	0.21572	0.13791	0.32429
CNAG_01722	CNAG_01722	432.79	0.0772	0.20979	0.87043
CNAG_01723	CNAG_01723	330.26	-0.2549	0.13516	0.22086
CNAG_01725	CNAG_01725	229.68	0.39623	0.1388	0.043428
CNAG_01726	CNAG_01726	331.76	-0.51342	0.13954	0.0057479
[truncated: 5,271 more rows]

## Sheet: gat201del_120_vsSerum
gene	geneName	baseMean	log2FC	stderror	padj
[truncated: 6,795 more rows]

[truncated: 8 more sheets: gat201del_240_vsSerum, RPMI_30_vsGAT201, RPMI_120_vsGAT201, RPMI_240_vsGAT201, RPMISerum_30_vsGAT201, RPMISerum_120_vsGAT201, RPMISerum_240_vsGAT201, WT_RPMISerum120min_vs_0min]
